# Supplementary material for: HGDP and HapMap Analysis by Ancestry Mapper Reveals Local and Global Population Relationships
Source: PLoS One. 2012 Nov 26;7(11):e49438. doi: 10.1371/journal.pone.0049438 (PMC3506643; doi:10.1371/journal.pone.0049438)
Supplement: Table S1 — AMIds for HGDP and HapMap individuals. Ancestry Mapper Ids for HGDP and HapMap individuals. (XLS) [file pone.0049438.s010.xls]

## Sheet: Sheet1
Id_Sample	Data	Pheno_1	Pheno_2	Pheno_3	C_San	C_Mbuti.Py	C_Biaka.Py	C_Bantu	C_Yoruba	C_Mandenka	C_Mozabite	C_Bedouin	C_Palestinian	C_Druze	C_Basque	C_Sardinian	C_Italian	C_Tuscan	C_French	C_Orcadian	C_Russian	C_Adygei	C_Kalash	C_Balochi	C_Brahui	C_Makrani	C_Pathan	C_Sindhi	C_Burusho	C_Hazara	C_Uygur	C_Lahu	C_Cambodian	C_Dai	C_She	C_Miaozu	C_Tujia	C_Han	C_Yizu	C_Naxi	C_Japanese	C_Tu	C_Xibo	C_Hezhen	C_Daur	C_Mongolia	C_Oroqen	C_Yakut	C_Maya
HGDP00991	HGDP	San	AFR	HGDP	0.741	0.826	0.8313	0.8337	0.8615	0.8628	0.9537	0.9736	0.9714	0.9788	0.988	0.9876	0.9877	0.9874	0.9875	0.9898	0.9888	0.9845	0.9889	0.9813	0.983	0.9775	0.981	0.9787	0.981	0.9845	0.982	1.0104	0.9947	1.0037	1.0033	1.0047	1.0023	1.0048	1.0007	1.0018	1.0064	0.9967	1.0061	1.0018	1.0021	1.0023	1.0054	1.0049	1.0162
HGDP00992	HGDP	San	AFR	HGDP	0.7459	0.8295	0.8334	0.8323	0.8615	0.8653	0.9544	0.9749	0.9716	0.9802	0.9903	0.99	0.9876	0.9865	0.9894	0.9908	0.9895	0.9831	0.9902	0.9821	0.9822	0.9772	0.9818	0.9796	0.983	0.9849	0.9821	1.0112	0.9955	1.0041	1.0024	1.0049	1.0019	1.0023	1.0015	1.0015	1.0058	0.995	1.0048	1.0023	1.0016	1.0017	1.0046	1.0057	1.0162
HGDP01029	HGDP	San	AFR	HGDP	0.7254	0.8258	0.8288	0.8309	0.8592	0.8613	0.9526	0.9733	0.9705	0.9782	0.9871	0.9869	0.9862	0.9856	0.9867	0.9894	0.9871	0.9844	0.9856	0.9812	0.9821	0.9751	0.9786	0.9765	0.9817	0.9837	0.9801	1.0094	0.9938	1.0033	1.001	1.0034	1.0012	1.0041	1.0006	0.9993	1.0037	0.9961	1.0035	1.0014	0.9996	0.9995	1.003	1.0019	1.014
HGDP01036	HGDP	San	AFR	HGDP	0.7409	0.8252	0.8331	0.8344	0.8599	0.8652	0.9531	0.9745	0.9713	0.9801	0.9872	0.987	0.9872	0.9863	0.9881	0.9879	0.9885	0.984	0.9879	0.9817	0.9819	0.9765	0.9798	0.9782	0.9807	0.9827	0.9824	1.0099	0.9953	1.0035	1.0029	1.0064	1.0007	1.0025	0.9998	1.0014	1.0044	0.9948	1.0047	1.0016	1.0023	1.0011	1.0026	1.0036	1.015
HGDP00449	HGDP	Mbuti-Py	AFR	HGDP	0.8292	0.7559	0.8214	0.8381	0.8467	0.8531	0.9502	0.97	0.9663	0.9774	0.9831	0.9845	0.9833	0.9837	0.9857	0.9849	0.9856	0.9801	0.9851	0.9754	0.978	0.9714	0.9762	0.9735	0.9759	0.9798	0.9774	1.0067	0.9888	0.999	0.9989	1.0006	0.9976	0.9992	0.9944	0.9961	1.0013	0.9918	0.9981	0.9981	0.9981	0.9975	0.9985	1	1.0114
HGDP00450	HGDP	Mbuti-Py	AFR	HGDP	0.8297	0.7583	0.8218	0.8411	0.8491	0.8532	0.951	0.9708	0.9667	0.9755	0.985	0.9864	0.984	0.9812	0.9857	0.9839	0.9844	0.9813	0.9867	0.9762	0.9778	0.9734	0.977	0.9737	0.9777	0.98	0.9791	1.0061	0.9889	0.9979	0.9981	1.0006	0.9998	0.9976	0.9963	0.9979	1	0.9917	0.9985	0.9973	0.9965	0.9976	0.9984	1.0013	1.011
HGDP00456	HGDP	Mbuti-Py	AFR	HGDP	0.8277	0.76	0.8213	0.8394	0.8501	0.8532	0.9508	0.972	0.9679	0.977	0.9849	0.9877	0.9847	0.985	0.9862	0.988	0.9863	0.9822	0.9859	0.9801	0.9804	0.9731	0.9795	0.9757	0.9792	0.9809	0.9784	1.006	0.9927	0.9996	0.9969	1.0014	0.9989	0.9994	0.9981	1.0005	1.0009	0.9917	0.9987	0.9981	0.9977	0.9984	0.9983	1.001	1.011
HGDP00462	HGDP	Mbuti-Py	AFR	HGDP	0.8292	0.7557	0.8212	0.8376	0.8528	0.8568	0.9509	0.9687	0.9684	0.975	0.9861	0.9851	0.9851	0.9819	0.9842	0.9857	0.9842	0.9811	0.9843	0.9768	0.9769	0.9731	0.9749	0.9744	0.9752	0.98	0.9773	1.0052	0.9879	0.9977	0.9964	1.0007	0.9965	0.9992	0.9949	0.9956	1.0006	0.9908	0.9974	0.9958	0.993	0.9954	0.9983	0.9968	1.0103
HGDP00463	HGDP	Mbuti-Py	AFR	HGDP	0.8294	0.7606	0.8234	0.8386	0.8478	0.8529	0.9504	0.9703	0.9676	0.977	0.9841	0.9865	0.9832	0.9853	0.9876	0.9858	0.9839	0.9799	0.9851	0.9786	0.9783	0.9746	0.9762	0.9733	0.9781	0.9799	0.9767	1.0053	0.9889	0.9979	0.9974	1.002	0.9986	0.9988	0.9983	0.9964	0.9993	0.992	1.0001	0.9968	0.9949	0.9968	0.9963	1.0014	1.0103
HGDP00467	HGDP	Mbuti-Py	AFR	HGDP	0.8269	0.7559	0.8179	0.8358	0.8478	0.8493	0.9484	0.9668	0.9632	0.973	0.9819	0.9812	0.9815	0.9815	0.9818	0.9846	0.9833	0.9771	0.9808	0.9733	0.9745	0.972	0.9735	0.9715	0.9742	0.9763	0.9749	1.0029	0.987	0.9937	0.9947	0.9996	0.995	0.997	0.9919	0.9953	0.9974	0.9883	0.9963	0.9934	0.9939	0.9931	0.9952	0.9974	1.0079
HGDP00471	HGDP	Mbuti-Py	AFR	HGDP	0.8241	0.7546	0.8142	0.8342	0.8443	0.8483	0.9464	0.9674	0.9649	0.9723	0.9821	0.98	0.9822	0.9815	0.9828	0.9843	0.9831	0.9778	0.982	0.9735	0.9743	0.9699	0.9721	0.9731	0.9716	0.9772	0.9755	1.0016	0.9876	0.9942	0.9939	0.9971	0.9954	0.9944	0.9922	0.9942	0.9981	0.9876	0.9962	0.993	0.9946	0.9934	0.9965	0.997	1.0074
HGDP00474	HGDP	Mbuti-Py	AFR	HGDP	0.8273	0.7568	0.8195	0.8382	0.8507	0.8532	0.9502	0.9704	0.967	0.9755	0.9851	0.984	0.9836	0.9824	0.984	0.9855	0.9835	0.9796	0.9851	0.9771	0.9779	0.9711	0.9756	0.9745	0.9748	0.9813	0.9778	1.0049	0.9879	0.9964	0.9959	0.9991	0.9992	1.0003	0.9958	0.9969	0.9983	0.9895	0.9987	0.9954	0.9951	0.9981	0.9963	1.0003	1.01
HGDP00478	HGDP	Mbuti-Py	AFR	HGDP	0.8278	0.7567	0.8183	0.8382	0.8471	0.8517	0.9508	0.9679	0.9671	0.976	0.9824	0.9848	0.9851	0.9848	0.9838	0.9868	0.984	0.9798	0.983	0.9779	0.9767	0.9727	0.9768	0.9737	0.9744	0.9793	0.9759	1.0054	0.9891	0.9973	0.9958	1.0008	0.998	0.9996	0.9958	0.9971	0.9987	0.9869	0.9991	0.9975	0.9967	0.9969	0.9986	0.9997	1.0109
HGDP00982	HGDP	Mbuti-Py	AFR	HGDP	0.8277	0.7641	0.8203	0.8358	0.8439	0.8493	0.9492	0.9681	0.9682	0.9737	0.9849	0.9862	0.9854	0.9821	0.9845	0.986	0.9844	0.9809	0.9854	0.9762	0.9801	0.9726	0.9762	0.9739	0.9774	0.9794	0.9752	1.0026	0.9868	0.9957	0.9958	1.0006	0.9962	0.9976	0.994	0.9953	0.9982	0.9897	0.9956	0.9948	0.9955	0.997	0.9968	0.999	1.0106
HGDP00984	HGDP	Mbuti-Py	AFR	HGDP	0.8251	0.7674	0.8191	0.836	0.8483	0.8507	0.9484	0.9664	0.9644	0.9744	0.9827	0.9814	0.9814	0.9812	0.9832	0.9838	0.982	0.9787	0.9816	0.9741	0.976	0.9688	0.975	0.9723	0.973	0.9774	0.9752	1.0022	0.9856	0.996	0.9928	0.9981	0.992	0.9957	0.9936	0.994	0.9967	0.9867	0.9953	0.994	0.9924	0.9945	0.9956	0.9972	1.0067
HGDP01081	HGDP	Mbuti-Py	AFR	HGDP	0.8343	0.7653	0.8247	0.8421	0.8506	0.8563	0.9555	0.9735	0.969	0.98	0.9881	0.9884	0.9881	0.9877	0.9888	0.9895	0.9863	0.9845	0.987	0.9807	0.9811	0.975	0.9794	0.9783	0.9784	0.9833	0.9804	1.0081	0.9923	1.0008	0.9993	1.0039	1.0009	1.0018	0.9985	1	1.0015	0.9918	1.0012	0.9993	0.9995	1.0001	1.0004	1.0021	1.0134
HGDP00454	HGDP	Biaka-Py	AFR	HGDP	0.8342	0.8203	0.779	0.8257	0.8333	0.8344	0.9359	0.9568	0.9537	0.9639	0.9746	0.9719	0.9725	0.9695	0.9722	0.9725	0.972	0.9673	0.9735	0.965	0.9678	0.9571	0.9607	0.962	0.963	0.9674	0.9646	0.9945	0.9772	0.9875	0.9844	0.9889	0.9866	0.9862	0.984	0.9848	0.9872	0.9812	0.987	0.9868	0.9859	0.9848	0.9867	0.987	0.9981
HGDP00455	HGDP	Biaka-Py	AFR	HGDP	0.8349	0.8216	0.7783	0.8294	0.8345	0.8412	0.9395	0.9632	0.9575	0.9662	0.9769	0.9747	0.9772	0.9735	0.9774	0.9781	0.9751	0.972	0.978	0.9695	0.9701	0.9644	0.9678	0.9671	0.9684	0.9731	0.9692	0.9964	0.981	0.9874	0.9868	0.9914	0.9896	0.9896	0.9862	0.9872	0.9907	0.9803	0.9926	0.9894	0.9891	0.9869	0.9901	0.9888	1.0031
HGDP00457	HGDP	Biaka-Py	AFR	HGDP	0.829	0.8181	0.793	0.8233	0.8315	0.835	0.9326	0.9566	0.9546	0.9614	0.972	0.9707	0.9706	0.9713	0.9718	0.9744	0.9718	0.9686	0.9723	0.9659	0.9627	0.9585	0.9599	0.9607	0.9631	0.9664	0.9639	0.9887	0.9742	0.9858	0.983	0.9879	0.9833	0.9844	0.9832	0.9811	0.9853	0.978	0.9861	0.9851	0.9836	0.984	0.9839	0.9846	0.9984
HGDP00458	HGDP	Biaka-Py	AFR	HGDP	0.8309	0.8221	0.7959	0.8276	0.8348	0.8372	0.9386	0.9604	0.9568	0.966	0.9755	0.9772	0.9746	0.9739	0.9762	0.9748	0.9759	0.9707	0.9752	0.9683	0.9681	0.9635	0.9646	0.9637	0.9666	0.9713	0.9651	0.9946	0.9777	0.9899	0.9875	0.9922	0.9862	0.9895	0.9863	0.9876	0.9892	0.98	0.9885	0.9856	0.9856	0.9853	0.9871	0.9881	1.0009
HGDP00459	HGDP	Biaka-Py	AFR	HGDP	0.8327	0.8182	0.7861	0.8248	0.8312	0.8362	0.9359	0.9554	0.9522	0.9636	0.972	0.9691	0.9702	0.97	0.9717	0.9735	0.9706	0.9677	0.9729	0.9665	0.9648	0.9576	0.9627	0.9605	0.9624	0.9676	0.9632	0.9928	0.9755	0.9865	0.9841	0.9873	0.9834	0.9855	0.9855	0.9839	0.9849	0.9767	0.988	0.9843	0.9836	0.9839	0.9841	0.9871	0.9989
HGDP00460	HGDP	Biaka-Py	AFR	HGDP	0.8327	0.8207	0.7919	0.824	0.8308	0.8344	0.9368	0.9585	0.9539	0.9641	0.9727	0.9719	0.9721	0.9725	0.9729	0.9734	0.9748	0.9693	0.9732	0.9644	0.9666	0.9597	0.9633	0.9634	0.9644	0.9645	0.9644	0.9913	0.9765	0.9873	0.9836	0.9882	0.9847	0.9856	0.9848	0.9831	0.9864	0.9787	0.9853	0.985	0.9846	0.9845	0.9862	0.9861	0.9978
HGDP00461	HGDP	Biaka-Py	AFR	HGDP	0.8283	0.8161	0.7853	0.8247	0.8299	0.838	0.9376	0.9611	0.9563	0.965	0.9752	0.9751	0.9736	0.9745	0.9751	0.9761	0.9743	0.9695	0.9741	0.9673	0.9661	0.9613	0.9649	0.9646	0.9671	0.9693	0.9669	0.9939	0.9781	0.9876	0.987	0.9909	0.9877	0.9877	0.9868	0.9856	0.9906	0.9811	0.9889	0.9865	0.9856	0.9861	0.9882	0.9873	0.998
HGDP00464	HGDP	Biaka-Py	AFR	HGDP	0.8333	0.8175	0.7867	0.8243	0.8331	0.8373	0.9358	0.958	0.9571	0.9643	0.9728	0.9724	0.973	0.9723	0.9745	0.9759	0.9729	0.9698	0.9741	0.9671	0.9646	0.9619	0.9628	0.9643	0.9653	0.9683	0.9668	0.9935	0.9764	0.9864	0.9861	0.9903	0.9879	0.9853	0.9848	0.9854	0.9885	0.9783	0.9873	0.9849	0.9857	0.9873	0.9864	0.9876	0.9981
HGDP00465	HGDP	Biaka-Py	AFR	HGDP	0.8323	0.8214	0.7512	0.8267	0.8353	0.8366	0.9406	0.9627	0.959	0.9664	0.9767	0.9753	0.9758	0.9751	0.9779	0.9788	0.9782	0.9723	0.978	0.9703	0.9696	0.9653	0.9675	0.9661	0.9665	0.9722	0.9705	0.9979	0.9814	0.9926	0.9914	0.9931	0.9904	0.9917	0.9882	0.9888	0.9915	0.9848	0.9914	0.9894	0.9898	0.9898	0.9924	0.9917	1.0048
HGDP00469	HGDP	Biaka-Py	AFR	HGDP	0.8336	0.8197	0.7968	0.8278	0.8328	0.8356	0.9357	0.9595	0.9538	0.9632	0.973	0.9727	0.9731	0.9736	0.9727	0.9721	0.9753	0.9679	0.9742	0.9672	0.966	0.9607	0.9631	0.9619	0.965	0.9675	0.9651	0.9937	0.9799	0.9902	0.9869	0.9893	0.9863	0.9861	0.986	0.9863	0.9877	0.978	0.9897	0.985	0.9856	0.9866	0.9881	0.9878	0.9995
HGDP00470	HGDP	Biaka-Py	AFR	HGDP	0.831	0.817	0.7861	0.8214	0.8302	0.8357	0.9363	0.9589	0.9542	0.9638	0.9717	0.9748	0.972	0.9699	0.9728	0.9747	0.9729	0.9678	0.9733	0.966	0.9662	0.9582	0.9631	0.9627	0.9642	0.9674	0.9641	0.9907	0.9765	0.9855	0.9843	0.9876	0.9854	0.985	0.9822	0.9821	0.9856	0.9789	0.9868	0.9835	0.9837	0.9837	0.9838	0.9844	0.9995
HGDP00472	HGDP	Biaka-Py	AFR	HGDP	0.8351	0.8197	0.7914	0.8281	0.8291	0.8318	0.9339	0.957	0.9534	0.9607	0.9704	0.9716	0.9696	0.9696	0.9718	0.9753	0.9706	0.9679	0.9739	0.9637	0.9644	0.9591	0.9619	0.9603	0.9621	0.968	0.9639	0.993	0.9782	0.9885	0.9853	0.9861	0.9862	0.9855	0.9819	0.9833	0.9866	0.9787	0.9886	0.9851	0.983	0.9845	0.9864	0.9863	0.996
HGDP00473	HGDP	Biaka-Py	AFR	HGDP	0.8312	0.819	0.7874	0.8226	0.8304	0.8344	0.9354	0.9556	0.9537	0.9649	0.9715	0.9731	0.9733	0.9707	0.9729	0.9726	0.971	0.9696	0.9723	0.9658	0.9656	0.9592	0.9618	0.9609	0.9621	0.9668	0.9645	0.9914	0.9762	0.984	0.9849	0.9872	0.9843	0.984	0.9843	0.9826	0.9857	0.979	0.9853	0.9841	0.9844	0.9833	0.9831	0.9859	0.9955
HGDP00475	HGDP	Biaka-Py	AFR	HGDP	0.8315	0.8187	0.7893	0.8231	0.8275	0.8342	0.9373	0.9576	0.9543	0.9628	0.9705	0.9729	0.9723	0.9711	0.9723	0.973	0.974	0.9688	0.973	0.9625	0.965	0.9582	0.9626	0.9612	0.9624	0.9658	0.9634	0.9913	0.9755	0.9841	0.9844	0.9864	0.9826	0.9861	0.9838	0.9834	0.9872	0.9782	0.9889	0.9849	0.9847	0.9842	0.9848	0.9864	0.998
HGDP00479	HGDP	Biaka-Py	AFR	HGDP	0.834	0.8216	0.7845	0.828	0.8351	0.837	0.9395	0.9598	0.9561	0.9646	0.9729	0.9746	0.9736	0.9736	0.9751	0.9752	0.9731	0.9696	0.973	0.9689	0.9672	0.9618	0.9652	0.9624	0.9642	0.9685	0.9672	0.9944	0.9798	0.9899	0.9878	0.9909	0.9881	0.9884	0.9872	0.9864	0.9886	0.9805	0.9879	0.9873	0.9864	0.9854	0.9884	0.9889	1.0003
HGDP00985	HGDP	Biaka-Py	AFR	HGDP	0.8345	0.8211	0.7893	0.8258	0.833	0.8384	0.9394	0.9616	0.956	0.9673	0.9753	0.976	0.9743	0.9736	0.9745	0.9784	0.9758	0.9734	0.977	0.9685	0.9693	0.9635	0.9659	0.9651	0.9663	0.9708	0.9695	0.9972	0.9814	0.9899	0.9872	0.9929	0.9888	0.9898	0.9876	0.9866	0.9899	0.983	0.9907	0.9883	0.9868	0.9874	0.9897	0.9881	1.0025
HGDP00986	HGDP	Biaka-Py	AFR	HGDP	0.8342	0.8193	0.7899	0.8216	0.8307	0.8341	0.9377	0.9594	0.9544	0.964	0.9721	0.9751	0.9744	0.9726	0.9734	0.9742	0.9741	0.9683	0.9722	0.9677	0.9661	0.9593	0.964	0.9614	0.9642	0.9681	0.9657	0.9937	0.9782	0.9875	0.9872	0.9898	0.9863	0.9855	0.9863	0.9855	0.9885	0.9794	0.9878	0.9875	0.987	0.9844	0.9858	0.9905	1.0005
HGDP01086	HGDP	Biaka-Py	AFR	HGDP	0.8356	0.8196	0.7937	0.8287	0.8346	0.8371	0.9357	0.9573	0.953	0.9626	0.9715	0.9731	0.9712	0.9707	0.9735	0.9725	0.971	0.9666	0.9728	0.9662	0.9646	0.9597	0.9599	0.9608	0.9632	0.9679	0.9644	0.9915	0.9765	0.9869	0.9857	0.9876	0.9846	0.9863	0.9836	0.9828	0.9867	0.9773	0.9891	0.9847	0.9835	0.985	0.9855	0.9853	0.9985
HGDP01087	HGDP	Biaka-Py	AFR	HGDP	0.8314	0.8199	0.7895	0.825	0.8324	0.8367	0.9391	0.9577	0.9555	0.963	0.9728	0.9738	0.9717	0.9713	0.9735	0.9757	0.9743	0.9693	0.9721	0.9677	0.9672	0.9596	0.9628	0.9645	0.9654	0.9694	0.9678	0.9944	0.9792	0.9883	0.9844	0.9905	0.9873	0.9881	0.9858	0.9857	0.989	0.98	0.9886	0.9865	0.9886	0.9855	0.9874	0.9894	1.0004
HGDP01090	HGDP	Biaka-Py	AFR	HGDP	0.8306	0.8203	0.7882	0.8258	0.8331	0.8358	0.9374	0.9604	0.9535	0.9632	0.9718	0.9721	0.9711	0.9712	0.9733	0.9737	0.975	0.969	0.9721	0.9675	0.9639	0.9579	0.9622	0.9616	0.9652	0.9698	0.9667	0.9927	0.9774	0.9856	0.9846	0.9874	0.9862	0.9863	0.985	0.9837	0.9878	0.9791	0.9883	0.9856	0.9843	0.9848	0.9867	0.9882	0.9979
HGDP01094	HGDP	Biaka-Py	AFR	HGDP	0.8331	0.8169	0.7881	0.8225	0.8294	0.8321	0.9363	0.9546	0.9547	0.9621	0.9717	0.9706	0.9706	0.9716	0.9719	0.9736	0.9706	0.9684	0.971	0.9655	0.9651	0.9585	0.9616	0.9611	0.9637	0.9694	0.9646	0.9945	0.9769	0.9871	0.9863	0.9901	0.9864	0.9859	0.9841	0.9841	0.9882	0.9786	0.9886	0.9852	0.9836	0.9862	0.986	0.9868	0.9985
HGDP00993	HGDP	Bantu	AFR	HGDP	0.8335	0.838	0.8261	0.8105	0.8191	0.8253	0.9264	0.9509	0.9467	0.9543	0.9644	0.9626	0.9639	0.9641	0.9635	0.9654	0.9657	0.959	0.9627	0.958	0.9567	0.9499	0.9564	0.9554	0.9535	0.9577	0.9577	0.986	0.9695	0.98	0.9766	0.9812	0.9766	0.9776	0.9762	0.9774	0.9802	0.9707	0.9784	0.9762	0.9754	0.9763	0.9777	0.9785	0.9902
HGDP01028	HGDP	Bantu	AFR	HGDP	0.8586	0.8506	0.8351	0.822	0.8221	0.8246	0.9249	0.9494	0.9461	0.9556	0.963	0.9631	0.9607	0.9619	0.9651	0.9646	0.9635	0.9602	0.9658	0.9577	0.9568	0.9509	0.9585	0.9544	0.9568	0.9593	0.9575	0.9854	0.969	0.9801	0.9788	0.9783	0.9763	0.9775	0.9776	0.9763	0.9789	0.9722	0.9799	0.9793	0.976	0.9783	0.9796	0.9783	0.9926
HGDP01030	HGDP	Bantu	AFR	HGDP	0.8221	0.8322	0.8255	0.8118	0.8241	0.8253	0.9264	0.9502	0.9491	0.9571	0.9675	0.9673	0.9651	0.9657	0.9663	0.9669	0.9654	0.9616	0.966	0.9597	0.9601	0.9542	0.9568	0.9554	0.9574	0.9586	0.9587	0.9862	0.9703	0.9822	0.9792	0.9804	0.9787	0.978	0.9776	0.9773	0.9778	0.9716	0.9804	0.9793	0.976	0.9772	0.9806	0.9804	0.9934
HGDP01031	HGDP	Bantu	AFR	HGDP	0.8604	0.8479	0.8322	0.8211	0.817	0.8255	0.9241	0.9457	0.9422	0.9544	0.9618	0.9638	0.9608	0.9605	0.9623	0.9623	0.9589	0.9574	0.96	0.9519	0.9545	0.9489	0.9528	0.9487	0.9531	0.9577	0.9543	0.9807	0.9678	0.9763	0.9748	0.9765	0.9747	0.9752	0.9741	0.9731	0.977	0.9667	0.9754	0.9737	0.9749	0.9756	0.9743	0.9754	0.9874
HGDP01033	HGDP	Bantu	AFR	HGDP	0.8479	0.8435	0.8294	0.8122	0.8202	0.8236	0.9255	0.9482	0.9483	0.9536	0.966	0.9614	0.9628	0.9633	0.9631	0.9655	0.9632	0.9595	0.9638	0.9555	0.9583	0.9522	0.9561	0.9534	0.9554	0.9588	0.9552	0.985	0.9676	0.9764	0.9751	0.9788	0.9781	0.9783	0.9782	0.9771	0.9781	0.9711	0.9778	0.9753	0.9761	0.9745	0.9789	0.9778	0.9901
HGDP01034	HGDP	Bantu	AFR	HGDP	0.8344	0.8405	0.8259	0.8103	0.8206	0.8263	0.9219	0.9456	0.9435	0.9508	0.9605	0.9612	0.9618	0.9604	0.9617	0.9631	0.9607	0.9575	0.96	0.954	0.9536	0.949	0.9508	0.9483	0.9542	0.9574	0.9527	0.9831	0.9657	0.9754	0.9739	0.9765	0.9746	0.9747	0.9733	0.9732	0.9754	0.9665	0.977	0.9727	0.9725	0.973	0.9746	0.9746	0.9876
HGDP01035	HGDP	Bantu	AFR	HGDP	0.8523	0.8465	0.8311	0.8193	0.8199	0.821	0.9249	0.9476	0.9456	0.9534	0.9614	0.9599	0.9616	0.9614	0.9617	0.9628	0.9627	0.9561	0.9629	0.9543	0.9563	0.9498	0.9546	0.9522	0.954	0.9569	0.9539	0.9847	0.9685	0.9767	0.9756	0.9781	0.9783	0.976	0.9751	0.9783	0.9779	0.9674	0.9791	0.9762	0.9762	0.9749	0.9767	0.9773	0.9913
HGDP01405	HGDP	Bantu	AFR	HGDP	0.8614	0.8482	0.8347	0.8218	0.8192	0.8236	0.9185	0.9418	0.9412	0.9485	0.9599	0.9573	0.9573	0.956	0.9585	0.9597	0.9589	0.9561	0.9607	0.9526	0.9512	0.9475	0.949	0.9489	0.9496	0.9539	0.951	0.9794	0.966	0.9736	0.9729	0.9761	0.9716	0.9742	0.9727	0.9702	0.9727	0.9652	0.9729	0.9734	0.9695	0.9719	0.9725	0.9747	0.9846
HGDP01406	HGDP	Bantu	AFR	HGDP	0.8612	0.8464	0.8355	0.8216	0.8208	0.8262	0.9139	0.9417	0.9359	0.9471	0.9552	0.9531	0.955	0.9547	0.9549	0.9569	0.9544	0.9515	0.9564	0.9468	0.95	0.9438	0.9458	0.9443	0.9487	0.9512	0.9505	0.979	0.9634	0.9711	0.9704	0.9718	0.9714	0.9729	0.9682	0.9691	0.9701	0.9635	0.9716	0.9694	0.9681	0.9718	0.9695	0.9718	0.9828
HGDP01408	HGDP	Bantu	AFR	HGDP	0.866	0.8504	0.838	0.8233	0.8225	0.8272	0.9179	0.9401	0.9389	0.9471	0.9569	0.9552	0.9563	0.953	0.9539	0.9551	0.9549	0.9512	0.9523	0.9503	0.9477	0.9422	0.946	0.945	0.9492	0.9505	0.9477	0.9781	0.9624	0.9732	0.9704	0.9738	0.9711	0.9703	0.9681	0.9692	0.9716	0.9639	0.9726	0.9703	0.9679	0.9706	0.9707	0.9732	0.9827
HGDP01411	HGDP	Bantu	AFR	HGDP	0.8634	0.8532	0.8395	0.8275	0.8239	0.8299	0.9143	0.9319	0.93	0.9399	0.9477	0.9485	0.9479	0.9459	0.9524	0.9505	0.9478	0.9465	0.9499	0.9424	0.9426	0.9345	0.9416	0.94	0.9417	0.9444	0.9433	0.9717	0.9568	0.966	0.9611	0.9676	0.9636	0.9635	0.9646	0.964	0.9643	0.9584	0.9658	0.9645	0.9603	0.9616	0.9625	0.9651	0.9768
HGDP01412	HGDP	Bantu	AFR	HGDP	0.8637	0.8498	0.8371	0.8266	0.8232	0.8293	0.9198	0.9437	0.9408	0.9487	0.9577	0.9586	0.9588	0.9554	0.9589	0.9611	0.9577	0.9527	0.9566	0.9523	0.9511	0.9462	0.951	0.9473	0.9504	0.9528	0.9517	0.9806	0.9625	0.9731	0.9698	0.9747	0.9717	0.9716	0.9703	0.97	0.9736	0.9628	0.9711	0.9722	0.9697	0.9699	0.9727	0.9738	0.9836
HGDP01414	HGDP	Bantu	AFR	HGDP	0.8601	0.8466	0.8348	0.8201	0.8187	0.8211	0.9154	0.9412	0.9403	0.9457	0.9558	0.9535	0.9549	0.9546	0.9558	0.9579	0.9537	0.9516	0.9555	0.9488	0.9476	0.9418	0.9459	0.9461	0.9464	0.9506	0.9477	0.9765	0.9588	0.9697	0.9672	0.9722	0.9689	0.9686	0.966	0.9661	0.9694	0.962	0.9703	0.9686	0.9654	0.9666	0.9682	0.97	0.9832
HGDP01415	HGDP	Bantu	AFR	HGDP	0.8705	0.8594	0.8467	0.8357	0.8336	0.8359	0.9132	0.9284	0.9291	0.9345	0.9457	0.9451	0.9431	0.9449	0.9457	0.9448	0.9433	0.9439	0.9493	0.9393	0.9389	0.9339	0.9373	0.9366	0.9387	0.9425	0.9386	0.9715	0.955	0.9637	0.9599	0.964	0.9626	0.9601	0.9606	0.9609	0.9636	0.9524	0.9628	0.9608	0.9597	0.9632	0.9604	0.9627	0.9743
HGDP01416	HGDP	Bantu	AFR	HGDP	0.868	0.8582	0.8454	0.8314	0.8309	0.8357	0.9102	0.9286	0.9231	0.9351	0.9438	0.9438	0.9425	0.9428	0.9448	0.9458	0.9464	0.9376	0.9453	0.9367	0.9407	0.9325	0.9369	0.9353	0.9402	0.9409	0.9384	0.9728	0.9559	0.9656	0.9619	0.967	0.9654	0.9626	0.9608	0.9614	0.9658	0.9568	0.9674	0.9623	0.9623	0.9616	0.9652	0.9642	0.9775
HGDP01417	HGDP	Bantu	AFR	HGDP	0.8632	0.8501	0.8345	0.824	0.8211	0.826	0.9187	0.9395	0.9378	0.9443	0.9558	0.9545	0.9525	0.9529	0.956	0.9581	0.953	0.9515	0.9552	0.9482	0.9483	0.9407	0.9467	0.9422	0.9459	0.9493	0.949	0.9766	0.9624	0.9708	0.9675	0.9722	0.9694	0.9703	0.9675	0.9689	0.9703	0.9655	0.9691	0.9677	0.9647	0.9685	0.9696	0.9714	0.9814
HGDP01418	HGDP	Bantu	AFR	HGDP	0.8626	0.8484	0.8355	0.822	0.8197	0.8258	0.9219	0.9427	0.9376	0.946	0.9581	0.9562	0.9569	0.9517	0.9571	0.9586	0.9568	0.9525	0.958	0.9496	0.9498	0.9444	0.9476	0.9453	0.9497	0.9517	0.9485	0.978	0.9614	0.9716	0.971	0.974	0.9722	0.9718	0.9689	0.9703	0.9734	0.9629	0.9706	0.9714	0.9678	0.9698	0.972	0.9738	0.9844
HGDP01419	HGDP	Bantu	AFR	HGDP	0.8639	0.8509	0.8365	0.8232	0.82	0.8236	0.9204	0.9425	0.9374	0.9457	0.9558	0.9554	0.9541	0.9552	0.9568	0.958	0.9535	0.9534	0.9569	0.9484	0.9495	0.944	0.9462	0.9459	0.948	0.9528	0.949	0.978	0.9615	0.9732	0.9712	0.974	0.9709	0.9703	0.9686	0.9683	0.9726	0.9636	0.9716	0.97	0.9691	0.9702	0.9711	0.9725	0.9842
HGDP00920	HGDP	Yoruba	AFR	HGDP	0.8606	0.8478	0.8318	0.8203	0.8095	0.8173	0.9223	0.9451	0.9441	0.9504	0.9616	0.9615	0.9605	0.9588	0.96	0.9635	0.9604	0.9578	0.96	0.9546	0.9531	0.9449	0.9542	0.9495	0.9518	0.957	0.9529	0.983	0.9657	0.9758	0.9735	0.9763	0.9737	0.9731	0.9716	0.9702	0.9753	0.9659	0.9748	0.9748	0.9721	0.9743	0.9748	0.9773	0.9884
HGDP00924	HGDP	Yoruba	AFR	HGDP	0.8611	0.8501	0.8326	0.8169	0.8081	0.8166	0.9191	0.9424	0.9405	0.9489	0.956	0.9561	0.9548	0.9571	0.9551	0.9577	0.9547	0.9532	0.9591	0.9512	0.95	0.944	0.9494	0.946	0.9501	0.9523	0.9519	0.9793	0.9652	0.9718	0.9713	0.9741	0.9724	0.9713	0.9705	0.9704	0.9724	0.9631	0.9737	0.9716	0.9691	0.9729	0.9711	0.9719	0.9857
HGDP00925	HGDP	Yoruba	AFR	HGDP	0.8621	0.8476	0.8339	0.8201	0.8106	0.8184	0.9222	0.9419	0.9387	0.9491	0.96	0.9599	0.9582	0.9576	0.9577	0.9627	0.9578	0.9525	0.9581	0.95	0.9497	0.942	0.9478	0.9454	0.9503	0.9541	0.9516	0.9807	0.9618	0.9728	0.9714	0.9747	0.9711	0.9715	0.9704	0.9687	0.9725	0.9633	0.972	0.9717	0.9684	0.97	0.9716	0.9726	0.9833
HGDP00927	HGDP	Yoruba	AFR	HGDP	0.8664	0.856	0.8386	0.8251	0.8157	0.8223	0.9235	0.9458	0.9446	0.9535	0.9627	0.9613	0.9634	0.9607	0.963	0.964	0.9615	0.9596	0.9648	0.9564	0.9555	0.9512	0.9544	0.9531	0.9544	0.959	0.9553	0.9837	0.9702	0.9766	0.977	0.9805	0.9778	0.9784	0.976	0.9748	0.9783	0.9707	0.9776	0.9781	0.9746	0.9765	0.9768	0.9792	0.9898
HGDP00928	HGDP	Yoruba	AFR	HGDP	0.8599	0.8467	0.8314	0.819	0.8083	0.8133	0.9175	0.9379	0.938	0.9492	0.9562	0.9561	0.9541	0.9557	0.9554	0.9595	0.9579	0.9537	0.9557	0.9489	0.9474	0.9432	0.9476	0.9454	0.9501	0.9512	0.9486	0.9795	0.9621	0.9708	0.9697	0.9716	0.9721	0.9716	0.97	0.9671	0.9698	0.964	0.9711	0.9697	0.968	0.9696	0.9703	0.972	0.9821
HGDP00929	HGDP	Yoruba	AFR	HGDP	0.8624	0.8502	0.8349	0.8217	0.8101	0.8177	0.9204	0.943	0.9401	0.95	0.9589	0.9571	0.9571	0.9586	0.9598	0.9594	0.9594	0.9565	0.958	0.9514	0.9516	0.9457	0.9503	0.9486	0.9514	0.9534	0.9503	0.9818	0.9652	0.9733	0.9721	0.9767	0.9714	0.9729	0.9708	0.9715	0.9745	0.9668	0.9734	0.9704	0.9696	0.9714	0.9739	0.9747	0.9863
HGDP00930	HGDP	Yoruba	AFR	HGDP	0.864	0.8515	0.8358	0.8216	0.8102	0.8145	0.9213	0.9488	0.9414	0.9487	0.96	0.9582	0.959	0.9605	0.9611	0.9626	0.9587	0.9567	0.9609	0.9528	0.9542	0.9471	0.951	0.9489	0.9518	0.9567	0.9517	0.983	0.9656	0.9738	0.9731	0.9763	0.9755	0.9757	0.9722	0.9715	0.9741	0.967	0.9734	0.9744	0.9734	0.9734	0.9736	0.9739	0.9848
HGDP00931	HGDP	Yoruba	AFR	HGDP	0.8684	0.8544	0.8378	0.8241	0.8125	0.82	0.9252	0.9453	0.9437	0.9534	0.9638	0.9617	0.9607	0.9622	0.9607	0.9629	0.9629	0.959	0.9631	0.9547	0.9582	0.949	0.953	0.9486	0.9526	0.957	0.9544	0.9835	0.968	0.9764	0.9766	0.9769	0.9765	0.9759	0.9729	0.9739	0.9752	0.9685	0.9778	0.9742	0.9729	0.9749	0.9739	0.9768	0.9894
HGDP00932	HGDP	Yoruba	AFR	HGDP	0.8631	0.8503	0.8348	0.8199	0.811	0.8195	0.9203	0.9437	0.9414	0.9516	0.9598	0.9598	0.9596	0.9579	0.9621	0.9614	0.9617	0.9556	0.9586	0.9545	0.9546	0.9472	0.9523	0.948	0.9513	0.9538	0.9528	0.9818	0.9648	0.9728	0.9732	0.9772	0.973	0.9738	0.9739	0.9719	0.9751	0.966	0.9762	0.9724	0.9705	0.9719	0.9718	0.975	0.9862
HGDP00933	HGDP	Yoruba	AFR	HGDP	0.8616	0.8495	0.8335	0.8152	0.8093	0.8194	0.9204	0.9459	0.9412	0.9522	0.9618	0.9595	0.9601	0.9611	0.9596	0.9616	0.9575	0.9559	0.9604	0.9535	0.9525	0.9481	0.9506	0.9493	0.953	0.9521	0.9532	0.9813	0.9629	0.9733	0.9737	0.9766	0.9744	0.9744	0.9728	0.972	0.9745	0.9671	0.9734	0.9729	0.971	0.9684	0.9707	0.976	0.9881
HGDP00934	HGDP	Yoruba	AFR	HGDP	0.8631	0.8514	0.8345	0.8195	0.8122	0.8142	0.9191	0.943	0.9398	0.9493	0.9582	0.9587	0.9584	0.9552	0.959	0.9586	0.9589	0.9557	0.9585	0.9518	0.9531	0.9447	0.9479	0.9467	0.9515	0.9524	0.9493	0.9786	0.9623	0.9714	0.9714	0.9732	0.9731	0.9731	0.9688	0.9707	0.9723	0.9664	0.9725	0.9716	0.9698	0.9712	0.9688	0.9724	0.985
HGDP00935	HGDP	Yoruba	AFR	HGDP	0.8602	0.8472	0.8332	0.8203	0.8087	0.8144	0.9183	0.943	0.9406	0.9494	0.9584	0.9583	0.9553	0.9575	0.9576	0.9589	0.9601	0.9552	0.9586	0.9516	0.9503	0.9457	0.9503	0.9475	0.9507	0.9518	0.9488	0.9797	0.9639	0.9724	0.9727	0.9765	0.9738	0.9735	0.9726	0.9713	0.9739	0.9667	0.9731	0.9734	0.9691	0.9721	0.9753	0.9748	0.9845
HGDP00936	HGDP	Yoruba	AFR	HGDP	0.8654	0.8514	0.835	0.8222	0.8098	0.8197	0.9209	0.9468	0.9436	0.9527	0.9633	0.9605	0.9612	0.9591	0.9635	0.9643	0.9626	0.9581	0.9631	0.9554	0.9559	0.9488	0.9532	0.9506	0.9544	0.9573	0.9549	0.9822	0.9667	0.9767	0.9744	0.9782	0.976	0.9752	0.9734	0.9725	0.9768	0.9668	0.9761	0.975	0.9739	0.9738	0.9756	0.9756	0.9889
HGDP00937	HGDP	Yoruba	AFR	HGDP	0.8651	0.8498	0.8338	0.8234	0.8126	0.8206	0.9255	0.9468	0.9427	0.953	0.9618	0.9591	0.9601	0.9606	0.9629	0.962	0.9628	0.9577	0.9633	0.9545	0.9553	0.9475	0.9521	0.9504	0.9543	0.9551	0.9534	0.9835	0.9674	0.9776	0.973	0.9794	0.9766	0.976	0.9705	0.9715	0.9755	0.9683	0.9774	0.9719	0.9733	0.9751	0.9757	0.9765	0.9902
HGDP00938	HGDP	Yoruba	AFR	HGDP	0.8618	0.8486	0.8326	0.8209	0.8109	0.8145	0.9165	0.9408	0.9422	0.9483	0.9585	0.9566	0.9584	0.9555	0.958	0.9583	0.9574	0.9555	0.9566	0.9525	0.9525	0.945	0.9485	0.9489	0.9481	0.9529	0.9514	0.9801	0.9642	0.9724	0.9733	0.9745	0.9749	0.9737	0.9733	0.9734	0.9741	0.9662	0.9751	0.9729	0.9705	0.973	0.974	0.9729	0.9856
HGDP00939	HGDP	Yoruba	AFR	HGDP	0.8627	0.8491	0.8323	0.8207	0.809	0.8194	0.9183	0.9413	0.9401	0.9478	0.9584	0.9583	0.9546	0.9566	0.9603	0.9571	0.9568	0.9547	0.9577	0.9512	0.9529	0.9451	0.9471	0.9483	0.9486	0.9512	0.9498	0.9788	0.9646	0.973	0.9723	0.9749	0.9711	0.9714	0.9722	0.9698	0.975	0.9645	0.9731	0.9717	0.9704	0.9711	0.971	0.9738	0.9856
HGDP00940	HGDP	Yoruba	AFR	HGDP	0.8659	0.8509	0.8363	0.8217	0.8105	0.8165	0.9246	0.9483	0.9441	0.9528	0.964	0.9645	0.9625	0.961	0.9631	0.9643	0.9615	0.9595	0.961	0.9562	0.956	0.9471	0.9555	0.9515	0.9543	0.9576	0.9558	0.984	0.969	0.9786	0.975	0.9782	0.9773	0.9758	0.9743	0.975	0.9803	0.9698	0.9776	0.9772	0.9742	0.9752	0.9763	0.9798	0.9887
HGDP00941	HGDP	Yoruba	AFR	HGDP	0.8642	0.8509	0.8349	0.8224	0.8103	0.8211	0.922	0.9451	0.9428	0.9509	0.9601	0.9605	0.9609	0.9592	0.9598	0.9608	0.9599	0.9575	0.962	0.9559	0.9519	0.9487	0.9496	0.9517	0.9533	0.9554	0.9535	0.9835	0.9647	0.9763	0.974	0.9781	0.9742	0.975	0.9758	0.9747	0.9764	0.9684	0.9764	0.974	0.9734	0.9751	0.9745	0.979	0.9892
HGDP00942	HGDP	Yoruba	AFR	HGDP	0.865	0.8536	0.837	0.8222	0.8109	0.8162	0.9225	0.9463	0.9445	0.9525	0.9625	0.9647	0.9614	0.9581	0.9606	0.9643	0.9621	0.9583	0.9613	0.9539	0.9537	0.9483	0.9514	0.9505	0.9535	0.9573	0.9558	0.9825	0.9657	0.9763	0.975	0.9796	0.9756	0.9745	0.9757	0.9734	0.9774	0.9688	0.9764	0.9746	0.9711	0.9747	0.9758	0.9776	0.989
HGDP00943	HGDP	Yoruba	AFR	HGDP	0.8645	0.8518	0.837	0.8204	0.8097	0.8188	0.9198	0.9419	0.9388	0.9488	0.9586	0.9575	0.9582	0.9568	0.9607	0.9585	0.9572	0.9546	0.9603	0.9518	0.9511	0.9439	0.9471	0.9465	0.9503	0.953	0.9503	0.9775	0.9623	0.9726	0.9712	0.9737	0.9691	0.9707	0.9692	0.9709	0.9748	0.9653	0.9724	0.971	0.9689	0.9719	0.9733	0.9744	0.9838
NA18484	HapMap	YRI	AFR	HapMap	0.8639	0.8519	0.8317	0.8196	0.8092	0.8128	0.9204	0.9431	0.9414	0.9476	0.9596	0.9569	0.9562	0.9555	0.9589	0.9576	0.9576	0.9544	0.9595	0.9525	0.9507	0.9449	0.9485	0.9471	0.9486	0.9523	0.9514	0.9804	0.962	0.9737	0.9719	0.9748	0.9743	0.973	0.9706	0.9696	0.9727	0.9651	0.9751	0.9703	0.9704	0.9709	0.9737	0.9742	0.9859
NA18485	HapMap	YRI	AFR	HapMap	0.8639	0.8527	0.8353	0.821	0.8106	0.8194	0.923	0.9451	0.944	0.952	0.9612	0.9595	0.9595	0.9603	0.9617	0.9629	0.9628	0.9561	0.9633	0.9522	0.9525	0.9475	0.9537	0.9509	0.954	0.9547	0.9527	0.9826	0.9647	0.9756	0.9725	0.9772	0.9726	0.9757	0.9732	0.9731	0.9727	0.9667	0.9758	0.9745	0.9743	0.975	0.9751	0.977	0.9878
NA18486	HapMap	YRI	AFR	HapMap	0.8654	0.8519	0.8322	0.8219	0.8142	0.8199	0.9232	0.9463	0.9451	0.9483	0.9623	0.9583	0.9599	0.9585	0.9616	0.9594	0.9604	0.9559	0.9612	0.9551	0.9532	0.947	0.952	0.9492	0.9508	0.9537	0.9542	0.9841	0.9656	0.9739	0.9731	0.9771	0.9767	0.973	0.9729	0.9734	0.9737	0.9659	0.9767	0.9722	0.9736	0.9734	0.9761	0.9785	0.9855
NA18487	HapMap	YRI	AFR	HapMap	0.8649	0.8538	0.836	0.8232	0.8111	0.8204	0.9219	0.9462	0.9434	0.9527	0.9616	0.9587	0.9587	0.9592	0.9607	0.9628	0.9627	0.9566	0.9605	0.9519	0.9531	0.946	0.9535	0.9497	0.9546	0.9554	0.9543	0.9821	0.9637	0.9764	0.9733	0.9753	0.9749	0.9753	0.9733	0.9726	0.9744	0.9664	0.9763	0.9739	0.973	0.9741	0.9764	0.9784	0.9887
NA18489	HapMap	YRI	AFR	HapMap	0.8612	0.8505	0.8332	0.8174	0.8072	0.8158	0.9198	0.942	0.9401	0.9482	0.9587	0.9571	0.9586	0.9566	0.9593	0.9591	0.9576	0.9549	0.9608	0.9507	0.9513	0.9442	0.949	0.948	0.9527	0.9508	0.9493	0.9793	0.9619	0.972	0.9707	0.9734	0.9696	0.9728	0.9692	0.9697	0.9709	0.963	0.9718	0.971	0.9704	0.9706	0.9703	0.9739	0.9852
NA18497	HapMap	YRI	AFR	HapMap	0.867	0.8535	0.8375	0.8244	0.816	0.823	0.9272	0.9462	0.9439	0.9534	0.9618	0.9625	0.9614	0.9623	0.9649	0.9626	0.9609	0.9559	0.9636	0.9562	0.9564	0.9485	0.9525	0.9521	0.9537	0.9566	0.9563	0.983	0.9692	0.977	0.9747	0.9776	0.975	0.9753	0.9739	0.9736	0.9744	0.968	0.9763	0.9733	0.9708	0.9728	0.9764	0.9752	0.9888
NA18498	HapMap	YRI	AFR	HapMap	0.8665	0.8529	0.8363	0.8239	0.816	0.8227	0.9229	0.9439	0.9419	0.9503	0.9592	0.9587	0.9558	0.9584	0.9602	0.9596	0.9592	0.9521	0.9607	0.9532	0.9535	0.944	0.9499	0.9494	0.9535	0.9565	0.9531	0.9812	0.9663	0.976	0.9746	0.9767	0.9751	0.9732	0.9726	0.9719	0.9734	0.9667	0.9762	0.9722	0.9682	0.9726	0.9734	0.9739	0.9871
NA18499	HapMap	YRI	AFR	HapMap	0.8622	0.8492	0.833	0.8196	0.8089	0.8176	0.9199	0.9411	0.9397	0.9505	0.9593	0.9593	0.9582	0.9577	0.9615	0.9599	0.9569	0.9532	0.9601	0.9548	0.9515	0.9459	0.95	0.9479	0.9485	0.9532	0.9532	0.979	0.9645	0.9731	0.9707	0.9723	0.9708	0.9717	0.9709	0.9689	0.9717	0.9663	0.9724	0.9688	0.9685	0.9691	0.9725	0.9734	0.9845
NA18500	HapMap	YRI	AFR	HapMap	0.8669	0.8571	0.8383	0.8239	0.8182	0.8258	0.9237	0.9465	0.9439	0.9531	0.9651	0.9608	0.9617	0.961	0.9642	0.9636	0.9603	0.9593	0.9617	0.9549	0.9575	0.9502	0.9563	0.9509	0.953	0.9556	0.9547	0.984	0.97	0.9775	0.9772	0.9791	0.9775	0.9771	0.9755	0.9744	0.978	0.9692	0.9795	0.9768	0.9748	0.9757	0.9769	0.979	0.9901
NA18501	HapMap	YRI	AFR	HapMap	0.8627	0.85	0.8342	0.8183	0.8133	0.8202	0.9206	0.9479	0.944	0.9526	0.963	0.9607	0.9613	0.959	0.9611	0.9616	0.9613	0.9567	0.9598	0.9554	0.9567	0.9489	0.9555	0.9498	0.9504	0.9532	0.9543	0.9833	0.9675	0.9745	0.9756	0.9769	0.9749	0.9765	0.9723	0.9713	0.9758	0.969	0.977	0.9749	0.9729	0.9723	0.9744	0.9764	0.9887
NA18503	HapMap	YRI	AFR	HapMap	0.8677	0.8536	0.8379	0.8214	0.8117	0.8204	0.9258	0.9507	0.9471	0.9578	0.9652	0.9655	0.9655	0.9635	0.9638	0.9649	0.9648	0.9606	0.9667	0.9578	0.9576	0.9503	0.9562	0.9543	0.9571	0.9606	0.9571	0.9876	0.9706	0.9782	0.9795	0.9818	0.9807	0.9793	0.9785	0.9783	0.9785	0.9723	0.9844	0.9774	0.9772	0.9785	0.9788	0.9787	0.9926
NA18504	HapMap	YRI	AFR	HapMap	0.8642	0.8528	0.8364	0.8215	0.8131	0.8204	0.9226	0.9473	0.9422	0.9529	0.9632	0.9619	0.962	0.9609	0.9621	0.9636	0.9606	0.9587	0.9622	0.955	0.9531	0.9466	0.9528	0.9502	0.9549	0.9561	0.9537	0.9837	0.9661	0.972	0.9757	0.978	0.9761	0.9755	0.9744	0.9753	0.9758	0.9669	0.98	0.9737	0.9716	0.9741	0.9753	0.975	0.9865
NA18505	HapMap	YRI	AFR	HapMap	0.8631	0.8472	0.8306	0.8162	0.8045	0.813	0.9205	0.945	0.9423	0.9507	0.959	0.9595	0.9569	0.957	0.9586	0.9582	0.9595	0.9549	0.9617	0.9518	0.953	0.9431	0.9503	0.9486	0.9517	0.9531	0.9521	0.9815	0.9657	0.9727	0.9749	0.9762	0.9738	0.9728	0.9711	0.9731	0.9732	0.9674	0.9758	0.9715	0.9724	0.9714	0.9724	0.9754	0.9884
NA18506	HapMap	YRI	AFR	HapMap	0.8627	0.8519	0.8357	0.8215	0.8102	0.8181	0.9215	0.9438	0.9415	0.9494	0.9609	0.9601	0.96	0.9585	0.9592	0.9621	0.9578	0.9575	0.9594	0.9528	0.9535	0.9471	0.9533	0.9514	0.9529	0.9552	0.9508	0.981	0.9654	0.9766	0.9742	0.977	0.9765	0.9742	0.9724	0.9742	0.9733	0.9641	0.9757	0.9739	0.9725	0.9735	0.9738	0.9788	0.9871
NA18507	HapMap	YRI	AFR	HapMap	0.8663	0.8555	0.8375	0.8232	0.8125	0.8205	0.9225	0.9457	0.9435	0.9508	0.9607	0.9613	0.9615	0.9594	0.9621	0.9626	0.9593	0.9577	0.9585	0.9538	0.9526	0.9486	0.9524	0.9494	0.953	0.9531	0.9519	0.9838	0.9635	0.9766	0.9747	0.9776	0.9761	0.9738	0.9729	0.9728	0.9733	0.9668	0.9748	0.9747	0.9722	0.9726	0.9761	0.9765	0.9883
NA18508	HapMap	YRI	AFR	HapMap	0.8587	0.8484	0.83	0.8173	0.8052	0.8135	0.9174	0.942	0.9398	0.9477	0.9596	0.9555	0.9575	0.956	0.9577	0.9599	0.9552	0.954	0.957	0.9504	0.9524	0.944	0.9499	0.9501	0.9497	0.9516	0.9493	0.9779	0.964	0.973	0.9713	0.9742	0.9726	0.9722	0.9707	0.9699	0.9715	0.9625	0.974	0.972	0.97	0.9709	0.9714	0.9749	0.9846
NA18509	HapMap	YRI	AFR	HapMap	0.8648	0.8537	0.8347	0.8227	0.8095	0.8183	0.9203	0.9431	0.942	0.9508	0.9587	0.9568	0.9552	0.9555	0.9573	0.9592	0.9572	0.9539	0.9576	0.9514	0.9508	0.9462	0.9477	0.948	0.9525	0.9537	0.95	0.9788	0.9647	0.9729	0.9682	0.9745	0.9724	0.9726	0.9696	0.9716	0.9725	0.9629	0.9746	0.9716	0.9689	0.9716	0.9725	0.9752	0.9825
NA18510	HapMap	YRI	AFR	HapMap	0.8648	0.8544	0.837	0.8201	0.815	0.8188	0.9232	0.9455	0.9433	0.9503	0.9606	0.9603	0.9614	0.9586	0.9617	0.9614	0.9608	0.9566	0.9608	0.9535	0.9556	0.9472	0.9515	0.9486	0.9525	0.9566	0.9536	0.9815	0.9652	0.9734	0.9735	0.9761	0.9759	0.9739	0.9716	0.9723	0.9755	0.9668	0.9757	0.9742	0.9712	0.9739	0.9743	0.9776	0.9871
NA18511	HapMap	YRI	AFR	HapMap	0.8606	0.8466	0.8295	0.8192	0.8073	0.8146	0.9188	0.9411	0.9402	0.9463	0.9556	0.9562	0.9542	0.9541	0.9559	0.956	0.9548	0.9521	0.956	0.95	0.9497	0.9426	0.9481	0.9449	0.9483	0.9512	0.948	0.9765	0.9623	0.9714	0.9668	0.9702	0.9692	0.9712	0.968	0.9705	0.9691	0.9606	0.9727	0.9708	0.9673	0.9688	0.9716	0.9717	0.983
NA18515	HapMap	YRI	AFR	HapMap	0.8636	0.8513	0.8349	0.8195	0.8088	0.8174	0.9179	0.9458	0.9424	0.9536	0.9626	0.9592	0.9578	0.9589	0.9615	0.9623	0.9603	0.9568	0.9605	0.9533	0.9526	0.9476	0.9504	0.9486	0.9523	0.9559	0.9541	0.9788	0.9662	0.9743	0.9749	0.976	0.975	0.9747	0.9741	0.9734	0.9754	0.967	0.975	0.9729	0.9721	0.9743	0.9752	0.9757	0.9872
NA18516	HapMap	YRI	AFR	HapMap	0.8668	0.8516	0.8364	0.8202	0.8088	0.8191	0.9227	0.9474	0.9437	0.9535	0.9643	0.9606	0.9598	0.9606	0.9635	0.9649	0.961	0.9579	0.9633	0.9535	0.9542	0.9483	0.9527	0.9509	0.9547	0.9569	0.9551	0.9807	0.9694	0.9785	0.977	0.9807	0.976	0.9763	0.9741	0.9751	0.9768	0.9678	0.9777	0.9766	0.9739	0.9759	0.977	0.9785	0.9888
NA18517	HapMap	YRI	AFR	HapMap	0.8636	0.8501	0.8338	0.8187	0.8095	0.8141	0.9145	0.9429	0.9406	0.9494	0.9575	0.9568	0.9569	0.9545	0.9584	0.9588	0.9575	0.9528	0.9576	0.9499	0.9517	0.946	0.9481	0.9462	0.9497	0.9536	0.9528	0.9772	0.9624	0.9713	0.9714	0.9734	0.9717	0.9714	0.9706	0.971	0.9735	0.9637	0.972	0.9706	0.9701	0.9708	0.9728	0.9728	0.9836
NA18518	HapMap	YRI	AFR	HapMap	0.8634	0.8492	0.8308	0.8175	0.8053	0.8115	0.9176	0.9402	0.9375	0.9461	0.9562	0.953	0.9556	0.9544	0.9535	0.9572	0.955	0.9523	0.9562	0.9474	0.9493	0.9425	0.9481	0.9451	0.9474	0.9503	0.9481	0.9783	0.9617	0.9698	0.9715	0.9725	0.9704	0.9703	0.9681	0.9688	0.9715	0.9639	0.9724	0.9696	0.9684	0.9689	0.9695	0.9717	0.9833
NA18519	HapMap	YRI	AFR	HapMap	0.8653	0.8532	0.8357	0.8188	0.8117	0.8184	0.9216	0.946	0.942	0.9479	0.9594	0.9574	0.9592	0.9586	0.9588	0.9612	0.9603	0.9561	0.9611	0.9533	0.953	0.9492	0.9523	0.9503	0.9538	0.9548	0.953	0.983	0.9662	0.975	0.9765	0.9777	0.9741	0.9763	0.9716	0.9716	0.9756	0.966	0.9753	0.9726	0.9733	0.973	0.9735	0.9759	0.9872
NA18520	HapMap	YRI	AFR	HapMap	0.8718	0.8588	0.8409	0.8285	0.8164	0.8225	0.926	0.9471	0.9448	0.9558	0.9649	0.9612	0.9631	0.9617	0.9619	0.9665	0.9624	0.9599	0.9636	0.956	0.9567	0.9494	0.9569	0.9528	0.9556	0.9584	0.9576	0.9849	0.9687	0.9787	0.979	0.9814	0.9782	0.9771	0.9771	0.9782	0.9806	0.9697	0.9799	0.9786	0.9762	0.9786	0.9773	0.9798	0.9901
NA18852	HapMap	YRI	AFR	HapMap	0.8631	0.849	0.8324	0.8173	0.807	0.8158	0.9161	0.9403	0.9374	0.9467	0.9584	0.9551	0.9525	0.9563	0.9568	0.9561	0.9557	0.9515	0.9563	0.9481	0.9496	0.944	0.9459	0.9444	0.9488	0.9519	0.9498	0.9793	0.9638	0.9694	0.9705	0.9749	0.9714	0.971	0.9675	0.9681	0.9718	0.9637	0.9704	0.9723	0.9705	0.971	0.9703	0.972	0.9843
NA18853	HapMap	YRI	AFR	HapMap	0.8633	0.8528	0.8371	0.8203	0.8125	0.8198	0.9197	0.9451	0.9409	0.9505	0.9602	0.9583	0.9597	0.9588	0.9619	0.9596	0.9613	0.9543	0.9599	0.9533	0.9538	0.9476	0.9507	0.9512	0.9531	0.9536	0.9527	0.9833	0.9663	0.9764	0.9733	0.9783	0.9735	0.9764	0.973	0.9736	0.975	0.9685	0.9767	0.9733	0.973	0.9748	0.9734	0.9761	0.989
NA18854	HapMap	YRI	AFR	HapMap	0.8657	0.853	0.8369	0.8202	0.8106	0.8209	0.9196	0.946	0.9417	0.95	0.9623	0.9598	0.9587	0.9599	0.961	0.9578	0.9625	0.9567	0.9598	0.9524	0.9538	0.9472	0.9513	0.9498	0.9533	0.9548	0.9539	0.9828	0.9685	0.9737	0.9737	0.9787	0.9737	0.9772	0.9725	0.9733	0.9768	0.9667	0.9756	0.9735	0.9756	0.9757	0.9738	0.9781	0.9891
NA18855	HapMap	YRI	AFR	HapMap	0.8601	0.8474	0.8329	0.8171	0.8094	0.8175	0.9187	0.9416	0.9392	0.947	0.9583	0.9569	0.9553	0.9588	0.9575	0.9579	0.9553	0.9529	0.958	0.9493	0.9502	0.9446	0.9483	0.9457	0.9495	0.9509	0.9499	0.9797	0.962	0.9708	0.9704	0.9739	0.9707	0.9716	0.9707	0.9694	0.9723	0.966	0.9717	0.9702	0.9692	0.9712	0.9719	0.9728	0.9852
NA18857	HapMap	YRI	AFR	HapMap	0.8641	0.8511	0.8348	0.8226	0.8107	0.8185	0.922	0.9432	0.9421	0.9505	0.961	0.9605	0.958	0.9595	0.9598	0.9616	0.9592	0.9564	0.9605	0.9535	0.9543	0.9465	0.9506	0.9507	0.9518	0.9558	0.9522	0.9806	0.965	0.9746	0.9739	0.9766	0.9749	0.9738	0.9718	0.9727	0.9746	0.967	0.9754	0.9739	0.9729	0.9732	0.973	0.9752	0.9891
NA18858	HapMap	YRI	AFR	HapMap	0.8618	0.8506	0.8308	0.8215	0.8082	0.815	0.9233	0.9429	0.9393	0.9469	0.9564	0.9557	0.957	0.956	0.9591	0.9578	0.9571	0.9537	0.9581	0.9527	0.951	0.9436	0.9497	0.9479	0.9497	0.9517	0.9506	0.9786	0.9631	0.973	0.9716	0.9729	0.972	0.9715	0.9676	0.9719	0.9721	0.9647	0.9738	0.9719	0.97	0.9691	0.9707	0.9748	0.9858
NA18859	HapMap	YRI	AFR	HapMap	0.8621	0.8547	0.8358	0.8238	0.8127	0.8189	0.9225	0.9451	0.9424	0.9514	0.9633	0.9596	0.9593	0.9599	0.961	0.9596	0.959	0.9559	0.9598	0.9538	0.9517	0.9464	0.9499	0.9478	0.9504	0.9549	0.9543	0.982	0.9651	0.9735	0.9735	0.977	0.9753	0.9726	0.9733	0.9719	0.9754	0.9652	0.9757	0.9731	0.9726	0.9734	0.973	0.9761	0.9872
NA18860	HapMap	YRI	AFR	HapMap	0.8647	0.8547	0.8366	0.8256	0.8124	0.8196	0.9237	0.9464	0.9439	0.9502	0.9618	0.9587	0.961	0.9596	0.962	0.9606	0.96	0.956	0.9605	0.9554	0.9536	0.9473	0.9508	0.9509	0.9513	0.9552	0.9531	0.9815	0.9658	0.9754	0.9738	0.9756	0.9737	0.9742	0.9724	0.9717	0.9757	0.9654	0.9761	0.9747	0.973	0.9728	0.974	0.9772	0.9878
NA18861	HapMap	YRI	AFR	HapMap	0.8633	0.8479	0.8313	0.8198	0.8077	0.8176	0.9192	0.9429	0.9426	0.949	0.9596	0.9579	0.9578	0.9568	0.9579	0.9604	0.958	0.9538	0.9565	0.9487	0.9511	0.945	0.9458	0.9458	0.9496	0.9521	0.9501	0.9787	0.962	0.969	0.9687	0.9746	0.9682	0.9724	0.9675	0.9679	0.9719	0.9623	0.9696	0.9711	0.9694	0.9683	0.9694	0.9721	0.9831
NA18862	HapMap	YRI	AFR	HapMap	0.8661	0.8528	0.8336	0.8218	0.814	0.8201	0.9198	0.9444	0.9436	0.9495	0.9582	0.9581	0.9594	0.9567	0.9596	0.9599	0.9593	0.9542	0.9571	0.9505	0.9529	0.9449	0.95	0.9481	0.9495	0.953	0.9517	0.9801	0.9658	0.9733	0.9699	0.9743	0.9734	0.9716	0.9706	0.9698	0.9727	0.9664	0.9726	0.9696	0.9695	0.9713	0.9723	0.9725	0.9842
NA18863	HapMap	YRI	AFR	HapMap	0.8678	0.8514	0.8334	0.8245	0.8125	0.8204	0.922	0.9447	0.9443	0.9508	0.9591	0.9595	0.9585	0.9571	0.9585	0.9618	0.9606	0.9548	0.9579	0.9508	0.9543	0.9458	0.9498	0.9484	0.9515	0.9534	0.9526	0.9818	0.9652	0.9708	0.9709	0.9758	0.9716	0.9731	0.9703	0.97	0.9726	0.9648	0.9722	0.971	0.9714	0.9708	0.9714	0.9749	0.9842
NA18867	HapMap	YRI	AFR	HapMap	0.8623	0.8533	0.8347	0.8197	0.8107	0.8154	0.9203	0.9433	0.9412	0.9499	0.9588	0.9576	0.9577	0.9581	0.9574	0.958	0.9556	0.9547	0.959	0.9499	0.9501	0.9438	0.9508	0.9464	0.948	0.9517	0.9504	0.9787	0.9624	0.9709	0.9716	0.9722	0.9723	0.9722	0.9684	0.9691	0.9721	0.9649	0.9722	0.9711	0.9704	0.973	0.9715	0.9728	0.9844
NA18868	HapMap	YRI	AFR	HapMap	0.8614	0.8485	0.8346	0.8173	0.8094	0.8171	0.9194	0.9436	0.9396	0.9494	0.9572	0.9589	0.9569	0.9553	0.9581	0.9605	0.9591	0.9539	0.9605	0.9521	0.9521	0.9462	0.9508	0.946	0.9533	0.952	0.9526	0.9802	0.9624	0.9745	0.9726	0.9744	0.9725	0.9709	0.9719	0.9719	0.9721	0.9652	0.9751	0.9726	0.9702	0.9724	0.9725	0.9747	0.986
NA18869	HapMap	YRI	AFR	HapMap	0.8635	0.8525	0.8369	0.8185	0.8102	0.8173	0.9226	0.9453	0.943	0.9523	0.96	0.9621	0.9594	0.96	0.9593	0.9617	0.9596	0.9558	0.96	0.9542	0.953	0.9479	0.9524	0.9495	0.953	0.955	0.9549	0.9815	0.9633	0.9732	0.9743	0.9756	0.9743	0.976	0.9732	0.9729	0.9751	0.9679	0.9763	0.9747	0.9729	0.9749	0.9751	0.9747	0.9871
NA18870	HapMap	YRI	AFR	HapMap	0.8612	0.8495	0.8314	0.817	0.807	0.8147	0.9217	0.9433	0.9402	0.9471	0.9599	0.9568	0.9592	0.9577	0.9593	0.9619	0.9591	0.9558	0.9617	0.9554	0.9524	0.9458	0.9528	0.9486	0.9522	0.9553	0.9524	0.9829	0.966	0.976	0.9749	0.9762	0.9761	0.9742	0.9718	0.9736	0.976	0.9664	0.9756	0.972	0.9728	0.9739	0.9761	0.9747	0.9899
NA18871	HapMap	YRI	AFR	HapMap	0.8625	0.8513	0.8336	0.8192	0.8108	0.8154	0.9205	0.945	0.9442	0.9524	0.9624	0.9606	0.9588	0.9588	0.9595	0.9593	0.9601	0.9578	0.9604	0.955	0.9519	0.948	0.9522	0.9491	0.952	0.9548	0.954	0.9814	0.9679	0.9744	0.9762	0.9782	0.9739	0.9754	0.9722	0.9748	0.9777	0.9675	0.976	0.9731	0.9734	0.9771	0.9751	0.9772	0.9856
NA18872	HapMap	YRI	AFR	HapMap	0.8632	0.8526	0.834	0.8206	0.8096	0.8178	0.9218	0.9462	0.943	0.9505	0.9603	0.9586	0.96	0.9591	0.9596	0.9606	0.9607	0.9563	0.9616	0.9573	0.9522	0.9479	0.9525	0.9491	0.9519	0.955	0.9549	0.9838	0.9688	0.9748	0.9763	0.977	0.9762	0.9748	0.9725	0.9741	0.9776	0.9678	0.9771	0.9725	0.9733	0.9756	0.9751	0.976	0.9894
NA18873	HapMap	YRI	AFR	HapMap	0.8617	0.8476	0.8302	0.8191	0.8102	0.8128	0.9181	0.9427	0.9393	0.9493	0.9565	0.9567	0.9577	0.9563	0.9564	0.9579	0.9553	0.9521	0.9592	0.9515	0.9502	0.9409	0.9494	0.9435	0.9466	0.9514	0.9506	0.9777	0.9613	0.9703	0.9696	0.9719	0.9707	0.9721	0.9658	0.969	0.9722	0.9629	0.9702	0.9686	0.9666	0.9694	0.9717	0.9729	0.985
NA18874	HapMap	YRI	AFR	HapMap	0.8634	0.8508	0.8325	0.8195	0.8101	0.8179	0.9202	0.9446	0.9415	0.9485	0.9592	0.9598	0.9572	0.9592	0.961	0.9598	0.9593	0.9555	0.9601	0.952	0.9519	0.9456	0.9504	0.9487	0.9535	0.9526	0.9529	0.9813	0.9662	0.9745	0.9719	0.9768	0.9748	0.9728	0.9723	0.9751	0.9741	0.9682	0.9748	0.9751	0.9716	0.9749	0.9751	0.9757	0.9864
NA18875	HapMap	YRI	AFR	HapMap	0.8598	0.8479	0.8291	0.8176	0.8087	0.8137	0.9165	0.9405	0.9389	0.9474	0.9558	0.9575	0.9559	0.9564	0.9572	0.9573	0.9546	0.9519	0.9584	0.9501	0.9498	0.9414	0.9489	0.9435	0.9487	0.9507	0.9501	0.9791	0.9638	0.9712	0.9689	0.9723	0.9722	0.9719	0.9684	0.9707	0.9717	0.965	0.9705	0.9705	0.9675	0.971	0.9714	0.9733	0.9855
NA18909	HapMap	YRI	AFR	HapMap	0.862	0.8479	0.8327	0.8188	0.8085	0.8146	0.9207	0.9434	0.9429	0.9466	0.959	0.9586	0.9581	0.9575	0.9595	0.9595	0.9566	0.9542	0.956	0.9491	0.9514	0.9452	0.9488	0.9477	0.948	0.952	0.95	0.9766	0.9596	0.9718	0.9722	0.9735	0.9712	0.9704	0.9683	0.969	0.9721	0.9642	0.9747	0.9713	0.9686	0.9714	0.9706	0.9716	0.9842
NA18910	HapMap	YRI	AFR	HapMap	0.867	0.8543	0.8369	0.8207	0.814	0.8206	0.9228	0.9468	0.9417	0.9515	0.9581	0.9592	0.9596	0.9593	0.9591	0.9623	0.9599	0.9553	0.9635	0.9515	0.9516	0.9469	0.9504	0.947	0.9528	0.9568	0.953	0.981	0.9653	0.9752	0.9727	0.9765	0.975	0.9752	0.9745	0.9716	0.9734	0.9663	0.973	0.9735	0.9702	0.9726	0.9727	0.9754	0.9868
NA18911	HapMap	YRI	AFR	HapMap	0.8673	0.8536	0.8374	0.8214	0.8129	0.8201	0.9232	0.9457	0.9433	0.9495	0.9601	0.9611	0.9604	0.9601	0.9596	0.9623	0.9587	0.9549	0.9603	0.9511	0.9529	0.9466	0.951	0.9476	0.9492	0.955	0.9507	0.9795	0.9626	0.9745	0.9728	0.9758	0.9729	0.9737	0.9719	0.9696	0.973	0.9648	0.9737	0.9743	0.9699	0.9723	0.9722	0.9721	0.9848
NA18912	HapMap	YRI	AFR	HapMap	0.8621	0.8521	0.8308	0.8167	0.8092	0.8158	0.9184	0.9428	0.9386	0.9488	0.9599	0.9558	0.9571	0.9556	0.9595	0.9619	0.9608	0.9551	0.9574	0.9515	0.9515	0.9455	0.9493	0.945	0.9501	0.9526	0.949	0.9794	0.9631	0.9733	0.9717	0.9761	0.9721	0.9728	0.9718	0.971	0.973	0.9659	0.9741	0.9712	0.97	0.9719	0.9691	0.9749	0.9832
NA18913	HapMap	YRI	AFR	HapMap	0.8667	0.8546	0.839	0.8239	0.8143	0.8201	0.9224	0.9454	0.9431	0.9526	0.9621	0.9623	0.9617	0.9575	0.9621	0.9624	0.9627	0.9597	0.9621	0.9563	0.9558	0.947	0.9522	0.9512	0.9502	0.9548	0.9525	0.9815	0.9684	0.9776	0.975	0.9795	0.9755	0.9773	0.9735	0.9739	0.9749	0.9679	0.9776	0.9748	0.9731	0.9738	0.9747	0.9779	0.9879
NA18914	HapMap	YRI	AFR	HapMap	0.8642	0.8534	0.8352	0.8187	0.8109	0.8182	0.9192	0.9431	0.9404	0.9512	0.9606	0.9583	0.9595	0.9566	0.9608	0.9608	0.9617	0.9563	0.9602	0.9544	0.9532	0.9457	0.9524	0.9481	0.9492	0.9525	0.951	0.9811	0.9666	0.976	0.9736	0.9766	0.9725	0.9739	0.973	0.9713	0.9728	0.9665	0.9766	0.9721	0.9715	0.9714	0.9716	0.9768	0.9853
NA18916	HapMap	YRI	AFR	HapMap	0.859	0.8457	0.8278	0.8146	0.8055	0.8144	0.9174	0.942	0.9374	0.9451	0.9556	0.9541	0.9544	0.9547	0.9554	0.9552	0.9562	0.9543	0.9554	0.9478	0.9491	0.9413	0.9449	0.9433	0.9476	0.9511	0.9469	0.9788	0.9622	0.9705	0.9671	0.9728	0.9685	0.97	0.9679	0.9679	0.9692	0.9638	0.9705	0.9697	0.9668	0.9695	0.9703	0.9708	0.9814
NA18917	HapMap	YRI	AFR	HapMap	0.8625	0.8487	0.8353	0.8228	0.8089	0.8199	0.9198	0.9426	0.9402	0.9492	0.9599	0.9582	0.959	0.9589	0.9614	0.963	0.9585	0.955	0.9597	0.9536	0.9534	0.948	0.9504	0.9488	0.9526	0.9554	0.9501	0.9817	0.9648	0.9748	0.9739	0.975	0.9741	0.9742	0.9746	0.9732	0.9751	0.9667	0.9748	0.9739	0.974	0.9722	0.9747	0.976	0.9872
NA18923	HapMap	YRI	AFR	HapMap	0.8633	0.8539	0.8351	0.8204	0.8124	0.8181	0.9234	0.946	0.9429	0.9532	0.9611	0.9589	0.9605	0.9587	0.9619	0.9628	0.9608	0.9571	0.963	0.9531	0.9551	0.9495	0.9523	0.9523	0.9505	0.957	0.9555	0.9842	0.9656	0.9751	0.9725	0.9768	0.9765	0.9762	0.9718	0.9733	0.9752	0.9698	0.9767	0.9737	0.9727	0.9745	0.9731	0.9769	0.9857
NA18924	HapMap	YRI	AFR	HapMap	0.8645	0.8491	0.8321	0.8181	0.8094	0.8172	0.916	0.9423	0.9381	0.9484	0.9556	0.9569	0.9554	0.9546	0.958	0.9589	0.9562	0.9525	0.9585	0.9505	0.9493	0.9449	0.9475	0.9464	0.9493	0.9502	0.9499	0.9784	0.9627	0.9715	0.9707	0.9733	0.9694	0.97	0.9706	0.9701	0.9709	0.9608	0.9711	0.9702	0.9686	0.9704	0.9693	0.9726	0.9817
NA18925	HapMap	YRI	AFR	HapMap	0.8635	0.8538	0.8342	0.8211	0.8127	0.819	0.9192	0.9443	0.9421	0.9505	0.9588	0.9576	0.9587	0.9577	0.9613	0.9616	0.9589	0.9544	0.9607	0.9538	0.9516	0.9451	0.9497	0.9501	0.9494	0.9545	0.9529	0.9813	0.9645	0.9745	0.9715	0.9748	0.9737	0.9746	0.972	0.9726	0.9745	0.966	0.9748	0.9722	0.9717	0.9737	0.9728	0.9749	0.9842
NA18930	HapMap	YRI	AFR	HapMap	0.8617	0.8471	0.8325	0.8197	0.8062	0.8174	0.9183	0.9424	0.9397	0.9474	0.9586	0.9555	0.957	0.9589	0.9574	0.9598	0.9559	0.9543	0.9565	0.9494	0.9518	0.9462	0.948	0.9469	0.9505	0.9523	0.9494	0.9812	0.9646	0.9724	0.9698	0.9736	0.9698	0.9722	0.97	0.9701	0.9713	0.9659	0.9716	0.9714	0.9695	0.971	0.9723	0.9735	0.984
NA18933	HapMap	YRI	AFR	HapMap	0.859	0.8482	0.8296	0.8168	0.8064	0.8145	0.9161	0.9403	0.9391	0.9468	0.9564	0.956	0.9562	0.9556	0.9562	0.9587	0.9554	0.9528	0.9588	0.9511	0.9515	0.9417	0.9496	0.9455	0.9484	0.9517	0.9502	0.9771	0.9622	0.9725	0.969	0.9747	0.9699	0.9711	0.9706	0.9689	0.9687	0.9632	0.9724	0.9697	0.9676	0.9691	0.9699	0.9727	0.9828
NA18934	HapMap	YRI	AFR	HapMap	0.8667	0.8531	0.8357	0.8225	0.8147	0.8173	0.9226	0.9441	0.9454	0.9522	0.9614	0.9609	0.96	0.9618	0.9629	0.9624	0.962	0.9607	0.9628	0.9548	0.9543	0.9496	0.9557	0.9511	0.9523	0.956	0.9541	0.9843	0.9692	0.9788	0.9766	0.9796	0.9768	0.9788	0.9729	0.976	0.9785	0.9711	0.9779	0.976	0.9749	0.9757	0.9746	0.9794	0.9921
NA18935	HapMap	YRI	AFR	HapMap	0.8672	0.8549	0.8363	0.824	0.8135	0.8194	0.9244	0.9453	0.9473	0.9533	0.9628	0.963	0.9625	0.9641	0.9639	0.9654	0.9642	0.9607	0.9646	0.9572	0.9563	0.9489	0.9554	0.9516	0.9545	0.9586	0.956	0.9853	0.9696	0.9797	0.9759	0.9809	0.9784	0.9782	0.9756	0.9764	0.978	0.9694	0.9783	0.9773	0.9754	0.9763	0.9766	0.9798	0.9909
NA19093	HapMap	YRI	AFR	HapMap	0.8659	0.8531	0.8372	0.8205	0.8105	0.8178	0.9195	0.9416	0.9399	0.9472	0.9585	0.9584	0.9588	0.9574	0.9585	0.9595	0.9572	0.9522	0.9567	0.9478	0.9489	0.9458	0.9478	0.9467	0.9507	0.9523	0.951	0.9788	0.9604	0.9685	0.9715	0.9744	0.9715	0.971	0.9709	0.9688	0.9708	0.9636	0.9726	0.9693	0.9696	0.9702	0.9711	0.9722	0.9855
NA19094	HapMap	YRI	AFR	HapMap	0.8654	0.8507	0.8345	0.8225	0.8098	0.8139	0.9191	0.9409	0.9394	0.9465	0.9579	0.9557	0.9559	0.9567	0.957	0.9598	0.9568	0.9531	0.9566	0.9481	0.9505	0.946	0.9464	0.9449	0.9485	0.9517	0.9492	0.978	0.9598	0.9704	0.969	0.9738	0.9704	0.9684	0.9681	0.9687	0.9689	0.9627	0.9711	0.9685	0.9654	0.9694	0.971	0.9721	0.9839
NA19095	HapMap	YRI	AFR	HapMap	0.8597	0.8492	0.8284	0.8188	0.8075	0.8161	0.9187	0.9424	0.9395	0.9482	0.9585	0.9582	0.9603	0.9579	0.959	0.9617	0.9589	0.956	0.9602	0.9515	0.9522	0.9464	0.9484	0.9454	0.9492	0.9514	0.9509	0.9796	0.964	0.9733	0.9714	0.9759	0.9737	0.9718	0.9697	0.972	0.9739	0.965	0.9722	0.9722	0.9707	0.9715	0.9719	0.9725	0.9852
NA19096	HapMap	YRI	AFR	HapMap	0.8652	0.8508	0.8356	0.8227	0.8127	0.819	0.9226	0.9443	0.9426	0.95	0.96	0.9603	0.9594	0.9596	0.9617	0.963	0.961	0.9564	0.9604	0.9534	0.9544	0.9479	0.9514	0.9489	0.9534	0.9546	0.9542	0.9814	0.9633	0.974	0.976	0.9754	0.9739	0.9734	0.9699	0.9727	0.9764	0.9667	0.9744	0.9733	0.9739	0.9736	0.9749	0.9756	0.9865
NA19097	HapMap	YRI	AFR	HapMap	0.8623	0.8497	0.8319	0.82	0.8083	0.8158	0.9197	0.9402	0.9384	0.9467	0.9577	0.9575	0.9588	0.9567	0.958	0.9588	0.957	0.9549	0.9569	0.9493	0.952	0.9446	0.9489	0.9454	0.9492	0.9498	0.9497	0.978	0.9607	0.9712	0.9717	0.9729	0.9707	0.9705	0.967	0.9709	0.9714	0.9619	0.9699	0.9702	0.9687	0.9697	0.9714	0.9714	0.9815
NA19098	HapMap	YRI	AFR	HapMap	0.8664	0.8541	0.8387	0.8237	0.8132	0.82	0.9239	0.9454	0.9435	0.952	0.9628	0.9598	0.9609	0.9594	0.962	0.9611	0.9604	0.9565	0.9588	0.9543	0.954	0.9484	0.9505	0.9479	0.9527	0.9532	0.9533	0.981	0.9677	0.974	0.9734	0.9767	0.9726	0.9728	0.9717	0.9713	0.9762	0.9672	0.9753	0.9733	0.972	0.9737	0.9734	0.9768	0.9856
NA19099	HapMap	YRI	AFR	HapMap	0.8619	0.8479	0.8298	0.8193	0.8097	0.8174	0.921	0.943	0.9423	0.9505	0.9594	0.9583	0.9594	0.9594	0.9608	0.96	0.9614	0.9563	0.9597	0.9526	0.9536	0.9442	0.95	0.948	0.9521	0.9561	0.9527	0.9807	0.9647	0.9744	0.9754	0.9764	0.9751	0.974	0.9735	0.9718	0.9747	0.9671	0.9745	0.9728	0.9721	0.9716	0.9747	0.975	0.9877
NA19101	HapMap	YRI	AFR	HapMap	0.8613	0.8534	0.8332	0.823	0.8114	0.8204	0.9196	0.9446	0.9389	0.9498	0.9577	0.9577	0.9588	0.9575	0.9603	0.9605	0.9562	0.9541	0.9568	0.9491	0.9511	0.9465	0.9486	0.9462	0.9499	0.9524	0.9518	0.9789	0.9635	0.9735	0.9714	0.9759	0.9726	0.972	0.9698	0.9702	0.9707	0.962	0.9729	0.9718	0.9712	0.97	0.9704	0.9753	0.9869
NA19102	HapMap	YRI	AFR	HapMap	0.8612	0.8486	0.8314	0.8203	0.8122	0.8166	0.922	0.946	0.9421	0.9505	0.9598	0.9604	0.9588	0.9582	0.9627	0.9617	0.9587	0.9554	0.9606	0.9536	0.9545	0.9473	0.9529	0.9484	0.95	0.9544	0.9523	0.9822	0.9648	0.9734	0.9731	0.9746	0.9743	0.975	0.9726	0.9708	0.975	0.9675	0.9718	0.9721	0.9728	0.9719	0.9726	0.9742	0.987
NA19103	HapMap	YRI	AFR	HapMap	0.8622	0.8532	0.8346	0.8233	0.8119	0.8204	0.9225	0.9462	0.9413	0.9505	0.9593	0.9601	0.9593	0.9585	0.9624	0.9618	0.9595	0.957	0.9593	0.9528	0.954	0.947	0.9507	0.9488	0.9519	0.9548	0.9533	0.9821	0.965	0.9746	0.973	0.9765	0.9738	0.9753	0.9716	0.9722	0.9734	0.9651	0.9735	0.9734	0.9727	0.9714	0.9713	0.975	0.9867
NA19107	HapMap	YRI	AFR	HapMap	0.8672	0.8558	0.8375	0.8254	0.8122	0.8205	0.9213	0.9459	0.9421	0.9516	0.9599	0.9599	0.9573	0.9594	0.9595	0.9605	0.9583	0.9562	0.9618	0.9538	0.953	0.9466	0.9495	0.9507	0.9523	0.9571	0.9525	0.9833	0.9677	0.9742	0.9752	0.9782	0.9757	0.9756	0.9743	0.9737	0.976	0.9665	0.9751	0.975	0.9737	0.9738	0.9767	0.9763	0.99
NA19108	HapMap	YRI	AFR	HapMap	0.8618	0.8501	0.8327	0.8192	0.8085	0.8158	0.9213	0.9426	0.941	0.9494	0.9592	0.959	0.9598	0.9587	0.9595	0.9584	0.958	0.9547	0.9591	0.9499	0.9531	0.9457	0.9499	0.9476	0.9501	0.9531	0.9508	0.9802	0.9641	0.9736	0.9721	0.9733	0.9734	0.972	0.9705	0.9694	0.9745	0.9649	0.9747	0.9728	0.9701	0.9722	0.9721	0.9749	0.9865
NA19109	HapMap	YRI	AFR	HapMap	0.8619	0.8511	0.8338	0.8194	0.8072	0.8166	0.9189	0.9413	0.9399	0.9479	0.9577	0.9573	0.9559	0.9578	0.9581	0.9587	0.9569	0.9531	0.9582	0.949	0.9508	0.9447	0.9472	0.946	0.9493	0.9523	0.9498	0.9801	0.9644	0.9701	0.9708	0.9736	0.9723	0.9715	0.9689	0.9689	0.9731	0.9626	0.9732	0.9716	0.9696	0.97	0.9717	0.9737	0.9856
NA19113	HapMap	YRI	AFR	HapMap	0.8686	0.8565	0.8386	0.8258	0.8176	0.8205	0.9243	0.9502	0.9493	0.9548	0.9639	0.9638	0.9638	0.9623	0.9652	0.966	0.9634	0.96	0.965	0.9584	0.9565	0.9514	0.9547	0.9547	0.9562	0.9577	0.9545	0.9827	0.9681	0.9768	0.9762	0.9767	0.9779	0.9773	0.9756	0.9757	0.9774	0.9681	0.9788	0.9746	0.9743	0.9753	0.9742	0.978	0.9906
NA19114	HapMap	YRI	AFR	HapMap	0.8629	0.8492	0.832	0.8185	0.8116	0.8139	0.9191	0.942	0.9413	0.95	0.96	0.957	0.9575	0.9577	0.9598	0.9594	0.9571	0.9548	0.9605	0.9522	0.9512	0.9456	0.9471	0.9459	0.9505	0.9515	0.9496	0.9777	0.9628	0.9739	0.9718	0.9753	0.9736	0.9727	0.9715	0.9711	0.9752	0.9645	0.9736	0.9727	0.9712	0.9731	0.9739	0.975	0.9839
NA19115	HapMap	YRI	AFR	HapMap	0.8636	0.8512	0.8333	0.819	0.8116	0.8145	0.9194	0.9453	0.9443	0.9502	0.9594	0.959	0.959	0.9577	0.9608	0.9618	0.959	0.9569	0.9614	0.9524	0.9518	0.9462	0.9491	0.9473	0.9519	0.9506	0.9488	0.9778	0.9632	0.9739	0.9704	0.9731	0.9731	0.9719	0.9704	0.9707	0.9732	0.9646	0.9735	0.9702	0.9707	0.9729	0.9704	0.9729	0.9832
NA19116	HapMap	YRI	AFR	HapMap	0.8625	0.8465	0.8299	0.8205	0.8086	0.819	0.921	0.9441	0.9408	0.9512	0.9599	0.9571	0.9586	0.9569	0.958	0.9593	0.9571	0.9538	0.9613	0.9517	0.9517	0.9456	0.9503	0.9483	0.9521	0.9539	0.9525	0.981	0.9627	0.9722	0.9738	0.9769	0.9719	0.9755	0.9719	0.9728	0.9737	0.9632	0.9758	0.9744	0.9702	0.971	0.9746	0.9755	0.9857
NA19117	HapMap	YRI	AFR	HapMap	0.8658	0.8529	0.837	0.8238	0.8137	0.8202	0.9245	0.9467	0.9449	0.9541	0.9645	0.9628	0.962	0.9611	0.9655	0.9649	0.9638	0.9595	0.9661	0.9569	0.9579	0.9496	0.9541	0.9522	0.9544	0.9585	0.9563	0.984	0.9682	0.9769	0.9753	0.978	0.9753	0.9786	0.9754	0.9754	0.9763	0.9684	0.9792	0.9757	0.974	0.9757	0.9775	0.9794	0.9905
NA19118	HapMap	YRI	AFR	HapMap	0.8625	0.8493	0.8341	0.8199	0.8105	0.8165	0.9152	0.9401	0.936	0.9477	0.9549	0.9546	0.9541	0.9545	0.9555	0.9564	0.9548	0.9497	0.957	0.9456	0.9478	0.9402	0.9439	0.9449	0.9459	0.9493	0.9473	0.9753	0.9623	0.97	0.9691	0.9727	0.9682	0.9689	0.9657	0.9674	0.9699	0.9593	0.9704	0.9682	0.9666	0.9678	0.9668	0.9714	0.9807
NA19119	HapMap	YRI	AFR	HapMap	0.8635	0.853	0.8374	0.8213	0.8129	0.8191	0.9223	0.9456	0.9441	0.9513	0.9615	0.9607	0.9607	0.9598	0.961	0.961	0.9613	0.9576	0.9609	0.9528	0.9547	0.9495	0.952	0.9493	0.9524	0.9582	0.9529	0.9836	0.9665	0.9752	0.9739	0.9788	0.9751	0.9756	0.975	0.973	0.9768	0.969	0.977	0.9743	0.9754	0.9737	0.9755	0.9777	0.9877
NA19120	HapMap	YRI	AFR	HapMap	0.8644	0.851	0.8332	0.8228	0.8119	0.819	0.921	0.9457	0.9428	0.9528	0.9611	0.9589	0.9579	0.9593	0.961	0.96	0.9589	0.9564	0.9614	0.9522	0.9522	0.9478	0.9506	0.9474	0.9523	0.9552	0.9537	0.981	0.9634	0.971	0.9737	0.9768	0.9716	0.9761	0.9726	0.9722	0.9746	0.9643	0.9753	0.9744	0.9709	0.9717	0.9742	0.9759	0.9848
NA19121	HapMap	YRI	AFR	HapMap	0.8659	0.8526	0.8364	0.8246	0.8115	0.8219	0.9235	0.947	0.9433	0.9529	0.9617	0.9606	0.9594	0.9606	0.9611	0.9603	0.9623	0.9571	0.9622	0.9564	0.9554	0.9477	0.9517	0.9493	0.9534	0.9561	0.9526	0.983	0.9666	0.9769	0.9728	0.9793	0.9733	0.9771	0.9741	0.9738	0.9751	0.9689	0.9765	0.9758	0.9721	0.9733	0.9742	0.9784	0.9881
NA19122	HapMap	YRI	AFR	HapMap	0.8634	0.8481	0.8321	0.8182	0.8063	0.8173	0.9174	0.9436	0.941	0.9476	0.9602	0.9581	0.9577	0.9578	0.9577	0.96	0.959	0.9559	0.9584	0.9515	0.9515	0.9458	0.9507	0.9471	0.9513	0.9539	0.9521	0.9794	0.9644	0.9725	0.972	0.9738	0.9713	0.973	0.9717	0.9711	0.9727	0.9642	0.9733	0.9727	0.9697	0.9703	0.9723	0.9731	0.985
NA19123	HapMap	YRI	AFR	HapMap	0.8662	0.8516	0.8369	0.8234	0.8098	0.8215	0.9214	0.9476	0.9448	0.9506	0.9632	0.9614	0.9616	0.962	0.961	0.9624	0.9637	0.9585	0.962	0.9548	0.9558	0.9492	0.9539	0.9506	0.9542	0.9565	0.9536	0.9822	0.9685	0.9774	0.9753	0.977	0.9741	0.9782	0.975	0.9739	0.9743	0.9685	0.977	0.9756	0.9733	0.9724	0.9757	0.9761	0.9883
NA19127	HapMap	YRI	AFR	HapMap	0.863	0.8522	0.8351	0.8176	0.813	0.818	0.9184	0.9425	0.9402	0.9496	0.9569	0.9565	0.9575	0.9562	0.9593	0.9619	0.9574	0.9552	0.9593	0.9526	0.9514	0.9459	0.9497	0.9465	0.9516	0.9501	0.9498	0.9783	0.9619	0.9722	0.9704	0.9733	0.9723	0.9716	0.9701	0.9686	0.9732	0.9654	0.9722	0.9701	0.9707	0.9696	0.9714	0.9735	0.9849
NA19128	HapMap	YRI	AFR	HapMap	0.8641	0.8515	0.8348	0.8229	0.8132	0.8184	0.919	0.9455	0.9407	0.9483	0.9594	0.9578	0.9593	0.9599	0.9587	0.9591	0.9596	0.9554	0.959	0.9494	0.9516	0.9434	0.949	0.9468	0.9505	0.9528	0.9506	0.979	0.9639	0.973	0.9701	0.9761	0.9727	0.9738	0.9694	0.9708	0.9724	0.9648	0.9753	0.9706	0.9683	0.9711	0.973	0.9732	0.9835
NA19129	HapMap	YRI	AFR	HapMap	0.861	0.8511	0.8341	0.8182	0.8133	0.8179	0.9163	0.9434	0.9393	0.9473	0.9559	0.9557	0.9575	0.9559	0.9579	0.9603	0.9578	0.9541	0.9592	0.9504	0.951	0.9429	0.9493	0.9459	0.9517	0.9514	0.95	0.9785	0.9636	0.9727	0.9716	0.9743	0.9726	0.9723	0.9696	0.9709	0.9725	0.9642	0.9748	0.9697	0.9695	0.9696	0.9722	0.9732	0.9839
NA19130	HapMap	YRI	AFR	HapMap	0.8653	0.8501	0.837	0.8205	0.8108	0.8192	0.9218	0.943	0.9421	0.9492	0.9591	0.9613	0.9579	0.9574	0.9594	0.9617	0.9605	0.9554	0.9591	0.9534	0.9538	0.9443	0.95	0.9486	0.9518	0.9552	0.9507	0.9796	0.9634	0.9714	0.9696	0.9762	0.9731	0.9741	0.9696	0.9701	0.9716	0.9638	0.9752	0.9714	0.9735	0.972	0.9716	0.9744	0.9857
NA19131	HapMap	YRI	AFR	HapMap	0.86	0.8495	0.8293	0.8189	0.8068	0.8139	0.9187	0.944	0.9395	0.9487	0.9586	0.9567	0.9555	0.9565	0.958	0.9584	0.9571	0.9535	0.9589	0.9512	0.9523	0.9429	0.946	0.9461	0.9499	0.9542	0.9513	0.9806	0.9621	0.9738	0.9726	0.9754	0.9705	0.9694	0.9707	0.9689	0.9733	0.9662	0.9731	0.9739	0.969	0.9724	0.9739	0.9754	0.9842
NA19132	HapMap	YRI	AFR	HapMap	0.8625	0.8501	0.8312	0.819	0.8061	0.8162	0.9203	0.942	0.9403	0.9487	0.9586	0.9587	0.9567	0.9568	0.9595	0.9593	0.9591	0.9532	0.9586	0.9508	0.9511	0.9435	0.9482	0.9467	0.9496	0.9533	0.9501	0.9776	0.9612	0.9713	0.9698	0.9736	0.9714	0.9694	0.9699	0.9691	0.9702	0.9632	0.9732	0.9697	0.9705	0.9704	0.9702	0.9743	0.9842
NA19137	HapMap	YRI	AFR	HapMap	0.8625	0.8492	0.8351	0.8202	0.8127	0.817	0.9197	0.9432	0.9411	0.9492	0.9583	0.9588	0.9567	0.9578	0.9598	0.96	0.9561	0.9539	0.957	0.9536	0.9523	0.9444	0.9477	0.9469	0.9519	0.9549	0.9522	0.9816	0.9638	0.9726	0.9757	0.9754	0.9745	0.9742	0.975	0.9714	0.9754	0.9668	0.9729	0.9734	0.9707	0.9733	0.9738	0.9762	0.9851
NA19138	HapMap	YRI	AFR	HapMap	0.8669	0.8529	0.8357	0.822	0.8122	0.8194	0.9229	0.9473	0.9421	0.9521	0.9614	0.9616	0.96	0.9594	0.9606	0.9625	0.9607	0.9557	0.9642	0.9556	0.9538	0.9484	0.9537	0.9484	0.9543	0.954	0.9541	0.9834	0.9658	0.9765	0.9759	0.978	0.9762	0.9757	0.9737	0.9758	0.9772	0.9696	0.9758	0.9777	0.9748	0.9753	0.9749	0.9793	0.9896
NA19139	HapMap	YRI	AFR	HapMap	0.865	0.8504	0.8355	0.8213	0.8133	0.818	0.9215	0.9441	0.9424	0.9498	0.9584	0.9588	0.9584	0.9575	0.9598	0.9599	0.9566	0.9547	0.9604	0.9539	0.9523	0.9474	0.952	0.9459	0.9522	0.954	0.9517	0.9804	0.9626	0.974	0.9748	0.9753	0.975	0.9727	0.9737	0.973	0.976	0.9676	0.9722	0.9746	0.9722	0.9741	0.9727	0.9781	0.9873
NA19140	HapMap	YRI	AFR	HapMap	0.8628	0.8473	0.8313	0.8168	0.8065	0.817	0.9217	0.9436	0.9402	0.9509	0.9595	0.9595	0.9577	0.9595	0.9585	0.9619	0.9591	0.9565	0.9605	0.9535	0.9541	0.9463	0.9509	0.9508	0.9519	0.9548	0.952	0.9836	0.9651	0.974	0.9749	0.9772	0.9754	0.974	0.9738	0.9753	0.9744	0.9666	0.9745	0.9722	0.9716	0.9704	0.9717	0.9758	0.986
NA19141	HapMap	YRI	AFR	HapMap	0.8667	0.8548	0.8351	0.8275	0.8167	0.8222	0.9233	0.948	0.9428	0.9524	0.9634	0.9609	0.9613	0.9599	0.9623	0.9639	0.9604	0.9572	0.9617	0.9575	0.9553	0.9496	0.9553	0.9523	0.9518	0.9565	0.9526	0.9831	0.9684	0.9754	0.9769	0.9767	0.9756	0.9769	0.9741	0.9749	0.9756	0.9697	0.9758	0.9747	0.9704	0.9736	0.9749	0.9772	0.9885
NA19142	HapMap	YRI	AFR	HapMap	0.8651	0.8522	0.8347	0.8232	0.8121	0.8198	0.9218	0.9465	0.9416	0.9517	0.9616	0.9602	0.9605	0.9589	0.9596	0.9614	0.9608	0.9566	0.9608	0.9552	0.9551	0.9486	0.9536	0.9515	0.9528	0.9566	0.9537	0.9835	0.9668	0.9751	0.976	0.9768	0.9752	0.9757	0.9723	0.9746	0.9757	0.9679	0.9754	0.9735	0.9726	0.9712	0.9743	0.9767	0.9876
NA19143	HapMap	YRI	AFR	HapMap	0.864	0.8486	0.8333	0.8193	0.8088	0.8142	0.9201	0.9428	0.9394	0.95	0.9575	0.9561	0.9555	0.9542	0.959	0.9595	0.9579	0.9534	0.9577	0.9492	0.9498	0.9456	0.9502	0.9477	0.9503	0.9527	0.9499	0.9798	0.9633	0.9737	0.9736	0.9729	0.9705	0.9723	0.9716	0.9699	0.9723	0.9646	0.9743	0.9696	0.9721	0.9711	0.973	0.9725	0.9854
NA19144	HapMap	YRI	AFR	HapMap	0.8636	0.8509	0.8331	0.8235	0.8115	0.8194	0.9208	0.9421	0.9412	0.9504	0.9608	0.9608	0.9593	0.9566	0.9625	0.9609	0.9587	0.956	0.96	0.9533	0.953	0.9455	0.9515	0.9474	0.9501	0.9545	0.9503	0.9818	0.9643	0.9715	0.9719	0.9761	0.9718	0.9732	0.9708	0.9697	0.9726	0.9667	0.9749	0.9738	0.97	0.9715	0.9715	0.9761	0.9863
NA19146	HapMap	YRI	AFR	HapMap	0.8652	0.8507	0.836	0.8225	0.8093	0.8179	0.9241	0.9454	0.9458	0.952	0.964	0.9624	0.962	0.959	0.9647	0.9649	0.9623	0.9602	0.9615	0.9565	0.9552	0.9486	0.9558	0.9503	0.9541	0.9564	0.9544	0.9833	0.9663	0.9752	0.9758	0.9796	0.9765	0.9773	0.9739	0.973	0.9777	0.9708	0.9764	0.9757	0.9735	0.9736	0.9761	0.9773	0.9898
NA19147	HapMap	YRI	AFR	HapMap	0.8604	0.8473	0.8321	0.8171	0.807	0.8135	0.9202	0.9443	0.939	0.9475	0.9591	0.9563	0.9571	0.9537	0.959	0.9589	0.9573	0.9535	0.9582	0.9501	0.9509	0.9448	0.9472	0.9474	0.9494	0.9526	0.9518	0.9796	0.962	0.974	0.9725	0.9747	0.9724	0.9727	0.9715	0.9697	0.9722	0.9635	0.9718	0.9715	0.9698	0.9712	0.9717	0.9726	0.9844
NA19148	HapMap	YRI	AFR	HapMap	0.8611	0.848	0.8322	0.8169	0.808	0.8129	0.9211	0.9443	0.9404	0.9485	0.9609	0.9589	0.9579	0.9555	0.9599	0.9607	0.958	0.9558	0.9589	0.9526	0.9515	0.9451	0.9503	0.9476	0.9498	0.9528	0.9525	0.9785	0.9632	0.9721	0.9724	0.9759	0.9723	0.9733	0.9706	0.9709	0.9737	0.9658	0.9731	0.9708	0.9699	0.9698	0.972	0.9736	0.9854
NA19149	HapMap	YRI	AFR	HapMap	0.8615	0.85	0.8329	0.8181	0.8107	0.8172	0.9211	0.9452	0.942	0.9501	0.9615	0.9608	0.9608	0.9607	0.963	0.9629	0.9593	0.957	0.9619	0.9527	0.955	0.9502	0.9496	0.9496	0.9532	0.9561	0.9546	0.9831	0.9647	0.9738	0.973	0.9783	0.9758	0.9742	0.9708	0.9733	0.9747	0.9655	0.9763	0.9733	0.9721	0.9725	0.9758	0.9761	0.987
NA19150	HapMap	YRI	AFR	HapMap	0.8669	0.8537	0.8351	0.8198	0.8102	0.8204	0.9222	0.9458	0.942	0.9516	0.9608	0.9604	0.9605	0.9595	0.964	0.9637	0.9587	0.9559	0.9611	0.9547	0.9525	0.9471	0.9528	0.9513	0.9501	0.9555	0.954	0.9809	0.9646	0.9749	0.9731	0.9774	0.9742	0.9723	0.9733	0.9726	0.9745	0.9663	0.9776	0.973	0.9722	0.9733	0.975	0.9746	0.986
NA19151	HapMap	YRI	AFR	HapMap	0.8617	0.849	0.8319	0.8159	0.8069	0.8158	0.917	0.9414	0.9388	0.9474	0.957	0.9574	0.9567	0.9574	0.9622	0.9608	0.9555	0.9524	0.9592	0.9506	0.9508	0.9457	0.947	0.9477	0.9491	0.952	0.9512	0.979	0.9615	0.9717	0.9704	0.9757	0.9721	0.9701	0.9681	0.9704	0.9716	0.9615	0.9744	0.9701	0.9692	0.9702	0.9714	0.9722	0.9835
NA19152	HapMap	YRI	AFR	HapMap	0.8622	0.8509	0.8314	0.8213	0.8112	0.8148	0.9187	0.9429	0.9388	0.9478	0.9585	0.9563	0.9581	0.9566	0.9593	0.9585	0.956	0.9542	0.9581	0.9503	0.9518	0.9438	0.9488	0.9456	0.9505	0.9538	0.9489	0.9775	0.962	0.9697	0.97	0.9721	0.9712	0.971	0.9671	0.968	0.9709	0.9623	0.9713	0.9697	0.9692	0.9688	0.9695	0.9729	0.9841
NA19153	HapMap	YRI	AFR	HapMap	0.8668	0.8523	0.8349	0.8198	0.8121	0.8174	0.9236	0.9456	0.9429	0.9523	0.9609	0.9598	0.9579	0.9592	0.963	0.9623	0.9604	0.9579	0.963	0.9533	0.952	0.9503	0.9503	0.948	0.9505	0.9559	0.9533	0.9834	0.9695	0.9747	0.9737	0.9779	0.9785	0.9752	0.9749	0.9733	0.9753	0.9682	0.9761	0.9743	0.9737	0.9737	0.9761	0.9773	0.9885
NA19154	HapMap	YRI	AFR	HapMap	0.8672	0.8525	0.8349	0.8218	0.8119	0.8174	0.9221	0.9465	0.9416	0.9512	0.9615	0.9591	0.9601	0.9589	0.9612	0.9618	0.9574	0.9593	0.9627	0.9553	0.9541	0.9497	0.9499	0.9478	0.9521	0.9561	0.9518	0.9807	0.9671	0.9735	0.973	0.9752	0.9755	0.9732	0.9711	0.9708	0.9741	0.9674	0.9736	0.9718	0.9716	0.9726	0.9737	0.9759	0.9878
NA19159	HapMap	YRI	AFR	HapMap	0.8627	0.8479	0.8315	0.8198	0.8075	0.8148	0.9211	0.9439	0.9411	0.9497	0.9586	0.9582	0.9607	0.9548	0.9577	0.9595	0.9593	0.9565	0.959	0.9544	0.9532	0.9442	0.9481	0.9474	0.9504	0.9541	0.9535	0.9783	0.9607	0.9717	0.9719	0.9749	0.9724	0.9706	0.9684	0.9691	0.9717	0.965	0.9727	0.972	0.9705	0.9696	0.9715	0.9734	0.986
NA19160	HapMap	YRI	AFR	HapMap	0.862	0.8513	0.8349	0.8242	0.8129	0.8168	0.9221	0.9467	0.9443	0.9504	0.9618	0.9601	0.9619	0.9603	0.9622	0.9642	0.9606	0.9583	0.9641	0.9535	0.9555	0.9489	0.9529	0.9524	0.954	0.9555	0.9533	0.984	0.9685	0.9773	0.9757	0.9774	0.9752	0.975	0.9724	0.9729	0.9768	0.968	0.9762	0.9716	0.9718	0.9756	0.9759	0.9794	0.9867
NA19161	HapMap	YRI	AFR	HapMap	0.865	0.8505	0.8354	0.8238	0.8128	0.8175	0.9214	0.9463	0.9448	0.9509	0.9615	0.9612	0.9628	0.9579	0.9618	0.9626	0.9602	0.9581	0.9641	0.9558	0.9563	0.9474	0.9512	0.9516	0.9528	0.9565	0.9553	0.9834	0.9646	0.9753	0.9742	0.9744	0.974	0.9716	0.9704	0.9709	0.9751	0.9663	0.974	0.9722	0.972	0.9728	0.9741	0.9765	0.987
NA19171	HapMap	YRI	AFR	HapMap	0.8654	0.8523	0.8344	0.8205	0.8131	0.8181	0.9212	0.9438	0.9434	0.9498	0.9579	0.9576	0.9597	0.9572	0.9589	0.9607	0.9584	0.9554	0.96	0.9506	0.9534	0.9481	0.9491	0.95	0.9525	0.9532	0.9513	0.9807	0.9658	0.9743	0.974	0.9747	0.9738	0.9727	0.9706	0.9712	0.9751	0.9658	0.9757	0.9726	0.9709	0.9718	0.9724	0.9722	0.9869
NA19172	HapMap	YRI	AFR	HapMap	0.8596	0.8484	0.8328	0.8186	0.81	0.8182	0.9187	0.9433	0.9399	0.9466	0.9589	0.9575	0.9568	0.9558	0.9582	0.9587	0.9571	0.9529	0.9573	0.9506	0.9493	0.9443	0.9484	0.9469	0.9502	0.9525	0.9514	0.9813	0.9632	0.9723	0.9716	0.9756	0.9718	0.9726	0.9694	0.9714	0.9731	0.9655	0.9723	0.9705	0.9711	0.9712	0.9728	0.9747	0.9861
NA19173	HapMap	YRI	AFR	HapMap	0.8645	0.8502	0.8358	0.822	0.814	0.8202	0.9216	0.9456	0.9419	0.9486	0.9584	0.9593	0.9591	0.9591	0.96	0.9611	0.9591	0.9549	0.9596	0.9515	0.9527	0.9474	0.9498	0.9501	0.9536	0.9542	0.9523	0.9823	0.9655	0.9733	0.9754	0.9759	0.974	0.9742	0.9714	0.9726	0.9744	0.9691	0.9747	0.9726	0.9712	0.9729	0.974	0.9752	0.9886
NA19174	HapMap	YRI	AFR	HapMap	0.8674	0.856	0.8406	0.8262	0.8164	0.82	0.923	0.9441	0.9412	0.9531	0.9615	0.9599	0.9585	0.9602	0.961	0.9619	0.961	0.957	0.9638	0.9533	0.9551	0.9469	0.9499	0.9499	0.9507	0.9567	0.9542	0.9817	0.9667	0.9744	0.9741	0.9756	0.974	0.9764	0.9718	0.9736	0.9766	0.9658	0.9765	0.9743	0.9731	0.974	0.9747	0.9776	0.9873
NA19175	HapMap	YRI	AFR	HapMap	0.8633	0.8504	0.8353	0.823	0.8089	0.815	0.9217	0.946	0.9417	0.95	0.9608	0.9597	0.9578	0.9591	0.9602	0.9612	0.9614	0.9562	0.9621	0.9535	0.9556	0.9469	0.9515	0.9505	0.9502	0.9559	0.9527	0.9805	0.9653	0.975	0.9742	0.9766	0.9737	0.9734	0.9726	0.9727	0.9762	0.9694	0.976	0.9738	0.9696	0.9733	0.9747	0.9782	0.9887
NA19176	HapMap	YRI	AFR	HapMap	0.8646	0.8532	0.8334	0.8245	0.8121	0.8184	0.9208	0.944	0.9419	0.9494	0.9572	0.959	0.9603	0.9564	0.9582	0.9606	0.9592	0.9546	0.9596	0.9509	0.952	0.9459	0.9501	0.9468	0.9483	0.952	0.9525	0.9782	0.9642	0.9745	0.9717	0.9745	0.9703	0.9722	0.9705	0.9682	0.9715	0.9647	0.9732	0.971	0.9676	0.9706	0.9711	0.9728	0.9855
NA19178	HapMap	YRI	AFR	HapMap	0.865	0.8519	0.834	0.8233	0.8102	0.8204	0.9237	0.9457	0.9428	0.9511	0.9621	0.961	0.9617	0.9604	0.9627	0.9616	0.9594	0.9573	0.9612	0.9543	0.9541	0.9482	0.9526	0.9503	0.952	0.957	0.9531	0.9829	0.9663	0.9761	0.9752	0.9775	0.9751	0.9741	0.974	0.9732	0.9751	0.9683	0.9769	0.9739	0.9726	0.9743	0.9742	0.9763	0.9891
NA19179	HapMap	YRI	AFR	HapMap	0.8579	0.8468	0.8283	0.8166	0.8041	0.8129	0.9169	0.9447	0.94	0.9475	0.9568	0.9578	0.9561	0.9548	0.9584	0.9572	0.9553	0.9545	0.9574	0.9505	0.9502	0.9429	0.95	0.9453	0.9513	0.951	0.9505	0.9776	0.9629	0.9709	0.9704	0.9739	0.9703	0.9701	0.9699	0.968	0.9734	0.9638	0.9719	0.9701	0.9676	0.9663	0.9719	0.9728	0.9832
NA19180	HapMap	YRI	AFR	HapMap	0.8613	0.8489	0.8297	0.822	0.8057	0.8125	0.9181	0.9435	0.9408	0.9484	0.9572	0.9567	0.9578	0.9554	0.9597	0.9571	0.9557	0.9538	0.9582	0.9508	0.9528	0.944	0.9488	0.9447	0.9496	0.9509	0.9492	0.9791	0.9629	0.9721	0.972	0.9747	0.9714	0.9705	0.9702	0.9688	0.9733	0.9646	0.9719	0.9703	0.967	0.9677	0.9705	0.9717	0.9836
NA19181	HapMap	YRI	AFR	HapMap	0.8638	0.8535	0.8343	0.8221	0.8129	0.82	0.9209	0.9484	0.9435	0.953	0.9637	0.9603	0.9618	0.9618	0.9607	0.9625	0.9615	0.9576	0.9611	0.954	0.9545	0.9471	0.9517	0.9504	0.954	0.9547	0.9517	0.981	0.9655	0.9766	0.9763	0.9766	0.9737	0.9755	0.9728	0.9722	0.9751	0.9673	0.9737	0.975	0.9715	0.9748	0.9754	0.9775	0.9866
NA19182	HapMap	YRI	AFR	HapMap	0.8625	0.8531	0.8343	0.8222	0.8117	0.8164	0.9208	0.9462	0.9423	0.9497	0.9606	0.9606	0.9594	0.9585	0.9594	0.9626	0.958	0.9574	0.9599	0.9509	0.9517	0.9456	0.951	0.9485	0.9503	0.9561	0.953	0.9798	0.9646	0.9746	0.973	0.9761	0.972	0.9752	0.9733	0.9706	0.9757	0.9658	0.9738	0.9728	0.9714	0.9733	0.9712	0.9763	0.9877
NA19183	HapMap	YRI	AFR	HapMap	0.8594	0.8502	0.8332	0.8202	0.8111	0.8161	0.9183	0.9449	0.9407	0.949	0.9595	0.957	0.9587	0.9585	0.9584	0.961	0.9586	0.9557	0.959	0.9512	0.9511	0.943	0.9483	0.947	0.9497	0.9532	0.9507	0.9796	0.9637	0.9729	0.9711	0.9737	0.9712	0.9727	0.9692	0.97	0.9714	0.9635	0.9717	0.9714	0.9688	0.9721	0.9711	0.9731	0.9855
NA19184	HapMap	YRI	AFR	HapMap	0.8655	0.853	0.8368	0.8202	0.8111	0.8209	0.9222	0.9456	0.9445	0.9509	0.9614	0.9603	0.9573	0.9581	0.9625	0.9618	0.9602	0.9574	0.9611	0.9567	0.9563	0.9474	0.952	0.9483	0.9525	0.9545	0.9531	0.9809	0.9654	0.9751	0.9733	0.9776	0.9745	0.9727	0.9723	0.9723	0.9768	0.9674	0.9753	0.9725	0.9733	0.974	0.9756	0.9774	0.987
NA19185	HapMap	YRI	AFR	HapMap	0.861	0.8478	0.83	0.8161	0.8116	0.8179	0.9162	0.9425	0.9392	0.9483	0.9585	0.9578	0.9592	0.9549	0.9591	0.9582	0.9569	0.9545	0.9588	0.9538	0.953	0.9445	0.949	0.9452	0.948	0.9523	0.9516	0.9815	0.9629	0.9728	0.9726	0.975	0.9741	0.9736	0.9718	0.9728	0.9734	0.966	0.9746	0.9724	0.9694	0.9714	0.9724	0.9726	0.9857
NA19186	HapMap	YRI	AFR	HapMap	0.8676	0.8545	0.8368	0.8192	0.8152	0.8237	0.9216	0.9479	0.9461	0.9531	0.9639	0.963	0.9622	0.9609	0.9659	0.964	0.9619	0.9608	0.9636	0.9592	0.9573	0.9486	0.954	0.9507	0.9542	0.9559	0.956	0.9851	0.9694	0.9775	0.9766	0.981	0.9778	0.9761	0.9736	0.9765	0.9799	0.9694	0.9786	0.9768	0.9733	0.9766	0.9761	0.9774	0.9882
NA19189	HapMap	YRI	AFR	HapMap	0.8675	0.8553	0.8389	0.823	0.8163	0.8247	0.9255	0.9459	0.945	0.9512	0.9638	0.961	0.9634	0.9606	0.9644	0.965	0.9639	0.96	0.9638	0.957	0.9555	0.9502	0.952	0.9509	0.9539	0.9588	0.9569	0.9838	0.9701	0.9791	0.9758	0.9813	0.9776	0.976	0.9753	0.977	0.9787	0.9703	0.9786	0.9791	0.975	0.9786	0.9769	0.9788	0.9893
NA19190	HapMap	YRI	AFR	HapMap	0.8605	0.8499	0.8329	0.8181	0.8094	0.8161	0.918	0.9426	0.9406	0.9509	0.9593	0.9569	0.9576	0.9592	0.9579	0.9606	0.9569	0.9542	0.9596	0.9523	0.951	0.9455	0.9479	0.9469	0.9517	0.9526	0.9531	0.9792	0.9637	0.972	0.9717	0.9747	0.972	0.9709	0.9696	0.9709	0.973	0.962	0.972	0.9703	0.9703	0.9706	0.9714	0.9731	0.9856
NA19191	HapMap	YRI	AFR	HapMap	0.8633	0.8535	0.8386	0.8191	0.8122	0.8217	0.9212	0.9443	0.9426	0.951	0.9606	0.9579	0.9595	0.9608	0.9607	0.962	0.9607	0.9564	0.9626	0.9547	0.9528	0.9475	0.9493	0.9491	0.9526	0.9561	0.9551	0.9822	0.9654	0.9761	0.9737	0.9781	0.9751	0.9744	0.9723	0.9744	0.9762	0.9664	0.9769	0.9755	0.9727	0.974	0.9749	0.9755	0.9872
NA19192	HapMap	YRI	AFR	HapMap	0.8632	0.8503	0.836	0.8202	0.8128	0.8188	0.9224	0.9442	0.9417	0.9505	0.9587	0.9575	0.9583	0.9577	0.9592	0.9603	0.9595	0.9542	0.9583	0.9517	0.9518	0.9455	0.9489	0.9484	0.9531	0.9529	0.9511	0.9787	0.9665	0.9733	0.9719	0.9761	0.9744	0.9741	0.9711	0.9705	0.9719	0.9652	0.9748	0.97	0.9734	0.9702	0.9733	0.9755	0.9873
NA19193	HapMap	YRI	AFR	HapMap	0.8638	0.8527	0.8353	0.8185	0.8081	0.8185	0.9204	0.9405	0.9402	0.9496	0.9598	0.9576	0.9578	0.9554	0.9581	0.9584	0.9579	0.954	0.9605	0.9514	0.9528	0.9487	0.9505	0.9476	0.9521	0.9524	0.9515	0.9802	0.964	0.9736	0.9714	0.9749	0.974	0.9736	0.9715	0.9713	0.9722	0.9644	0.9732	0.9723	0.9715	0.973	0.9747	0.975	0.9874
NA19194	HapMap	YRI	AFR	HapMap	0.864	0.8527	0.8373	0.8189	0.812	0.8181	0.9211	0.9434	0.9402	0.9505	0.9593	0.9573	0.9585	0.9575	0.9576	0.9595	0.9583	0.9548	0.9595	0.9519	0.9534	0.9465	0.9504	0.9494	0.9533	0.9538	0.9509	0.9807	0.9659	0.9734	0.9732	0.9755	0.9747	0.9734	0.9721	0.9697	0.9728	0.9652	0.9742	0.9707	0.9709	0.9725	0.9747	0.9743	0.988
NA19197	HapMap	YRI	AFR	HapMap	0.862	0.8508	0.8331	0.8201	0.8102	0.8175	0.9206	0.9435	0.9388	0.9492	0.9586	0.9593	0.9575	0.9565	0.9585	0.9607	0.9588	0.9552	0.9594	0.9509	0.9507	0.9443	0.9509	0.9479	0.9508	0.9543	0.9506	0.9785	0.9657	0.9725	0.9696	0.9734	0.9716	0.9731	0.9711	0.9705	0.9732	0.9634	0.9724	0.9724	0.9689	0.971	0.9734	0.9735	0.9868
NA19198	HapMap	YRI	AFR	HapMap	0.8667	0.8511	0.8354	0.8225	0.8129	0.8214	0.9222	0.9455	0.9447	0.9519	0.9618	0.9602	0.9604	0.9602	0.9612	0.9605	0.9613	0.9561	0.9608	0.9545	0.9538	0.9467	0.9535	0.9511	0.9536	0.9554	0.9552	0.9838	0.9695	0.9748	0.9731	0.9765	0.9769	0.9746	0.9738	0.9743	0.9763	0.9683	0.9761	0.9748	0.973	0.9758	0.9746	0.9772	0.9887
NA19199	HapMap	YRI	AFR	HapMap	0.8623	0.8485	0.8318	0.8182	0.8103	0.8177	0.9203	0.9417	0.939	0.9471	0.9566	0.9564	0.956	0.9552	0.9587	0.9577	0.9566	0.9524	0.956	0.9512	0.949	0.9421	0.9495	0.9476	0.95	0.9528	0.9523	0.979	0.966	0.9727	0.969	0.9729	0.9721	0.9721	0.971	0.9712	0.9734	0.962	0.9734	0.9711	0.9695	0.9719	0.9717	0.974	0.9864
NA19200	HapMap	YRI	AFR	HapMap	0.8642	0.8507	0.836	0.8223	0.8125	0.82	0.921	0.9463	0.9425	0.9507	0.9626	0.9608	0.961	0.9594	0.963	0.9619	0.961	0.957	0.9581	0.953	0.9544	0.9498	0.9523	0.9512	0.9507	0.9565	0.9527	0.9816	0.9657	0.9753	0.9743	0.9772	0.9761	0.9746	0.972	0.9718	0.9739	0.968	0.9763	0.9737	0.9735	0.9751	0.975	0.976	0.9853
NA19201	HapMap	YRI	AFR	HapMap	0.8647	0.8532	0.8366	0.8185	0.81	0.8189	0.9208	0.9473	0.9426	0.9533	0.962	0.9581	0.9583	0.9588	0.961	0.9599	0.9609	0.9567	0.9609	0.9545	0.9549	0.9476	0.9521	0.951	0.9532	0.9569	0.9543	0.9827	0.9669	0.9768	0.9758	0.9769	0.9765	0.9745	0.9733	0.9731	0.9744	0.9678	0.9761	0.9751	0.9717	0.9732	0.9763	0.9754	0.9867
NA19202	HapMap	YRI	AFR	HapMap	0.8607	0.8496	0.8347	0.8177	0.8077	0.8172	0.9183	0.9446	0.9412	0.9514	0.9615	0.9569	0.9579	0.9551	0.9605	0.9588	0.9603	0.9559	0.9566	0.9517	0.9535	0.9477	0.9506	0.95	0.9499	0.9538	0.9501	0.9814	0.9643	0.9736	0.973	0.9739	0.9738	0.9717	0.9695	0.9711	0.9719	0.9668	0.9725	0.973	0.9705	0.9727	0.9727	0.9739	0.9856
NA19203	HapMap	YRI	AFR	HapMap	0.8634	0.8529	0.8378	0.8201	0.8122	0.8193	0.9219	0.9435	0.9419	0.9507	0.959	0.9604	0.9596	0.9587	0.9604	0.9627	0.9594	0.9561	0.9615	0.953	0.9536	0.9442	0.9514	0.9483	0.9516	0.9529	0.9508	0.9816	0.9649	0.9733	0.9717	0.9761	0.9749	0.9707	0.973	0.9699	0.9737	0.9671	0.9762	0.9735	0.9712	0.9733	0.9747	0.9767	0.9885
NA19204	HapMap	YRI	AFR	HapMap	0.8617	0.8495	0.8347	0.8188	0.8088	0.8171	0.9212	0.9454	0.9403	0.9487	0.9596	0.9602	0.9568	0.9551	0.9599	0.9599	0.9572	0.9552	0.9582	0.9496	0.9515	0.9455	0.9494	0.949	0.9488	0.9531	0.9496	0.9796	0.9611	0.9726	0.9719	0.9732	0.9714	0.972	0.9718	0.9702	0.9706	0.9643	0.971	0.9692	0.9687	0.9698	0.9714	0.9752	0.9821
NA19206	HapMap	YRI	AFR	HapMap	0.8609	0.848	0.8333	0.8208	0.8096	0.8172	0.9191	0.9441	0.9385	0.9491	0.9575	0.9571	0.9587	0.9561	0.9582	0.9603	0.9589	0.9549	0.9573	0.9505	0.9519	0.9436	0.9503	0.9466	0.9512	0.953	0.9497	0.9821	0.9636	0.9735	0.9734	0.9764	0.9743	0.9745	0.9709	0.971	0.9753	0.9659	0.9742	0.9728	0.9708	0.9727	0.9721	0.9725	0.9844
NA19207	HapMap	YRI	AFR	HapMap	0.865	0.851	0.8341	0.8194	0.8116	0.818	0.923	0.9454	0.9458	0.9507	0.9639	0.9624	0.9624	0.9601	0.9639	0.9642	0.9602	0.9577	0.9608	0.954	0.9538	0.9475	0.9528	0.9503	0.9516	0.9537	0.9522	0.9821	0.9662	0.974	0.9725	0.9758	0.9735	0.9738	0.9732	0.9729	0.9734	0.9668	0.9765	0.9736	0.973	0.973	0.9754	0.9744	0.987
NA19208	HapMap	YRI	AFR	HapMap	0.8639	0.85	0.8336	0.8226	0.8121	0.8173	0.9223	0.9449	0.9436	0.9509	0.962	0.9611	0.9609	0.9597	0.9615	0.9639	0.9611	0.9581	0.9602	0.9534	0.9544	0.9462	0.9529	0.9493	0.9528	0.9536	0.9509	0.9817	0.9659	0.9749	0.9737	0.9765	0.975	0.9744	0.9721	0.9717	0.9745	0.9669	0.9754	0.9735	0.9736	0.975	0.9731	0.9738	0.9872
NA19209	HapMap	YRI	AFR	HapMap	0.8633	0.8514	0.8341	0.8183	0.81	0.8179	0.9184	0.9458	0.9397	0.9483	0.9593	0.9586	0.9588	0.9551	0.9594	0.9589	0.9592	0.9548	0.9588	0.952	0.9524	0.947	0.9501	0.949	0.9507	0.9532	0.9529	0.9802	0.9643	0.9742	0.9732	0.9739	0.9722	0.9716	0.9706	0.9695	0.9743	0.9678	0.9767	0.9716	0.9715	0.9694	0.9721	0.9755	0.986
NA19210	HapMap	YRI	AFR	HapMap	0.8651	0.8539	0.8349	0.8227	0.8108	0.8212	0.923	0.947	0.9442	0.9525	0.959	0.9612	0.9607	0.9609	0.9619	0.9633	0.9587	0.9562	0.961	0.9531	0.953	0.9481	0.9506	0.9475	0.9494	0.9548	0.9535	0.9852	0.9674	0.9746	0.9747	0.9782	0.976	0.9759	0.9727	0.9732	0.976	0.9682	0.9782	0.9744	0.9747	0.9724	0.9755	0.9782	0.9886
NA19211	HapMap	YRI	AFR	HapMap	0.8656	0.8541	0.8362	0.8213	0.8117	0.8221	0.9216	0.9474	0.9433	0.9516	0.96	0.9619	0.9611	0.9602	0.9625	0.9625	0.9608	0.9566	0.9605	0.9549	0.9541	0.9486	0.9519	0.9503	0.9509	0.9555	0.9544	0.985	0.9676	0.975	0.975	0.9791	0.9762	0.9754	0.9738	0.9721	0.9755	0.9702	0.9782	0.9753	0.9747	0.9719	0.9745	0.9777	0.9868
NA19213	HapMap	YRI	AFR	HapMap	0.8642	0.8543	0.8345	0.821	0.8141	0.8191	0.9199	0.9471	0.9438	0.9524	0.9607	0.9598	0.9602	0.9619	0.9636	0.9612	0.9615	0.9583	0.9629	0.9529	0.9559	0.9466	0.9529	0.951	0.9535	0.9569	0.9536	0.9834	0.969	0.9774	0.9759	0.9753	0.9745	0.9749	0.9729	0.9742	0.9764	0.968	0.9768	0.9753	0.9738	0.9752	0.9744	0.9775	0.9891
NA19214	HapMap	YRI	AFR	HapMap	0.8617	0.8487	0.8322	0.813	0.8092	0.8174	0.9182	0.9407	0.9407	0.9492	0.9596	0.9575	0.9584	0.959	0.9604	0.9625	0.9571	0.9566	0.96	0.9521	0.9513	0.9443	0.9482	0.9473	0.9521	0.9537	0.9509	0.9788	0.9631	0.9736	0.9718	0.9755	0.9715	0.9719	0.9709	0.9711	0.9727	0.9644	0.9734	0.9733	0.9689	0.9724	0.9714	0.9746	0.9843
NA19215	HapMap	YRI	AFR	HapMap	0.8593	0.8484	0.8309	0.8138	0.809	0.8172	0.9177	0.9423	0.9403	0.9507	0.959	0.9573	0.9577	0.9585	0.9606	0.9621	0.9571	0.9564	0.9594	0.9511	0.9515	0.9435	0.9487	0.9464	0.9516	0.9546	0.9505	0.9799	0.9637	0.975	0.9736	0.9738	0.9736	0.9737	0.9708	0.9712	0.9742	0.9652	0.9748	0.9728	0.9716	0.9744	0.9729	0.9746	0.986
NA19221	HapMap	YRI	AFR	HapMap	0.8624	0.8496	0.8333	0.8171	0.8104	0.8159	0.9194	0.9413	0.9393	0.9483	0.9595	0.9594	0.9562	0.956	0.957	0.9586	0.9551	0.9511	0.9599	0.9477	0.9495	0.9445	0.9489	0.9473	0.9497	0.952	0.9494	0.9767	0.9639	0.9733	0.9712	0.9731	0.9713	0.9726	0.9689	0.9694	0.973	0.9636	0.9707	0.9719	0.9696	0.9693	0.9713	0.9729	0.9852
NA19222	HapMap	YRI	AFR	HapMap	0.8627	0.8497	0.8314	0.8152	0.8096	0.815	0.9193	0.942	0.9407	0.9511	0.9615	0.9601	0.957	0.9568	0.9588	0.9583	0.9564	0.9549	0.9587	0.9513	0.95	0.9458	0.9496	0.9482	0.9506	0.9526	0.9518	0.9784	0.9639	0.974	0.9715	0.975	0.9728	0.9734	0.9693	0.9687	0.9728	0.9639	0.9711	0.9716	0.9686	0.9705	0.9719	0.9736	0.9867
NA19223	HapMap	YRI	AFR	HapMap	0.8654	0.8511	0.8358	0.8214	0.8153	0.8192	0.9236	0.9444	0.9424	0.9494	0.9615	0.9601	0.96	0.9579	0.9595	0.9629	0.958	0.9528	0.9619	0.9515	0.9519	0.9467	0.9511	0.9476	0.9525	0.954	0.9511	0.9816	0.9658	0.9744	0.9742	0.9758	0.9718	0.9747	0.9721	0.9729	0.9742	0.9669	0.9731	0.9742	0.9718	0.9717	0.9713	0.9749	0.9868
NA19224	HapMap	YRI	AFR	HapMap	0.8674	0.857	0.839	0.8249	0.8125	0.8204	0.924	0.9492	0.9469	0.9548	0.9619	0.9616	0.9621	0.9608	0.963	0.9644	0.9626	0.9577	0.9625	0.9562	0.9573	0.9519	0.9565	0.9535	0.9549	0.9584	0.9557	0.9831	0.9691	0.9791	0.9768	0.9805	0.9772	0.9764	0.9786	0.9767	0.9761	0.969	0.9786	0.9784	0.9749	0.9755	0.9766	0.9807	0.9913
NA19225	HapMap	YRI	AFR	HapMap	0.8608	0.8488	0.834	0.8164	0.8077	0.8153	0.9162	0.941	0.9398	0.9476	0.9562	0.9553	0.9575	0.9576	0.9578	0.9591	0.9589	0.9518	0.9572	0.9504	0.9501	0.946	0.9497	0.9469	0.948	0.9523	0.9509	0.9771	0.9622	0.9718	0.9703	0.9729	0.9696	0.9703	0.9694	0.9695	0.9698	0.9621	0.971	0.9681	0.9675	0.968	0.9681	0.9731	0.9848
NA19226	HapMap	YRI	AFR	HapMap	0.8655	0.8534	0.8355	0.8201	0.8097	0.8202	0.9228	0.946	0.9439	0.9536	0.9592	0.9608	0.9576	0.9573	0.96	0.9628	0.9594	0.9544	0.9611	0.9528	0.9545	0.9499	0.952	0.9488	0.9528	0.954	0.9513	0.9799	0.9668	0.9732	0.973	0.9757	0.9738	0.9712	0.9728	0.972	0.974	0.9661	0.9741	0.9742	0.9708	0.9725	0.9738	0.9774	0.9859
NA19235	HapMap	YRI	AFR	HapMap	0.86	0.8478	0.83	0.8183	0.8085	0.8164	0.9197	0.9416	0.9407	0.9488	0.9596	0.9572	0.9572	0.9588	0.9568	0.9595	0.9574	0.9556	0.9556	0.9489	0.9521	0.9433	0.9495	0.9466	0.9478	0.9547	0.9512	0.9809	0.9649	0.9715	0.9712	0.9758	0.9729	0.9726	0.9705	0.9705	0.9728	0.9638	0.9728	0.9717	0.9684	0.9713	0.9707	0.9708	0.9845
NA19236	HapMap	YRI	AFR	HapMap	0.8626	0.8522	0.8356	0.8206	0.812	0.8218	0.9227	0.9468	0.9443	0.9508	0.9614	0.958	0.9602	0.9601	0.9611	0.9652	0.9601	0.9546	0.9607	0.9541	0.9545	0.9477	0.9542	0.9493	0.9523	0.9553	0.9561	0.9834	0.9669	0.9752	0.9747	0.9769	0.9754	0.9749	0.9731	0.9744	0.9784	0.9697	0.9768	0.9739	0.9745	0.9749	0.9766	0.9764	0.9877
NA19237	HapMap	YRI	AFR	HapMap	0.8598	0.8484	0.8317	0.8206	0.8087	0.8185	0.9216	0.9433	0.9415	0.9494	0.9597	0.9577	0.9569	0.9596	0.9596	0.9628	0.9581	0.9556	0.958	0.9506	0.9542	0.9453	0.9519	0.9478	0.9483	0.9553	0.9532	0.9823	0.9659	0.9718	0.9717	0.9748	0.9748	0.9732	0.9718	0.9724	0.975	0.9654	0.9744	0.9713	0.9709	0.9723	0.9733	0.9738	0.9844
NA19238	HapMap	YRI	AFR	HapMap	0.8607	0.8498	0.8329	0.8203	0.8113	0.8178	0.9162	0.9419	0.9366	0.9477	0.9577	0.9568	0.9567	0.9552	0.9567	0.9583	0.9573	0.9549	0.9579	0.9514	0.9495	0.9433	0.9487	0.9465	0.9491	0.9488	0.9486	0.9784	0.9628	0.9716	0.9687	0.9737	0.9707	0.9708	0.969	0.9674	0.9687	0.9639	0.9719	0.9691	0.9666	0.9696	0.9708	0.9742	0.9843
NA19239	HapMap	YRI	AFR	HapMap	0.864	0.8522	0.8333	0.821	0.8102	0.8185	0.9214	0.9462	0.9422	0.9513	0.9603	0.9593	0.959	0.9612	0.9606	0.9632	0.9593	0.9557	0.9602	0.9545	0.9549	0.947	0.9515	0.9519	0.9519	0.9552	0.9524	0.9829	0.9652	0.9748	0.9741	0.9781	0.9753	0.9747	0.9729	0.9742	0.9753	0.9672	0.9748	0.9732	0.9725	0.9743	0.9738	0.976	0.9877
NA19240	HapMap	YRI	AFR	HapMap	0.8614	0.8515	0.8327	0.8205	0.8088	0.8161	0.9181	0.9424	0.938	0.9489	0.9575	0.9589	0.9574	0.9575	0.9575	0.9595	0.9577	0.9541	0.9565	0.952	0.9514	0.9435	0.9483	0.9487	0.9482	0.9506	0.9486	0.98	0.9604	0.9723	0.9686	0.9742	0.9712	0.9708	0.9705	0.9688	0.9689	0.963	0.9712	0.9688	0.9675	0.9694	0.9706	0.9744	0.9849
NA19247	HapMap	YRI	AFR	HapMap	0.8636	0.8506	0.837	0.8235	0.8076	0.8186	0.9177	0.9422	0.9402	0.9504	0.9589	0.9578	0.9553	0.9551	0.9552	0.9589	0.9575	0.9535	0.9575	0.9501	0.9519	0.9441	0.949	0.9472	0.9471	0.9531	0.9512	0.9814	0.9627	0.9723	0.9725	0.9737	0.9727	0.974	0.9699	0.9696	0.9727	0.9649	0.9739	0.9717	0.9687	0.9707	0.9708	0.9743	0.9872
NA19248	HapMap	YRI	AFR	HapMap	0.8686	0.8566	0.8414	0.8239	0.8161	0.8244	0.9238	0.9492	0.9458	0.9541	0.9636	0.9601	0.9601	0.9601	0.9663	0.9647	0.9611	0.9578	0.9643	0.9557	0.9545	0.9495	0.9532	0.9505	0.9563	0.9589	0.9567	0.9833	0.969	0.9762	0.9752	0.9805	0.9762	0.9766	0.9737	0.9747	0.9775	0.9674	0.9779	0.9755	0.9737	0.9752	0.9758	0.9776	0.9874
NA19249	HapMap	YRI	AFR	HapMap	0.8647	0.8541	0.8397	0.8239	0.8116	0.821	0.9222	0.9455	0.9441	0.9525	0.9614	0.9596	0.9572	0.9579	0.9599	0.9622	0.9586	0.9563	0.9628	0.9535	0.9531	0.9469	0.9524	0.9497	0.9525	0.9567	0.9539	0.9824	0.9662	0.9754	0.9738	0.9777	0.9746	0.975	0.972	0.9714	0.976	0.9656	0.9767	0.9731	0.9709	0.9729	0.9722	0.9756	0.9884
NA19256	HapMap	YRI	AFR	HapMap	0.8663	0.8518	0.833	0.8199	0.8112	0.8204	0.9191	0.9457	0.9434	0.9512	0.9621	0.9587	0.9608	0.9584	0.9612	0.9602	0.9598	0.9542	0.9594	0.9527	0.9528	0.9461	0.9505	0.9501	0.953	0.9526	0.9514	0.9776	0.9631	0.9728	0.9711	0.9736	0.9721	0.9734	0.9694	0.9701	0.975	0.9648	0.9751	0.9731	0.9719	0.9711	0.9722	0.9746	0.9855
NA19257	HapMap	YRI	AFR	HapMap	0.8589	0.8485	0.83	0.8184	0.8067	0.8154	0.9181	0.941	0.9402	0.9489	0.9565	0.9558	0.9559	0.9575	0.9585	0.9594	0.9567	0.9529	0.9586	0.952	0.9505	0.9442	0.9481	0.9489	0.9504	0.9528	0.9503	0.9804	0.9625	0.9721	0.971	0.9744	0.9739	0.972	0.9695	0.972	0.9738	0.965	0.9764	0.9724	0.9675	0.9719	0.972	0.9742	0.985
NA19258	HapMap	YRI	AFR	HapMap	0.8651	0.8508	0.8335	0.8202	0.8094	0.8202	0.9194	0.9449	0.9429	0.9521	0.959	0.959	0.9606	0.9586	0.9611	0.9598	0.9603	0.9545	0.9606	0.9547	0.9537	0.9468	0.9497	0.9508	0.9542	0.9546	0.9529	0.9797	0.9629	0.9725	0.9716	0.9744	0.974	0.9734	0.9695	0.97	0.9747	0.9666	0.9766	0.9739	0.9701	0.9712	0.9719	0.9743	0.9844
HGDP00904	HGDP	Mandenka	AFR	HGDP	0.865	0.8574	0.8364	0.8239	0.8164	0.8124	0.9221	0.9471	0.9412	0.9485	0.961	0.9614	0.9602	0.9592	0.9579	0.9609	0.9587	0.9568	0.9605	0.9547	0.9533	0.9476	0.9513	0.9506	0.9521	0.9558	0.9519	0.9803	0.9669	0.9743	0.9726	0.977	0.9729	0.9732	0.9718	0.9742	0.9759	0.9657	0.9745	0.9736	0.9721	0.9729	0.9727	0.9749	0.9864
HGDP00905	HGDP	Mandenka	AFR	HGDP	0.8665	0.8583	0.8412	0.8286	0.8207	0.8139	0.9199	0.9446	0.9405	0.9484	0.9587	0.959	0.9582	0.958	0.9633	0.9597	0.9593	0.9544	0.9576	0.9535	0.9544	0.9472	0.9497	0.9456	0.95	0.9563	0.9526	0.9836	0.9661	0.9742	0.9726	0.9774	0.9729	0.9747	0.9736	0.9749	0.9736	0.9675	0.9765	0.9727	0.9733	0.9732	0.9734	0.9747	0.9851
HGDP00906	HGDP	Mandenka	AFR	HGDP	0.8688	0.8566	0.8426	0.8286	0.8193	0.8163	0.9218	0.9437	0.94	0.9504	0.9589	0.9588	0.9584	0.9566	0.9586	0.961	0.9591	0.9541	0.9601	0.9523	0.9517	0.9457	0.9515	0.9493	0.951	0.9558	0.9505	0.9804	0.9655	0.9728	0.9726	0.9765	0.9737	0.9719	0.9708	0.9707	0.9731	0.9645	0.9742	0.9723	0.9719	0.9715	0.9735	0.9745	0.9872
HGDP00907	HGDP	Mandenka	AFR	HGDP	0.8653	0.8519	0.8344	0.825	0.8172	0.8135	0.9196	0.9416	0.9386	0.9466	0.9574	0.9571	0.9564	0.9547	0.9588	0.9586	0.9567	0.9552	0.9586	0.9509	0.9521	0.9434	0.9483	0.9486	0.9487	0.9524	0.9523	0.98	0.9652	0.9743	0.9746	0.9758	0.9726	0.9731	0.9706	0.9718	0.9751	0.9679	0.9734	0.9722	0.9697	0.9712	0.9715	0.9742	0.9845
HGDP00908	HGDP	Mandenka	AFR	HGDP	0.8656	0.8539	0.8354	0.8269	0.8159	0.8091	0.918	0.9432	0.9403	0.9511	0.9595	0.9585	0.9571	0.9554	0.9583	0.9596	0.9582	0.9534	0.9579	0.9511	0.9525	0.9448	0.9512	0.9465	0.9485	0.9541	0.9525	0.9809	0.9647	0.9752	0.9736	0.9735	0.9741	0.9723	0.9711	0.9716	0.9743	0.9676	0.9733	0.972	0.9708	0.9719	0.9722	0.975	0.9873
HGDP00909	HGDP	Mandenka	AFR	HGDP	0.8653	0.8537	0.8346	0.8235	0.8149	0.8055	0.9206	0.9436	0.94	0.948	0.9578	0.9573	0.9567	0.9585	0.9583	0.9614	0.9599	0.9552	0.9587	0.9492	0.9512	0.9447	0.9479	0.945	0.9483	0.955	0.9527	0.9803	0.9649	0.9735	0.9717	0.9747	0.9733	0.9731	0.9719	0.9717	0.9742	0.9667	0.9747	0.9718	0.9717	0.9736	0.9726	0.9747	0.9842
HGDP00911	HGDP	Mandenka	AFR	HGDP	0.8744	0.8656	0.8504	0.8348	0.8262	0.8185	0.9276	0.9488	0.9461	0.9538	0.963	0.9634	0.9646	0.9635	0.9633	0.9666	0.961	0.9602	0.9646	0.9572	0.9569	0.9507	0.956	0.9527	0.9557	0.9584	0.9562	0.9863	0.9711	0.9764	0.9792	0.9788	0.9795	0.9784	0.9758	0.9775	0.9791	0.9707	0.9802	0.9782	0.9748	0.9767	0.9793	0.9801	0.9925
HGDP00912	HGDP	Mandenka	AFR	HGDP	0.8668	0.854	0.8384	0.8274	0.819	0.809	0.9225	0.9446	0.9434	0.9504	0.96	0.9589	0.9601	0.9599	0.9606	0.9618	0.9571	0.9565	0.9599	0.9538	0.9525	0.9457	0.951	0.9465	0.9488	0.9526	0.9527	0.9807	0.9667	0.9754	0.9739	0.9774	0.9751	0.9751	0.9729	0.9729	0.9744	0.965	0.974	0.9706	0.9727	0.973	0.9727	0.9749	0.9882
HGDP00913	HGDP	Mandenka	AFR	HGDP	0.8675	0.8568	0.8451	0.828	0.8224	0.8148	0.9225	0.9419	0.9423	0.9532	0.9615	0.9594	0.9584	0.9589	0.961	0.9643	0.9605	0.958	0.962	0.9543	0.9536	0.9469	0.9511	0.9516	0.954	0.9564	0.954	0.9823	0.969	0.9781	0.9744	0.9771	0.9752	0.9764	0.9739	0.9745	0.9744	0.9678	0.9776	0.974	0.973	0.9736	0.9739	0.975	0.9896
HGDP00914	HGDP	Mandenka	AFR	HGDP	0.8644	0.8506	0.8363	0.8249	0.812	0.8052	0.9166	0.9388	0.9358	0.9466	0.9546	0.9535	0.9536	0.9542	0.9531	0.9537	0.9541	0.952	0.9546	0.948	0.9472	0.9426	0.9471	0.943	0.9447	0.95	0.9457	0.9764	0.9608	0.9676	0.9676	0.9713	0.9689	0.967	0.9655	0.967	0.9714	0.9621	0.9699	0.9678	0.9677	0.9676	0.9681	0.9713	0.9803
HGDP00915	HGDP	Mandenka	AFR	HGDP	0.8665	0.8539	0.8398	0.8236	0.8163	0.8096	0.916	0.9387	0.9345	0.945	0.9544	0.9525	0.9514	0.9523	0.955	0.9539	0.9532	0.9512	0.9548	0.9468	0.9481	0.943	0.9458	0.9421	0.9473	0.9495	0.9471	0.9756	0.9634	0.9695	0.9712	0.9725	0.9725	0.9709	0.9701	0.9669	0.9714	0.9614	0.9714	0.9686	0.968	0.9704	0.9684	0.9712	0.9826
HGDP00917	HGDP	Mandenka	AFR	HGDP	0.8642	0.8551	0.8357	0.8251	0.8157	0.8105	0.9185	0.9402	0.9369	0.9447	0.9554	0.9553	0.957	0.9543	0.9546	0.958	0.9531	0.9512	0.956	0.9485	0.9481	0.9428	0.9478	0.9444	0.9485	0.9505	0.949	0.9746	0.9624	0.9698	0.9692	0.9684	0.9683	0.9691	0.967	0.9674	0.9695	0.9613	0.9703	0.9656	0.9674	0.9667	0.9689	0.9707	0.9823
HGDP00918	HGDP	Mandenka	AFR	HGDP	0.8643	0.8538	0.8384	0.8245	0.8174	0.8087	0.9128	0.9352	0.9329	0.9418	0.9527	0.9507	0.9488	0.9498	0.9516	0.9507	0.949	0.9468	0.9537	0.9437	0.9449	0.9378	0.9427	0.9388	0.9416	0.948	0.9459	0.9729	0.9568	0.9663	0.9695	0.9687	0.9678	0.9685	0.9648	0.9648	0.9686	0.9582	0.9693	0.9656	0.9645	0.9666	0.9664	0.9705	0.9819
HGDP01199	HGDP	Mandenka	AFR	HGDP	0.8667	0.8577	0.8395	0.827	0.8202	0.8115	0.9208	0.9447	0.9388	0.9488	0.9584	0.9598	0.9562	0.9578	0.9602	0.9621	0.9595	0.9558	0.9615	0.9526	0.9537	0.9463	0.9502	0.9504	0.952	0.9548	0.9526	0.9809	0.9667	0.9768	0.974	0.9754	0.9753	0.9746	0.9712	0.9721	0.9739	0.9675	0.9745	0.9735	0.9709	0.9728	0.9741	0.9764	0.9872
HGDP01200	HGDP	Mandenka	AFR	HGDP	0.8659	0.8529	0.8373	0.8225	0.818	0.8074	0.9184	0.9413	0.9377	0.9491	0.9582	0.9571	0.958	0.956	0.9568	0.9601	0.956	0.9527	0.9593	0.952	0.9495	0.9439	0.9508	0.9487	0.9494	0.9522	0.9487	0.9797	0.9639	0.9741	0.9735	0.9755	0.9709	0.9737	0.9712	0.9695	0.9714	0.9627	0.973	0.9717	0.9701	0.972	0.9717	0.9743	0.9842
HGDP01201	HGDP	Mandenka	AFR	HGDP	0.864	0.8542	0.8421	0.8271	0.8208	0.8101	0.9225	0.9452	0.9423	0.9501	0.9602	0.9613	0.9591	0.9613	0.9603	0.9628	0.9595	0.9559	0.9597	0.9526	0.954	0.9476	0.9512	0.9526	0.9537	0.9555	0.9538	0.9809	0.9688	0.9772	0.9752	0.9775	0.9756	0.9752	0.9737	0.9726	0.9758	0.9687	0.978	0.9772	0.9722	0.9732	0.9733	0.9757	0.989
HGDP01202	HGDP	Mandenka	AFR	HGDP	0.8673	0.8549	0.8398	0.8285	0.8197	0.814	0.9226	0.9433	0.9435	0.9527	0.9615	0.9598	0.9601	0.9581	0.9607	0.9619	0.9606	0.9582	0.9621	0.9537	0.95	0.9466	0.9498	0.9501	0.9538	0.956	0.9521	0.98	0.9651	0.9736	0.973	0.9764	0.9753	0.9738	0.971	0.9727	0.973	0.9659	0.9758	0.9729	0.9732	0.972	0.9719	0.9755	0.9863
HGDP01283	HGDP	Mandenka	AFR	HGDP	0.869	0.8555	0.8395	0.827	0.8203	0.8065	0.9217	0.9429	0.9377	0.9467	0.9599	0.9588	0.9559	0.9573	0.9579	0.9581	0.9581	0.955	0.9586	0.9518	0.9504	0.9439	0.9499	0.9485	0.95	0.9528	0.9507	0.98	0.9648	0.9729	0.973	0.9773	0.9721	0.9728	0.9699	0.9712	0.9736	0.9665	0.9747	0.9738	0.9732	0.9736	0.9731	0.9761	0.9841
HGDP01284	HGDP	Mandenka	AFR	HGDP	0.8671	0.8561	0.8368	0.8253	0.8189	0.8118	0.9207	0.9456	0.9431	0.951	0.9606	0.9593	0.9603	0.9603	0.962	0.9622	0.9607	0.9586	0.9588	0.9548	0.9523	0.9483	0.9521	0.9483	0.9536	0.9565	0.9548	0.9822	0.9654	0.9761	0.9736	0.9771	0.9763	0.9763	0.9743	0.9719	0.9741	0.9691	0.9757	0.9744	0.9745	0.9758	0.9756	0.9771	0.9878
HGDP01285	HGDP	Mandenka	AFR	HGDP	0.8646	0.8535	0.8378	0.8252	0.8171	0.8119	0.9173	0.9442	0.938	0.9465	0.9579	0.9561	0.9573	0.9535	0.9543	0.9571	0.9574	0.9512	0.9571	0.9491	0.9492	0.9421	0.9476	0.9428	0.9476	0.9537	0.9499	0.9816	0.9626	0.9741	0.9718	0.9752	0.9725	0.9728	0.9696	0.9698	0.9739	0.9654	0.9756	0.9732	0.9715	0.9712	0.9718	0.9748	0.9846
HGDP01286	HGDP	Mandenka	AFR	HGDP	0.8649	0.8549	0.8391	0.8249	0.818	0.8102	0.9175	0.9414	0.9363	0.947	0.9588	0.9568	0.9585	0.956	0.9582	0.957	0.9583	0.9536	0.958	0.9503	0.9509	0.9455	0.9481	0.9478	0.9484	0.9518	0.9494	0.9809	0.963	0.9742	0.9707	0.9766	0.9719	0.9732	0.9706	0.9712	0.9724	0.9659	0.972	0.9724	0.9706	0.9704	0.9692	0.9753	0.9861
NA19027	HapMap	LWK	AFR	HapMap	0.8683	0.8531	0.8423	0.8287	0.8266	0.8265	0.9173	0.9367	0.9342	0.9406	0.9513	0.9506	0.9478	0.9519	0.9515	0.9545	0.9515	0.9479	0.9513	0.9461	0.947	0.9376	0.9419	0.9408	0.944	0.9468	0.9444	0.9759	0.9598	0.9695	0.9663	0.9681	0.9689	0.9677	0.9679	0.9645	0.9692	0.9612	0.9709	0.9676	0.9638	0.9676	0.9675	0.9699	0.9808
NA19028	HapMap	LWK	AFR	HapMap	0.8629	0.8504	0.8391	0.8271	0.824	0.8276	0.9181	0.9404	0.9347	0.9451	0.9535	0.9522	0.9506	0.9511	0.9552	0.9544	0.953	0.9515	0.9541	0.9479	0.9466	0.9429	0.945	0.9434	0.944	0.9463	0.9465	0.9771	0.96	0.9692	0.969	0.9716	0.9683	0.9676	0.9649	0.9674	0.9714	0.9616	0.9683	0.9678	0.9647	0.969	0.9679	0.9705	0.9834
NA19031	HapMap	LWK	AFR	HapMap	0.8627	0.8506	0.8381	0.8246	0.8221	0.8259	0.9142	0.9369	0.9326	0.9408	0.9515	0.9496	0.9506	0.9488	0.9489	0.952	0.9517	0.9466	0.9522	0.9468	0.9446	0.9399	0.9403	0.9418	0.9427	0.9456	0.9458	0.9737	0.9583	0.9684	0.9668	0.971	0.9692	0.9665	0.9648	0.9649	0.9693	0.9596	0.9684	0.9662	0.9642	0.9654	0.9683	0.9699	0.9807
NA19035	HapMap	LWK	AFR	HapMap	0.8657	0.8504	0.8356	0.8242	0.8197	0.8244	0.9164	0.9398	0.9365	0.9441	0.9525	0.9516	0.953	0.9528	0.9561	0.9556	0.9531	0.9509	0.9569	0.9455	0.95	0.9405	0.9463	0.9442	0.9452	0.9515	0.9487	0.9779	0.9606	0.9726	0.9714	0.9739	0.9716	0.9708	0.9682	0.9688	0.9716	0.965	0.974	0.9702	0.968	0.9696	0.9712	0.9725	0.984
NA19036	HapMap	LWK	AFR	HapMap	0.8564	0.844	0.8309	0.8193	0.815	0.8192	0.9154	0.9379	0.9371	0.9412	0.9517	0.9502	0.9521	0.9494	0.9501	0.9527	0.9509	0.9474	0.9514	0.945	0.9448	0.938	0.9433	0.9433	0.9442	0.9473	0.946	0.9755	0.9579	0.968	0.9659	0.9705	0.9674	0.9666	0.9659	0.9644	0.9674	0.9596	0.968	0.9648	0.9625	0.9647	0.966	0.9698	0.9801
NA19038	HapMap	LWK	AFR	HapMap	0.8604	0.8453	0.832	0.8218	0.8202	0.82	0.9187	0.9399	0.9364	0.9455	0.954	0.9531	0.9545	0.953	0.9547	0.9556	0.954	0.9509	0.953	0.9472	0.9488	0.9413	0.9459	0.9418	0.946	0.9485	0.9479	0.9768	0.9594	0.9717	0.9695	0.9742	0.9703	0.9695	0.9673	0.9667	0.9695	0.9623	0.9718	0.9681	0.9685	0.9696	0.9681	0.9687	0.9829
NA19041	HapMap	LWK	AFR	HapMap	0.8615	0.8483	0.8358	0.8248	0.8235	0.8245	0.9135	0.9361	0.9358	0.9414	0.9545	0.9534	0.9507	0.9503	0.9534	0.9569	0.9515	0.9502	0.9521	0.9461	0.9455	0.9398	0.9447	0.9441	0.9451	0.9475	0.9449	0.974	0.9584	0.9677	0.9636	0.9678	0.9674	0.9647	0.9653	0.9666	0.9688	0.9606	0.9685	0.9639	0.9648	0.9654	0.9678	0.9687	0.9812
NA19044	HapMap	LWK	AFR	HapMap	0.8666	0.8512	0.8381	0.8272	0.8234	0.827	0.92	0.9398	0.9399	0.9487	0.9578	0.9581	0.9581	0.9557	0.957	0.9581	0.9566	0.9513	0.9577	0.9496	0.9512	0.9423	0.9498	0.9457	0.948	0.9509	0.9493	0.9814	0.9627	0.9721	0.9716	0.9735	0.9715	0.9725	0.9732	0.9708	0.9735	0.9653	0.9734	0.9743	0.9692	0.9715	0.9698	0.9739	0.9859
NA19046	HapMap	LWK	AFR	HapMap	0.87	0.8543	0.843	0.8277	0.827	0.8327	0.9234	0.944	0.9407	0.9475	0.9561	0.9569	0.9574	0.9534	0.9583	0.9589	0.9565	0.9544	0.9594	0.954	0.95	0.9459	0.9503	0.9476	0.9512	0.9551	0.9495	0.9795	0.9651	0.976	0.9706	0.9763	0.973	0.9731	0.9714	0.9713	0.9744	0.9676	0.9725	0.9732	0.9699	0.9711	0.971	0.9724	0.9864
NA19307	HapMap	LWK	AFR	HapMap	0.8629	0.8501	0.8392	0.8238	0.8201	0.8264	0.9156	0.938	0.9367	0.9454	0.9518	0.9506	0.9501	0.9501	0.9518	0.9535	0.9516	0.9511	0.9542	0.9453	0.946	0.9407	0.9432	0.9419	0.9454	0.9487	0.948	0.9745	0.9578	0.9668	0.965	0.9702	0.9672	0.968	0.9653	0.9664	0.9668	0.9622	0.9702	0.9669	0.9635	0.9654	0.9669	0.9699	0.981
NA19308	HapMap	LWK	AFR	HapMap	0.8611	0.8496	0.8332	0.8258	0.8186	0.8235	0.917	0.9381	0.9385	0.9442	0.9534	0.9508	0.9525	0.9529	0.9537	0.9557	0.9543	0.9505	0.9541	0.9452	0.9476	0.9408	0.9442	0.9427	0.9471	0.9482	0.9468	0.9765	0.9605	0.9702	0.9684	0.9715	0.9701	0.9702	0.9665	0.9667	0.9695	0.9644	0.969	0.9672	0.9673	0.9669	0.9681	0.9711	0.9821
NA19309	HapMap	LWK	AFR	HapMap	0.8618	0.8476	0.8356	0.8216	0.8204	0.8275	0.9177	0.9365	0.937	0.9416	0.953	0.9538	0.9533	0.952	0.9516	0.9543	0.9537	0.9478	0.9517	0.9462	0.9466	0.9394	0.9465	0.9427	0.9455	0.9486	0.9473	0.9762	0.961	0.9687	0.9699	0.9699	0.9689	0.9686	0.9672	0.9679	0.9691	0.961	0.9705	0.9682	0.9664	0.967	0.966	0.9719	0.9841
NA19310	HapMap	LWK	AFR	HapMap	0.8595	0.847	0.8348	0.8192	0.8183	0.8223	0.917	0.9399	0.9372	0.9469	0.9556	0.9534	0.9542	0.9543	0.9553	0.9554	0.956	0.9514	0.9561	0.9477	0.9485	0.9416	0.9466	0.9466	0.9458	0.9501	0.9482	0.976	0.9605	0.97	0.9668	0.9705	0.968	0.9667	0.9654	0.9654	0.9703	0.9609	0.9706	0.966	0.9644	0.9683	0.966	0.97	0.9826
NA19311	HapMap	LWK	AFR	HapMap	0.8656	0.854	0.8403	0.8266	0.8244	0.8291	0.9159	0.9374	0.9343	0.943	0.9517	0.9498	0.9494	0.9522	0.9517	0.9524	0.9528	0.9484	0.9525	0.9458	0.947	0.9384	0.9457	0.9403	0.9434	0.9467	0.9466	0.9742	0.9576	0.9671	0.9678	0.971	0.9675	0.9664	0.9659	0.9629	0.9683	0.9596	0.969	0.9641	0.9644	0.9659	0.9679	0.9687	0.9811
NA19313	HapMap	LWK	AFR	HapMap	0.8628	0.8488	0.8331	0.824	0.8198	0.825	0.9173	0.9374	0.9351	0.9438	0.9528	0.9507	0.9519	0.9504	0.9514	0.9529	0.951	0.9489	0.9525	0.9449	0.946	0.9399	0.9434	0.9407	0.943	0.9473	0.9473	0.9746	0.9599	0.9675	0.9665	0.9713	0.9695	0.9676	0.966	0.9678	0.9695	0.9616	0.9698	0.9662	0.9651	0.969	0.9674	0.97	0.9797
NA19314	HapMap	LWK	AFR	HapMap	0.8611	0.8487	0.8382	0.8252	0.8224	0.8269	0.9112	0.9326	0.9308	0.9396	0.9497	0.9463	0.948	0.9465	0.9484	0.948	0.946	0.9433	0.9473	0.9431	0.9427	0.9362	0.9386	0.9369	0.941	0.9434	0.9421	0.9699	0.9552	0.9639	0.9641	0.9685	0.9664	0.9648	0.9618	0.9641	0.9644	0.9584	0.9658	0.9658	0.9635	0.9635	0.964	0.9644	0.9792
NA19315	HapMap	LWK	AFR	HapMap	0.8629	0.8486	0.8344	0.8264	0.8185	0.8252	0.9135	0.936	0.932	0.9423	0.9494	0.9495	0.9489	0.9489	0.9502	0.9504	0.9505	0.9441	0.9503	0.9406	0.944	0.9362	0.9411	0.9398	0.942	0.9451	0.9438	0.9727	0.957	0.9674	0.9663	0.9668	0.9674	0.964	0.9651	0.965	0.9684	0.9595	0.9672	0.9654	0.9627	0.9666	0.9666	0.967	0.9798
NA19316	HapMap	LWK	AFR	HapMap	0.8606	0.8472	0.8324	0.8231	0.8199	0.8219	0.911	0.9348	0.9318	0.939	0.9493	0.9473	0.9487	0.9463	0.9483	0.9508	0.9502	0.9462	0.9503	0.9419	0.9428	0.9377	0.9407	0.9397	0.9423	0.9456	0.9434	0.9731	0.9562	0.9647	0.9642	0.9678	0.965	0.9643	0.9619	0.9648	0.9636	0.9575	0.9654	0.9658	0.9612	0.9635	0.9669	0.9672	0.9775
NA19317	HapMap	LWK	AFR	HapMap	0.8633	0.8481	0.834	0.8229	0.8207	0.8249	0.9216	0.9438	0.9419	0.9475	0.9581	0.9585	0.9581	0.9563	0.9593	0.9595	0.9574	0.9538	0.9591	0.955	0.9508	0.9467	0.9495	0.9473	0.95	0.9542	0.9508	0.9805	0.9669	0.9735	0.9736	0.9759	0.9722	0.9731	0.972	0.9704	0.9742	0.9667	0.9731	0.9724	0.9702	0.9738	0.971	0.9754	0.9861
NA19318	HapMap	LWK	AFR	HapMap	0.8624	0.8481	0.8342	0.8241	0.8211	0.8259	0.9183	0.9399	0.9388	0.9457	0.9567	0.9563	0.9538	0.9531	0.957	0.957	0.9558	0.9507	0.9556	0.9473	0.9483	0.9426	0.9468	0.9438	0.9489	0.9475	0.9487	0.9763	0.9626	0.9707	0.9697	0.9724	0.9715	0.9686	0.9677	0.9697	0.97	0.9641	0.9698	0.9676	0.9677	0.9699	0.9708	0.9729	0.9855
NA19319	HapMap	LWK	AFR	HapMap	0.8654	0.8515	0.837	0.8242	0.8224	0.8275	0.9153	0.9389	0.9339	0.9447	0.9529	0.9526	0.9514	0.9507	0.9533	0.9549	0.9519	0.9502	0.9542	0.9469	0.9483	0.9432	0.9449	0.9432	0.9459	0.949	0.9475	0.9764	0.961	0.9683	0.9693	0.9729	0.9685	0.9703	0.9671	0.969	0.9703	0.9614	0.9687	0.9693	0.9689	0.9666	0.9695	0.971	0.9816
NA19321	HapMap	LWK	AFR	HapMap	0.8626	0.8465	0.8329	0.8233	0.8187	0.8233	0.9147	0.9349	0.934	0.9439	0.9515	0.951	0.9498	0.9484	0.9508	0.9517	0.95	0.9488	0.9509	0.9443	0.9442	0.9379	0.94	0.9437	0.9432	0.946	0.9454	0.9727	0.9576	0.9659	0.9659	0.9684	0.9644	0.9669	0.9652	0.9633	0.9657	0.9589	0.9679	0.9651	0.9633	0.9648	0.9651	0.9678	0.9783
NA19324	HapMap	LWK	AFR	HapMap	0.8601	0.8449	0.836	0.823	0.818	0.8214	0.9152	0.9385	0.9366	0.9422	0.9527	0.9511	0.9506	0.9492	0.9524	0.9538	0.9517	0.9492	0.953	0.9482	0.9451	0.9384	0.9442	0.9429	0.9449	0.9469	0.9461	0.9763	0.9595	0.9666	0.9645	0.9702	0.9691	0.9647	0.9654	0.9662	0.967	0.9618	0.9672	0.9654	0.965	0.9664	0.966	0.9688	0.9787
NA19327	HapMap	LWK	AFR	HapMap	0.8589	0.8459	0.8329	0.824	0.8219	0.8219	0.9093	0.9314	0.9313	0.9391	0.949	0.9486	0.9479	0.9482	0.949	0.9503	0.9485	0.9449	0.9503	0.9436	0.9438	0.9367	0.9411	0.9367	0.9403	0.9476	0.9438	0.9711	0.9527	0.9656	0.9632	0.9666	0.9634	0.9648	0.9625	0.9643	0.9653	0.9573	0.9656	0.962	0.9617	0.9654	0.9663	0.9696	0.9772
NA19328	HapMap	LWK	AFR	HapMap	0.8635	0.8489	0.8352	0.8232	0.8198	0.8248	0.9198	0.9382	0.9384	0.9471	0.9543	0.9537	0.9518	0.9527	0.9577	0.9555	0.9552	0.9522	0.9556	0.9485	0.9484	0.9417	0.9475	0.9473	0.9466	0.9511	0.9466	0.9776	0.9636	0.9712	0.9694	0.9733	0.9706	0.9718	0.9685	0.9681	0.9701	0.9607	0.9708	0.9704	0.9662	0.9693	0.9695	0.9695	0.9832
NA19332	HapMap	LWK	AFR	HapMap	0.861	0.8492	0.837	0.8221	0.819	0.8252	0.9185	0.9385	0.936	0.9439	0.9562	0.9547	0.9563	0.9542	0.9565	0.9568	0.9551	0.9528	0.9531	0.9465	0.9485	0.9415	0.9455	0.9443	0.9471	0.9507	0.9471	0.9778	0.9614	0.9697	0.9679	0.9726	0.9697	0.9699	0.9649	0.9681	0.9706	0.9614	0.9706	0.97	0.967	0.9679	0.9686	0.9711	0.981
NA19334	HapMap	LWK	AFR	HapMap	0.8644	0.8507	0.8359	0.8253	0.8217	0.8283	0.9195	0.9396	0.9385	0.9454	0.9539	0.9546	0.9559	0.9545	0.9569	0.9564	0.9539	0.9512	0.9553	0.9488	0.95	0.942	0.9444	0.9438	0.9486	0.9498	0.9479	0.9781	0.9612	0.9704	0.9697	0.9726	0.9682	0.9712	0.9679	0.9716	0.969	0.9632	0.9695	0.9698	0.9665	0.9686	0.9677	0.9715	0.9823
NA19346	HapMap	LWK	AFR	HapMap	0.8642	0.8503	0.8365	0.8242	0.8185	0.8259	0.9189	0.9405	0.9384	0.9467	0.9553	0.9532	0.956	0.9531	0.9565	0.9601	0.9562	0.9518	0.9558	0.9492	0.952	0.9406	0.9478	0.9461	0.9472	0.9509	0.9513	0.9796	0.9632	0.9745	0.9718	0.9749	0.972	0.9734	0.9709	0.9719	0.9725	0.9669	0.9736	0.9712	0.9714	0.9709	0.9718	0.9731	0.9848
NA19347	HapMap	LWK	AFR	HapMap	0.8661	0.8527	0.8374	0.8244	0.8253	0.8285	0.9205	0.94	0.9355	0.9458	0.9554	0.9527	0.9536	0.9519	0.9545	0.9564	0.9542	0.9506	0.9554	0.9474	0.9494	0.9427	0.9458	0.9449	0.9459	0.9502	0.9481	0.9757	0.9605	0.9705	0.9715	0.974	0.9686	0.9689	0.9679	0.9681	0.9725	0.9629	0.97	0.9676	0.9684	0.9695	0.9702	0.9717	0.9831
NA19350	HapMap	LWK	AFR	HapMap	0.8632	0.8514	0.8392	0.8217	0.8202	0.8245	0.9154	0.9389	0.9333	0.9431	0.9511	0.9491	0.9511	0.9491	0.9535	0.952	0.9511	0.9484	0.9523	0.9464	0.9454	0.9405	0.9442	0.9419	0.9449	0.9454	0.9437	0.9758	0.959	0.968	0.9653	0.9688	0.9672	0.9663	0.9648	0.9642	0.9654	0.9622	0.9682	0.9661	0.9638	0.965	0.9661	0.969	0.9805
NA19352	HapMap	LWK	AFR	HapMap	0.8629	0.8486	0.8354	0.8235	0.8209	0.8243	0.9197	0.9389	0.9364	0.9462	0.955	0.9527	0.9535	0.9524	0.9544	0.9575	0.9532	0.9499	0.9552	0.9481	0.9491	0.9431	0.947	0.9469	0.9449	0.95	0.9479	0.9776	0.9599	0.9717	0.9699	0.9738	0.9692	0.9701	0.9678	0.9671	0.9716	0.9621	0.9703	0.9702	0.9677	0.9689	0.9716	0.9716	0.9834
NA19359	HapMap	LWK	AFR	HapMap	0.8616	0.848	0.837	0.822	0.8205	0.8271	0.9174	0.9374	0.9356	0.9449	0.9569	0.9556	0.9526	0.9517	0.9536	0.9559	0.9543	0.95	0.9551	0.9476	0.9493	0.9407	0.9449	0.9436	0.9447	0.95	0.9459	0.977	0.9615	0.9684	0.97	0.9699	0.9691	0.9693	0.9655	0.9668	0.969	0.9612	0.969	0.9683	0.9654	0.9658	0.9669	0.9714	0.982
NA19360	HapMap	LWK	AFR	HapMap	0.8624	0.8475	0.8356	0.8236	0.8198	0.8255	0.9185	0.9384	0.9377	0.9456	0.9531	0.9548	0.9535	0.9544	0.9547	0.9582	0.9551	0.9509	0.9577	0.9476	0.9498	0.9412	0.9458	0.9445	0.9469	0.9517	0.9488	0.9789	0.9586	0.9692	0.969	0.9724	0.9714	0.9688	0.9677	0.9677	0.9721	0.9641	0.9716	0.9685	0.9676	0.9683	0.9703	0.9738	0.985
NA19371	HapMap	LWK	AFR	HapMap	0.8662	0.8543	0.8398	0.8281	0.8236	0.8285	0.9223	0.942	0.9388	0.9446	0.9549	0.9551	0.9552	0.9558	0.9577	0.9603	0.9572	0.952	0.9593	0.9496	0.9488	0.9473	0.9476	0.9463	0.9492	0.9508	0.9494	0.9782	0.9607	0.9721	0.9681	0.97	0.9726	0.9681	0.9685	0.9693	0.9691	0.9616	0.9705	0.9703	0.9664	0.9686	0.9681	0.9727	0.9852
NA19372	HapMap	LWK	AFR	HapMap	0.8613	0.8489	0.8355	0.8238	0.8184	0.824	0.9189	0.9389	0.9385	0.9448	0.9565	0.9538	0.9559	0.9557	0.9573	0.9558	0.9556	0.9526	0.9547	0.9495	0.9488	0.942	0.9476	0.9451	0.9502	0.9498	0.9484	0.9793	0.9592	0.9703	0.9669	0.9725	0.9724	0.9707	0.9691	0.9673	0.9715	0.964	0.9717	0.9722	0.9691	0.97	0.9702	0.971	0.9845
NA19373	HapMap	LWK	AFR	HapMap	0.8587	0.8443	0.834	0.8216	0.8189	0.8238	0.9165	0.9368	0.9352	0.9426	0.9503	0.9523	0.9519	0.9494	0.9538	0.9552	0.9517	0.9498	0.9525	0.9455	0.9467	0.9382	0.9449	0.942	0.9455	0.9478	0.9472	0.9763	0.9593	0.9705	0.9682	0.9708	0.9686	0.9698	0.9677	0.9666	0.9696	0.9611	0.9676	0.9677	0.9661	0.9655	0.9681	0.9694	0.9807
NA19374	HapMap	LWK	AFR	HapMap	0.8609	0.8465	0.8356	0.8224	0.8196	0.8258	0.9164	0.9351	0.9352	0.9437	0.9502	0.9528	0.9525	0.9511	0.9526	0.9552	0.9516	0.9497	0.9523	0.9452	0.9473	0.9385	0.9431	0.9422	0.945	0.9479	0.9471	0.9761	0.9601	0.971	0.9666	0.9701	0.967	0.9689	0.9665	0.966	0.9688	0.961	0.9685	0.9668	0.9645	0.9667	0.9667	0.9696	0.9793
NA19375	HapMap	LWK	AFR	HapMap	0.8647	0.854	0.8408	0.8284	0.8224	0.8294	0.9184	0.9402	0.9363	0.9452	0.9534	0.9542	0.9519	0.9513	0.9534	0.9528	0.9532	0.9509	0.9547	0.9478	0.949	0.9428	0.9463	0.9418	0.9491	0.9503	0.948	0.979	0.9623	0.9726	0.9678	0.9722	0.9708	0.9723	0.9679	0.9686	0.9714	0.9654	0.9728	0.9686	0.9667	0.9692	0.9694	0.9743	0.9828
NA19376	HapMap	LWK	AFR	HapMap	0.8578	0.8443	0.8327	0.8221	0.817	0.8247	0.9196	0.9396	0.9399	0.9465	0.9559	0.9536	0.9537	0.9535	0.9575	0.9559	0.9556	0.9513	0.9549	0.9499	0.949	0.9418	0.948	0.9449	0.9475	0.9521	0.9484	0.9774	0.963	0.969	0.969	0.9701	0.9719	0.9719	0.9668	0.9692	0.9719	0.9623	0.9725	0.9697	0.9686	0.9698	0.9693	0.9717	0.9843
NA19377	HapMap	LWK	AFR	HapMap	0.8591	0.8464	0.8329	0.8201	0.8177	0.8228	0.9156	0.9366	0.9357	0.9418	0.951	0.9504	0.9506	0.9504	0.9515	0.9504	0.9496	0.946	0.9509	0.9446	0.947	0.9387	0.9421	0.9403	0.9451	0.9467	0.946	0.9777	0.9607	0.9706	0.968	0.9699	0.9673	0.9685	0.9665	0.9669	0.9704	0.9619	0.9685	0.9685	0.9655	0.9658	0.9681	0.9677	0.9804
NA19379	HapMap	LWK	AFR	HapMap	0.8569	0.8452	0.8343	0.8197	0.8185	0.8192	0.9155	0.938	0.9328	0.9419	0.9506	0.9526	0.9496	0.9487	0.9509	0.9531	0.9499	0.9473	0.9528	0.9447	0.9465	0.9373	0.9453	0.9425	0.9435	0.9486	0.9447	0.975	0.9602	0.967	0.967	0.9716	0.9681	0.9696	0.9652	0.9653	0.9684	0.9615	0.9697	0.9673	0.9657	0.9691	0.9673	0.9681	0.9805
NA19380	HapMap	LWK	AFR	HapMap	0.8634	0.8526	0.8367	0.8252	0.8236	0.8261	0.9175	0.9373	0.9363	0.9439	0.9554	0.9522	0.951	0.9509	0.9521	0.9557	0.9511	0.9504	0.9527	0.9436	0.9477	0.9431	0.945	0.941	0.9428	0.9481	0.9433	0.9732	0.9591	0.9671	0.9662	0.9699	0.9653	0.9677	0.9662	0.9652	0.9684	0.9606	0.9671	0.9667	0.9658	0.9671	0.9647	0.9681	0.9803
NA19381	HapMap	LWK	AFR	HapMap	0.8623	0.8497	0.8377	0.823	0.8207	0.8263	0.9138	0.9357	0.9332	0.9423	0.9501	0.9498	0.9497	0.9464	0.947	0.9506	0.9475	0.9465	0.9498	0.9404	0.9455	0.9386	0.9404	0.938	0.9425	0.9449	0.9434	0.9725	0.9564	0.966	0.9628	0.9665	0.9658	0.964	0.9632	0.9636	0.9652	0.9598	0.9645	0.9645	0.9624	0.965	0.9649	0.9677	0.9796
NA19382	HapMap	LWK	AFR	HapMap	0.8663	0.8508	0.8409	0.8258	0.8251	0.8294	0.9155	0.9386	0.9358	0.9453	0.9531	0.9509	0.9508	0.9513	0.9529	0.9539	0.9512	0.9495	0.9537	0.9461	0.9486	0.9428	0.9457	0.9436	0.9449	0.9485	0.946	0.9739	0.9599	0.9683	0.9688	0.9695	0.9683	0.967	0.9658	0.9666	0.9698	0.963	0.9684	0.9665	0.9656	0.9672	0.968	0.9708	0.9814
NA19383	HapMap	LWK	AFR	HapMap	0.8613	0.8492	0.8374	0.8226	0.8234	0.8259	0.9163	0.9385	0.9368	0.9443	0.9537	0.9535	0.9549	0.95	0.954	0.9563	0.9515	0.9498	0.9535	0.9474	0.9481	0.9407	0.9479	0.9439	0.9443	0.9494	0.9462	0.9745	0.9586	0.9673	0.9692	0.9707	0.9692	0.9685	0.9669	0.9677	0.9684	0.9618	0.9678	0.9673	0.9659	0.9651	0.9689	0.9711	0.9801
NA19384	HapMap	LWK	AFR	HapMap	0.8654	0.8507	0.8321	0.8229	0.8181	0.8229	0.9222	0.9433	0.9414	0.9495	0.959	0.9569	0.9589	0.9572	0.9575	0.9586	0.9572	0.9548	0.9592	0.9495	0.9527	0.9465	0.9495	0.9488	0.9505	0.9528	0.9521	0.982	0.9638	0.9732	0.9737	0.9773	0.9759	0.9716	0.9714	0.9733	0.9736	0.9671	0.9754	0.975	0.9716	0.9725	0.9733	0.9754	0.986
NA19385	HapMap	LWK	AFR	HapMap	0.8624	0.8481	0.836	0.8234	0.8223	0.825	0.9179	0.9371	0.9363	0.9444	0.9536	0.953	0.9494	0.9503	0.9522	0.9551	0.9531	0.9498	0.9549	0.9466	0.946	0.9406	0.9428	0.9414	0.9463	0.9472	0.9486	0.9765	0.9581	0.9705	0.9668	0.9702	0.9678	0.9686	0.9658	0.9677	0.9695	0.9621	0.9679	0.9697	0.9681	0.9675	0.9706	0.9686	0.9826
NA19390	HapMap	LWK	AFR	HapMap	0.8602	0.8476	0.834	0.8226	0.8183	0.8237	0.9132	0.9355	0.9316	0.9433	0.9526	0.9507	0.9505	0.9521	0.9512	0.955	0.9507	0.9477	0.9517	0.9453	0.9454	0.9382	0.9431	0.9401	0.9443	0.9467	0.9469	0.9754	0.9579	0.9675	0.9644	0.9697	0.9668	0.9654	0.9638	0.9652	0.9667	0.9596	0.9678	0.965	0.9625	0.9648	0.9649	0.9672	0.9775
NA19391	HapMap	LWK	AFR	HapMap	0.8584	0.8442	0.829	0.8197	0.8154	0.8244	0.9172	0.9399	0.9397	0.9444	0.9545	0.952	0.9548	0.9521	0.9543	0.9549	0.9547	0.9514	0.9529	0.9479	0.946	0.9423	0.9476	0.9438	0.9462	0.9491	0.9448	0.9778	0.9617	0.9691	0.9692	0.9723	0.9701	0.97	0.9671	0.9708	0.9709	0.9619	0.9711	0.9708	0.9688	0.9681	0.9693	0.9711	0.9821
NA19393	HapMap	LWK	AFR	HapMap	0.8645	0.8522	0.8379	0.8258	0.8212	0.8272	0.9172	0.9378	0.9376	0.9449	0.9573	0.9543	0.9539	0.9527	0.9552	0.9584	0.9568	0.9507	0.9573	0.9467	0.9461	0.9418	0.9479	0.9432	0.9482	0.9493	0.9487	0.9757	0.9616	0.9699	0.9704	0.9739	0.9705	0.97	0.9714	0.9678	0.9718	0.9658	0.9716	0.9697	0.9691	0.9691	0.9717	0.9717	0.9849
NA19394	HapMap	LWK	AFR	HapMap	0.8618	0.8493	0.8358	0.8225	0.8206	0.8262	0.9162	0.9376	0.9361	0.9463	0.9536	0.9532	0.9545	0.9508	0.9561	0.9542	0.9528	0.9508	0.9573	0.9457	0.9477	0.9386	0.9429	0.9427	0.9471	0.951	0.9466	0.9771	0.9593	0.9712	0.9673	0.9728	0.968	0.9666	0.9672	0.9678	0.9697	0.9623	0.9686	0.9681	0.9674	0.9676	0.9677	0.9721	0.9819
NA19396	HapMap	LWK	AFR	HapMap	0.859	0.8446	0.8323	0.8201	0.8153	0.8228	0.9165	0.938	0.9364	0.9438	0.9531	0.9538	0.9535	0.9525	0.9543	0.9547	0.953	0.9489	0.9534	0.9468	0.9467	0.9405	0.9444	0.9414	0.9442	0.9494	0.9486	0.9731	0.9617	0.9684	0.9697	0.9718	0.9689	0.9699	0.9672	0.9679	0.9686	0.9629	0.9697	0.9684	0.9651	0.9685	0.9674	0.9705	0.9835
NA19397	HapMap	LWK	AFR	HapMap	0.8653	0.8506	0.8383	0.8256	0.8206	0.8275	0.9197	0.9396	0.9399	0.9465	0.956	0.9571	0.9565	0.9527	0.9584	0.9573	0.9542	0.952	0.9572	0.9488	0.9517	0.9446	0.9474	0.9446	0.946	0.9533	0.9505	0.9786	0.9654	0.9715	0.9717	0.9746	0.9708	0.9731	0.9702	0.9716	0.9735	0.9652	0.9735	0.9719	0.9702	0.9709	0.9729	0.974	0.9861
NA19398	HapMap	LWK	AFR	HapMap	0.8612	0.8468	0.8338	0.8233	0.8171	0.8249	0.9178	0.9387	0.9349	0.9435	0.9532	0.9522	0.9524	0.9523	0.9545	0.9538	0.9535	0.9493	0.9537	0.9446	0.9474	0.9385	0.9455	0.9427	0.946	0.9476	0.9477	0.977	0.9582	0.9697	0.9668	0.9696	0.9684	0.9672	0.9667	0.9657	0.9674	0.961	0.9691	0.9666	0.9664	0.967	0.967	0.9689	0.981
NA19399	HapMap	LWK	AFR	HapMap	0.8578	0.8433	0.8302	0.8221	0.8173	0.8223	0.9184	0.9376	0.9359	0.9459	0.9546	0.9539	0.9531	0.9545	0.9562	0.9544	0.9535	0.9516	0.9547	0.9469	0.9499	0.9419	0.9446	0.945	0.9479	0.9507	0.9477	0.9786	0.9606	0.9709	0.9715	0.9725	0.9701	0.9703	0.9681	0.9698	0.9715	0.9643	0.9704	0.9685	0.9674	0.9691	0.9698	0.9707	0.9849
NA19403	HapMap	LWK	AFR	HapMap	0.8654	0.8495	0.8395	0.8247	0.8204	0.8238	0.9132	0.9332	0.9298	0.9385	0.9482	0.9481	0.9487	0.9475	0.9469	0.9517	0.947	0.9459	0.9504	0.9423	0.9411	0.9366	0.9387	0.9379	0.9398	0.9459	0.943	0.9728	0.9566	0.9677	0.964	0.9693	0.9652	0.9638	0.9636	0.9641	0.9668	0.9588	0.9652	0.9665	0.9624	0.9644	0.9654	0.9663	0.9772
NA19404	HapMap	LWK	AFR	HapMap	0.8607	0.8458	0.8339	0.8224	0.817	0.8233	0.9168	0.9397	0.9336	0.9421	0.9521	0.952	0.9518	0.9502	0.9537	0.9564	0.9526	0.9497	0.953	0.9457	0.9462	0.9391	0.9438	0.9415	0.9445	0.9478	0.9454	0.974	0.9579	0.9693	0.9669	0.9699	0.969	0.9681	0.9641	0.9673	0.9686	0.9607	0.9685	0.9677	0.9657	0.965	0.968	0.9684	0.9823
NA19428	HapMap	LWK	AFR	HapMap	0.862	0.85	0.8361	0.8247	0.8229	0.8244	0.9173	0.9377	0.9347	0.9429	0.9559	0.9516	0.952	0.9491	0.9532	0.9536	0.9504	0.9501	0.9551	0.9436	0.9441	0.9403	0.9466	0.9416	0.9435	0.9453	0.9474	0.9744	0.959	0.9683	0.9665	0.9702	0.968	0.9699	0.9668	0.9662	0.9709	0.9615	0.9679	0.9674	0.9651	0.9666	0.9671	0.969	0.9813
NA19429	HapMap	LWK	AFR	HapMap	0.865	0.851	0.8382	0.824	0.8223	0.8259	0.9174	0.9399	0.9394	0.9464	0.9552	0.9548	0.9556	0.9537	0.955	0.9577	0.9572	0.9525	0.9566	0.948	0.9498	0.9433	0.9439	0.9436	0.9477	0.9507	0.9486	0.9768	0.9605	0.9691	0.9702	0.9714	0.9696	0.97	0.9676	0.9692	0.9718	0.964	0.9682	0.9686	0.9651	0.9703	0.9689	0.9728	0.9842
NA19430	HapMap	LWK	AFR	HapMap	0.8623	0.8504	0.8381	0.8248	0.8207	0.8272	0.9184	0.938	0.9381	0.9457	0.956	0.9543	0.9542	0.9534	0.9546	0.955	0.9566	0.9518	0.9547	0.9507	0.9475	0.9426	0.9464	0.9441	0.9463	0.9515	0.9486	0.9784	0.9646	0.9718	0.9705	0.9733	0.9717	0.9743	0.9691	0.9689	0.9719	0.9636	0.9728	0.9691	0.967	0.971	0.9714	0.9718	0.9846
NA19431	HapMap	LWK	AFR	HapMap	0.8593	0.8463	0.8338	0.8182	0.8191	0.8204	0.9163	0.9381	0.9359	0.9454	0.9534	0.9519	0.9526	0.9505	0.9566	0.9547	0.9539	0.9511	0.9548	0.9478	0.9472	0.94	0.9453	0.9418	0.9455	0.949	0.9466	0.9745	0.9599	0.968	0.967	0.9702	0.9686	0.9681	0.9658	0.9675	0.9689	0.961	0.9706	0.9687	0.9639	0.9647	0.9681	0.9712	0.9818
NA19434	HapMap	LWK	AFR	HapMap	0.8619	0.8466	0.8338	0.8219	0.8205	0.8229	0.9111	0.9372	0.9332	0.9421	0.9501	0.9495	0.9505	0.9485	0.9493	0.953	0.9518	0.9459	0.9508	0.9433	0.943	0.9364	0.9409	0.9392	0.9423	0.9444	0.9432	0.9731	0.9546	0.9664	0.9657	0.9652	0.9641	0.9644	0.9637	0.9632	0.9648	0.9582	0.9643	0.9632	0.9606	0.9658	0.9645	0.9677	0.9791
NA19435	HapMap	LWK	AFR	HapMap	0.8606	0.8485	0.8348	0.8226	0.8197	0.8252	0.9151	0.9364	0.9339	0.9416	0.9513	0.9506	0.9481	0.9508	0.9513	0.953	0.9498	0.9478	0.9506	0.9442	0.9438	0.9387	0.9426	0.9411	0.9429	0.944	0.9431	0.9736	0.9574	0.9671	0.9638	0.9686	0.9654	0.9661	0.963	0.9644	0.9653	0.9611	0.9677	0.9667	0.9621	0.9645	0.9662	0.9685	0.9798
NA19437	HapMap	LWK	AFR	HapMap	0.8608	0.8485	0.8351	0.8267	0.8216	0.8261	0.9113	0.9334	0.9313	0.9397	0.9484	0.9472	0.9476	0.9465	0.9524	0.9484	0.9492	0.9441	0.9489	0.94	0.9409	0.9373	0.9378	0.9375	0.9415	0.9435	0.9404	0.9709	0.9532	0.9647	0.9632	0.9687	0.9625	0.9657	0.9635	0.9633	0.9654	0.9573	0.9646	0.9633	0.9621	0.963	0.9645	0.9672	0.9792
NA19438	HapMap	LWK	AFR	HapMap	0.8587	0.8453	0.8332	0.8203	0.8179	0.8214	0.9159	0.937	0.9344	0.9447	0.953	0.953	0.9521	0.9519	0.9535	0.9548	0.9521	0.9496	0.9533	0.9458	0.9462	0.9389	0.9411	0.9413	0.9446	0.9475	0.9457	0.9718	0.9559	0.9675	0.9661	0.9693	0.9676	0.9679	0.966	0.9663	0.9667	0.9603	0.9686	0.9649	0.9658	0.9659	0.9669	0.9695	0.9812
NA19439	HapMap	LWK	AFR	HapMap	0.8623	0.8484	0.8358	0.8221	0.8228	0.824	0.9168	0.9385	0.9364	0.9453	0.956	0.951	0.9532	0.9522	0.9522	0.9552	0.9541	0.9478	0.9541	0.9449	0.946	0.9392	0.9458	0.9425	0.9449	0.9497	0.9473	0.9763	0.9586	0.9698	0.9683	0.9721	0.9701	0.9678	0.9661	0.9682	0.9696	0.9611	0.9693	0.9663	0.9639	0.9653	0.9657	0.9703	0.9811
NA19440	HapMap	LWK	AFR	HapMap	0.862	0.852	0.836	0.8219	0.8204	0.8254	0.9139	0.9372	0.9355	0.9434	0.9538	0.9524	0.9514	0.9517	0.9551	0.956	0.9518	0.9508	0.9559	0.9468	0.9491	0.9387	0.9478	0.9427	0.9451	0.9499	0.9479	0.9754	0.9585	0.9707	0.9692	0.9699	0.9704	0.971	0.9662	0.9682	0.9694	0.9632	0.9702	0.9687	0.9644	0.9673	0.9685	0.969	0.9794
NA19443	HapMap	LWK	AFR	HapMap	0.8637	0.8504	0.8392	0.8256	0.8238	0.8261	0.9181	0.942	0.9377	0.9459	0.9524	0.9516	0.9537	0.9504	0.9539	0.9557	0.9532	0.9496	0.9571	0.9471	0.9475	0.9408	0.946	0.946	0.9453	0.9502	0.9459	0.9752	0.961	0.9693	0.9668	0.971	0.9692	0.9711	0.9666	0.9661	0.9705	0.9627	0.9707	0.9707	0.9673	0.9677	0.9703	0.9725	0.981
NA19444	HapMap	LWK	AFR	HapMap	0.8619	0.8475	0.8356	0.8237	0.8202	0.8258	0.9134	0.938	0.9366	0.9439	0.9539	0.9516	0.9527	0.9516	0.9524	0.956	0.9537	0.9495	0.954	0.9458	0.9471	0.9403	0.9461	0.9429	0.9453	0.949	0.9461	0.9765	0.9584	0.9687	0.9687	0.9696	0.9667	0.9657	0.9667	0.9652	0.9687	0.9603	0.9668	0.9663	0.9652	0.9677	0.9693	0.9691	0.9808
NA19445	HapMap	LWK	AFR	HapMap	0.8619	0.8484	0.8351	0.8228	0.8187	0.8214	0.914	0.9377	0.9347	0.942	0.9522	0.951	0.952	0.9499	0.9539	0.9543	0.9542	0.9486	0.9535	0.9462	0.9462	0.9395	0.9458	0.9401	0.9443	0.9483	0.9449	0.9743	0.9593	0.9687	0.9668	0.9691	0.9671	0.9666	0.9634	0.9652	0.9665	0.9591	0.9692	0.9661	0.9628	0.9666	0.9657	0.9685	0.98
NA19446	HapMap	LWK	AFR	HapMap	0.8631	0.8489	0.8363	0.8221	0.819	0.8242	0.9175	0.9368	0.9346	0.9449	0.9517	0.9532	0.9528	0.9512	0.9557	0.9557	0.9523	0.9503	0.9537	0.9461	0.9472	0.9401	0.9417	0.9426	0.9476	0.9484	0.9459	0.9746	0.9584	0.9679	0.9685	0.9705	0.9693	0.969	0.9668	0.9663	0.9708	0.9612	0.9689	0.9682	0.9657	0.9684	0.9674	0.9687	0.9805
NA19448	HapMap	LWK	AFR	HapMap	0.8654	0.8503	0.8389	0.8284	0.8268	0.828	0.9204	0.9394	0.9368	0.9465	0.9558	0.9562	0.9555	0.9537	0.957	0.9589	0.9555	0.952	0.9546	0.9493	0.9494	0.9413	0.9495	0.9463	0.9471	0.9509	0.9492	0.9782	0.9631	0.9702	0.9705	0.9739	0.9705	0.9708	0.9701	0.9697	0.9696	0.9641	0.9707	0.9698	0.9661	0.9702	0.9694	0.9735	0.9842
NA19449	HapMap	LWK	AFR	HapMap	0.8573	0.842	0.8326	0.8196	0.82	0.8204	0.9173	0.9376	0.9357	0.9441	0.9522	0.9497	0.9517	0.9479	0.9506	0.9526	0.9519	0.9476	0.9498	0.9461	0.9454	0.9394	0.9434	0.9404	0.9454	0.9478	0.944	0.9761	0.9579	0.9681	0.9653	0.9689	0.9649	0.9664	0.9632	0.9635	0.9685	0.9614	0.9663	0.9644	0.9644	0.9638	0.9649	0.9688	0.9796
NA19451	HapMap	LWK	AFR	HapMap	0.8664	0.8519	0.8409	0.8239	0.8216	0.8302	0.9197	0.9416	0.939	0.9489	0.9568	0.9567	0.9575	0.9558	0.9581	0.9576	0.9573	0.9511	0.9586	0.9502	0.9509	0.9443	0.9482	0.9464	0.9493	0.9539	0.9519	0.9807	0.964	0.9749	0.9715	0.9752	0.9726	0.972	0.9698	0.9712	0.9725	0.9638	0.9708	0.9694	0.9681	0.9703	0.9714	0.9727	0.9839
NA19452	HapMap	LWK	AFR	HapMap	0.8663	0.8522	0.8416	0.8271	0.8229	0.8295	0.9188	0.9383	0.9353	0.9437	0.9525	0.9531	0.9525	0.9544	0.954	0.9556	0.9556	0.9512	0.9551	0.9493	0.9476	0.9415	0.9455	0.9437	0.9462	0.9477	0.9488	0.9776	0.9595	0.9707	0.9685	0.9717	0.9692	0.9681	0.9682	0.9675	0.9706	0.9627	0.9696	0.969	0.9664	0.9686	0.9722	0.9698	0.9805
NA19455	HapMap	LWK	AFR	HapMap	0.8607	0.8487	0.8373	0.824	0.8224	0.8287	0.9167	0.9365	0.9367	0.943	0.9526	0.9506	0.9508	0.9533	0.9552	0.9518	0.9513	0.9479	0.9528	0.946	0.9462	0.9399	0.9463	0.9415	0.9453	0.9465	0.9461	0.9765	0.9576	0.9694	0.9669	0.971	0.9678	0.9661	0.9682	0.9671	0.9684	0.9624	0.9678	0.9671	0.9682	0.967	0.9669	0.9694	0.9791
NA19456	HapMap	LWK	AFR	HapMap	0.8577	0.8429	0.829	0.8186	0.813	0.8191	0.9156	0.937	0.9352	0.9414	0.9512	0.9521	0.9525	0.9504	0.9528	0.9555	0.9513	0.9483	0.9535	0.9438	0.9461	0.9394	0.9447	0.9405	0.9435	0.946	0.9417	0.9731	0.9553	0.9652	0.9657	0.9698	0.9649	0.9655	0.9636	0.9648	0.9658	0.9583	0.9669	0.9653	0.9626	0.9652	0.9668	0.9672	0.9795
NA19457	HapMap	LWK	AFR	HapMap	0.8596	0.8444	0.8335	0.8195	0.8209	0.8236	0.9172	0.9368	0.9337	0.9436	0.9535	0.9542	0.9526	0.9507	0.954	0.9532	0.952	0.9491	0.9552	0.9456	0.9473	0.9413	0.9453	0.9414	0.9471	0.9487	0.945	0.9752	0.9602	0.9671	0.9665	0.9702	0.9695	0.9685	0.9675	0.9687	0.9706	0.961	0.9711	0.9683	0.967	0.9671	0.9678	0.9693	0.9827
NA19462	HapMap	LWK	AFR	HapMap	0.8606	0.8466	0.832	0.8193	0.8174	0.8205	0.9172	0.9399	0.9375	0.9425	0.955	0.9551	0.9522	0.9511	0.9564	0.9573	0.954	0.9504	0.956	0.9458	0.9498	0.943	0.946	0.9446	0.9459	0.9506	0.9475	0.9761	0.9586	0.9697	0.9672	0.9722	0.9692	0.9682	0.9659	0.9672	0.9672	0.9634	0.9692	0.969	0.969	0.9678	0.9678	0.97	0.9804
NA19463	HapMap	LWK	AFR	HapMap	0.859	0.8478	0.8356	0.8214	0.8188	0.8239	0.9107	0.9334	0.9311	0.9374	0.952	0.9456	0.9487	0.9466	0.9516	0.9496	0.9506	0.9467	0.9498	0.9438	0.943	0.9374	0.9404	0.9387	0.9403	0.9455	0.9421	0.9755	0.9574	0.9661	0.9649	0.9654	0.9663	0.9644	0.9644	0.9627	0.9666	0.9581	0.9683	0.9653	0.9634	0.9674	0.9665	0.967	0.9769
NA19466	HapMap	LWK	AFR	HapMap	0.865	0.8503	0.8366	0.8262	0.823	0.8276	0.9162	0.9382	0.934	0.9451	0.9525	0.9509	0.95	0.949	0.952	0.9533	0.9511	0.9496	0.9508	0.9422	0.9466	0.9387	0.9427	0.9419	0.9426	0.9471	0.946	0.9749	0.9582	0.9689	0.9652	0.9692	0.9677	0.9662	0.9646	0.9656	0.9676	0.9604	0.9699	0.9657	0.964	0.965	0.9664	0.9691	0.979
NA19467	HapMap	LWK	AFR	HapMap	0.8643	0.8513	0.8378	0.8244	0.8194	0.8248	0.9161	0.936	0.9313	0.9438	0.9505	0.9516	0.9482	0.9482	0.9495	0.9497	0.9489	0.947	0.9519	0.9439	0.9434	0.9374	0.9418	0.9406	0.9426	0.9459	0.9441	0.9744	0.9557	0.9675	0.9657	0.9703	0.9661	0.9651	0.9631	0.9641	0.9681	0.9595	0.967	0.9646	0.9628	0.9654	0.9664	0.9684	0.9787
NA19468	HapMap	LWK	AFR	HapMap	0.8613	0.849	0.8374	0.8246	0.8227	0.825	0.9143	0.9334	0.9346	0.9402	0.9502	0.9496	0.9484	0.9475	0.9497	0.9515	0.9524	0.9477	0.9522	0.9435	0.9443	0.9382	0.9407	0.9398	0.9409	0.9467	0.9444	0.9732	0.9568	0.9645	0.9628	0.9667	0.9657	0.9648	0.9631	0.963	0.9676	0.9567	0.9647	0.9636	0.9649	0.9618	0.9645	0.968	0.9781
NA19469	HapMap	LWK	AFR	HapMap	0.8588	0.8458	0.8312	0.8238	0.8205	0.8226	0.916	0.9393	0.9352	0.9429	0.9512	0.9496	0.9495	0.95	0.9506	0.9541	0.9525	0.9467	0.9533	0.9442	0.9446	0.9385	0.9443	0.9396	0.9441	0.948	0.9452	0.9734	0.9586	0.9672	0.9655	0.968	0.9681	0.9675	0.9641	0.9667	0.9667	0.9584	0.967	0.9658	0.9635	0.9653	0.967	0.9689	0.9797
NA19470	HapMap	LWK	AFR	HapMap	0.8616	0.8469	0.8366	0.8239	0.8199	0.8235	0.9165	0.9391	0.9342	0.9425	0.9506	0.9488	0.9504	0.9498	0.9522	0.9553	0.9513	0.9468	0.9534	0.946	0.9434	0.9374	0.9445	0.9406	0.9433	0.9476	0.9456	0.9736	0.9574	0.9663	0.9639	0.9673	0.9675	0.9687	0.9645	0.9648	0.9674	0.9595	0.9671	0.9664	0.9645	0.965	0.965	0.968	0.9798
NA19471	HapMap	LWK	AFR	HapMap	0.864	0.8484	0.8356	0.8225	0.8211	0.8249	0.9112	0.9357	0.9303	0.9393	0.9502	0.9498	0.9471	0.9489	0.9493	0.9485	0.9472	0.9436	0.9516	0.9415	0.941	0.936	0.9402	0.9374	0.939	0.9438	0.9446	0.973	0.9549	0.9665	0.9653	0.967	0.9641	0.9659	0.9643	0.9622	0.9648	0.9594	0.9665	0.9636	0.9619	0.9652	0.966	0.9679	0.9766
NA19472	HapMap	LWK	AFR	HapMap	0.8616	0.8505	0.8371	0.8218	0.822	0.8235	0.9155	0.9369	0.933	0.942	0.9509	0.9507	0.9479	0.9465	0.9505	0.952	0.9487	0.9465	0.9512	0.9424	0.9439	0.9384	0.9417	0.9397	0.9424	0.9471	0.9439	0.9744	0.9548	0.966	0.9657	0.9698	0.9668	0.9679	0.9644	0.963	0.9659	0.9617	0.966	0.9649	0.9605	0.9658	0.9667	0.9671	0.9795
NA19473	HapMap	LWK	AFR	HapMap	0.8571	0.8458	0.8313	0.8197	0.8198	0.8232	0.9132	0.932	0.9336	0.9395	0.9497	0.9486	0.9485	0.9492	0.9509	0.9493	0.9501	0.9451	0.9505	0.9425	0.946	0.9378	0.9436	0.9399	0.943	0.9463	0.9435	0.9739	0.9575	0.9646	0.9656	0.9697	0.9671	0.9664	0.9659	0.9647	0.9675	0.9587	0.9681	0.9656	0.9638	0.9638	0.9649	0.9679	0.9794
NA19474	HapMap	LWK	AFR	HapMap	0.8595	0.8452	0.8324	0.8229	0.8193	0.8258	0.9164	0.9355	0.9314	0.9413	0.9521	0.9507	0.9507	0.9485	0.9501	0.953	0.9484	0.9449	0.9524	0.9448	0.9433	0.9372	0.9426	0.9372	0.9403	0.9453	0.9431	0.9718	0.9553	0.9673	0.965	0.9688	0.9655	0.9677	0.9623	0.9628	0.9683	0.9578	0.9681	0.9661	0.9617	0.9644	0.9659	0.9658	0.9793
NA21295	HapMap	MKK	AFR	HapMap	0.877	0.8642	0.8563	0.8421	0.8396	0.8438	0.9015	0.9137	0.9131	0.921	0.9309	0.9305	0.9309	0.9304	0.9313	0.933	0.9318	0.9278	0.9348	0.9266	0.9253	0.9191	0.9255	0.9241	0.9285	0.9318	0.9286	0.9624	0.945	0.9552	0.9525	0.9559	0.9531	0.9555	0.9523	0.9522	0.9543	0.9467	0.955	0.9512	0.9494	0.9504	0.9529	0.9541	0.9659
NA21297	HapMap	MKK	AFR	HapMap	0.8758	0.8648	0.8562	0.8411	0.84	0.8423	0.8968	0.9103	0.9112	0.9185	0.9245	0.9262	0.9255	0.928	0.9248	0.9276	0.9279	0.9223	0.93	0.9245	0.925	0.915	0.9241	0.921	0.9246	0.9277	0.9267	0.9619	0.9437	0.9531	0.9514	0.9556	0.9504	0.9513	0.9511	0.9499	0.9518	0.9468	0.9526	0.9519	0.9483	0.9488	0.9487	0.9518	0.9677
NA21300	HapMap	MKK	AFR	HapMap	0.8793	0.8699	0.8609	0.8479	0.8454	0.8477	0.8931	0.9034	0.9043	0.9126	0.9234	0.9186	0.9219	0.9213	0.9208	0.9236	0.9243	0.9215	0.925	0.9191	0.9226	0.9139	0.9187	0.917	0.9205	0.9266	0.9191	0.9559	0.9406	0.9491	0.9474	0.9495	0.9486	0.9502	0.9448	0.9479	0.9496	0.9436	0.9486	0.9497	0.9461	0.9469	0.9481	0.9483	0.9606
NA21301	HapMap	MKK	AFR	HapMap	0.8857	0.8786	0.8685	0.8553	0.8524	0.8566	0.8956	0.9079	0.906	0.9126	0.9203	0.9181	0.9185	0.919	0.92	0.9217	0.9209	0.9158	0.9237	0.9141	0.9165	0.9103	0.9168	0.9141	0.9162	0.9205	0.9217	0.957	0.9373	0.9463	0.9484	0.9489	0.9492	0.9458	0.9443	0.9436	0.9474	0.9421	0.9474	0.9455	0.9446	0.9469	0.947	0.9472	0.959
NA21302	HapMap	MKK	AFR	HapMap	0.8838	0.8757	0.8646	0.854	0.8508	0.8535	0.8928	0.9055	0.9042	0.91	0.919	0.918	0.9154	0.9164	0.9194	0.9215	0.9184	0.9156	0.9253	0.9166	0.9189	0.9096	0.9168	0.9137	0.9176	0.921	0.921	0.9551	0.9359	0.9461	0.9484	0.9491	0.9478	0.9469	0.9423	0.9429	0.9459	0.9378	0.9455	0.946	0.945	0.9436	0.9459	0.9483	0.9568
NA21303	HapMap	MKK	AFR	HapMap	0.883	0.8758	0.8654	0.8519	0.851	0.8509	0.8943	0.9064	0.9071	0.9125	0.9228	0.922	0.9216	0.9197	0.9244	0.9247	0.9214	0.9202	0.9314	0.9203	0.9218	0.9126	0.9198	0.9176	0.9205	0.9247	0.9228	0.9564	0.9398	0.9508	0.9496	0.9513	0.9491	0.952	0.9463	0.9486	0.9502	0.9415	0.9484	0.9519	0.9475	0.9472	0.9479	0.9533	0.9613
NA21307	HapMap	MKK	AFR	HapMap	0.8829	0.8747	0.8648	0.8538	0.8517	0.8537	0.897	0.9124	0.9071	0.9169	0.9269	0.9227	0.9229	0.9252	0.9266	0.925	0.9249	0.9219	0.9309	0.9258	0.9244	0.9185	0.9238	0.9202	0.9227	0.9285	0.927	0.9587	0.9413	0.9499	0.9511	0.9543	0.9508	0.9511	0.9502	0.9493	0.9534	0.9459	0.952	0.9509	0.9479	0.9493	0.9492	0.9526	0.9641
NA21308	HapMap	MKK	AFR	HapMap	0.8766	0.8704	0.8572	0.8451	0.8459	0.8462	0.8977	0.911	0.9091	0.9186	0.9274	0.9255	0.9262	0.9263	0.9289	0.9314	0.9271	0.9275	0.9337	0.9262	0.9232	0.919	0.9227	0.9222	0.9248	0.9288	0.925	0.96	0.9449	0.9555	0.9534	0.9543	0.9511	0.9541	0.9502	0.9486	0.954	0.9447	0.953	0.9533	0.9497	0.9481	0.9515	0.952	0.9638
NA21309	HapMap	MKK	AFR	HapMap	0.8768	0.8696	0.8576	0.8479	0.848	0.8498	0.898	0.9126	0.9091	0.918	0.9256	0.9241	0.9252	0.9258	0.928	0.9285	0.9262	0.9255	0.9319	0.927	0.9229	0.9176	0.9211	0.921	0.9221	0.9281	0.9253	0.9595	0.9446	0.9521	0.952	0.955	0.9506	0.9516	0.9486	0.9498	0.9523	0.9444	0.9529	0.9534	0.9485	0.9492	0.9487	0.9544	0.9622
NA21311	HapMap	MKK	AFR	HapMap	0.8844	0.8772	0.8671	0.8563	0.8552	0.8528	0.8965	0.9104	0.9085	0.9161	0.9254	0.9222	0.9197	0.9246	0.9236	0.9234	0.9267	0.921	0.9294	0.9226	0.9259	0.9182	0.92	0.9194	0.9196	0.9277	0.9255	0.9593	0.943	0.9519	0.9529	0.9541	0.9505	0.953	0.9511	0.9527	0.9531	0.9437	0.9515	0.9497	0.9471	0.9489	0.9514	0.9522	0.9615
NA21312	HapMap	MKK	AFR	HapMap	0.8819	0.8732	0.8641	0.8523	0.8504	0.8523	0.8944	0.9079	0.9072	0.9123	0.9247	0.9213	0.9222	0.9255	0.9253	0.9241	0.9267	0.92	0.9307	0.9204	0.9213	0.9152	0.9202	0.9202	0.9212	0.9254	0.9248	0.9599	0.9435	0.9524	0.9508	0.9535	0.9512	0.9531	0.9505	0.9506	0.9555	0.9464	0.9503	0.9503	0.9494	0.9502	0.95	0.9507	0.9648
NA21313	HapMap	MKK	AFR	HapMap	0.8861	0.8774	0.8669	0.8541	0.852	0.8553	0.8968	0.9092	0.9057	0.9126	0.9242	0.9221	0.9213	0.9252	0.9254	0.9252	0.9248	0.9194	0.9294	0.9225	0.9214	0.915	0.9197	0.9175	0.921	0.9257	0.9245	0.9569	0.9426	0.9512	0.9507	0.954	0.9486	0.9533	0.9483	0.9485	0.9542	0.9442	0.9508	0.9498	0.9472	0.9471	0.9476	0.9493	0.9621
NA21314	HapMap	MKK	AFR	HapMap	0.8835	0.8752	0.8637	0.8529	0.8529	0.8528	0.8943	0.9095	0.9079	0.9144	0.9252	0.9229	0.9248	0.926	0.9247	0.9264	0.927	0.9196	0.9311	0.923	0.9243	0.9171	0.9203	0.9214	0.9225	0.9269	0.9276	0.96	0.9434	0.953	0.9536	0.9555	0.9524	0.9548	0.9525	0.9531	0.9556	0.9449	0.9525	0.9512	0.9493	0.9491	0.9502	0.9515	0.9642
NA21316	HapMap	MKK	AFR	HapMap	0.8808	0.8728	0.8596	0.8482	0.8439	0.8444	0.8975	0.9105	0.908	0.9166	0.9267	0.9254	0.925	0.9224	0.9262	0.9269	0.9263	0.9232	0.9333	0.9216	0.9228	0.9178	0.9221	0.9195	0.9218	0.9244	0.9248	0.9569	0.9427	0.9515	0.949	0.9524	0.9516	0.9489	0.9505	0.9486	0.9521	0.9434	0.9507	0.9492	0.9487	0.9487	0.9489	0.9502	0.9631
NA21317	HapMap	MKK	AFR	HapMap	0.8827	0.8757	0.8637	0.8522	0.8506	0.8504	0.8967	0.9094	0.9081	0.9148	0.9269	0.9246	0.9247	0.9221	0.9234	0.927	0.9244	0.9224	0.9318	0.9211	0.9258	0.9163	0.9219	0.9191	0.9213	0.9267	0.9258	0.9582	0.9411	0.9499	0.9525	0.9538	0.9513	0.951	0.9513	0.9494	0.9528	0.9445	0.9522	0.95	0.9485	0.9501	0.9485	0.9514	0.9637
NA21318	HapMap	MKK	AFR	HapMap	0.8804	0.8737	0.8584	0.8516	0.8455	0.8482	0.8983	0.9126	0.9094	0.9193	0.9291	0.9266	0.9263	0.9245	0.9275	0.9283	0.9287	0.9251	0.9324	0.9235	0.9256	0.9169	0.9265	0.9221	0.9259	0.9274	0.9278	0.9596	0.9463	0.9532	0.9544	0.956	0.9547	0.9532	0.952	0.9508	0.9557	0.9465	0.9525	0.9541	0.95	0.9518	0.9512	0.9516	0.9643
NA21320	HapMap	MKK	AFR	HapMap	0.8828	0.8729	0.8632	0.8508	0.8513	0.851	0.8913	0.9056	0.907	0.9141	0.9229	0.9206	0.9211	0.9215	0.9241	0.9254	0.9264	0.9196	0.9287	0.9186	0.9202	0.9157	0.9206	0.9185	0.9197	0.9256	0.9239	0.9572	0.9404	0.9517	0.9508	0.9528	0.9479	0.9509	0.9465	0.9496	0.9507	0.9436	0.9497	0.9498	0.9465	0.9477	0.948	0.9505	0.9636
NA21333	HapMap	MKK	AFR	HapMap	0.8816	0.8731	0.8616	0.8494	0.8462	0.8494	0.8977	0.9087	0.9119	0.9189	0.929	0.9262	0.9239	0.9257	0.9288	0.93	0.9281	0.9263	0.9348	0.9249	0.9243	0.9179	0.9232	0.9221	0.9255	0.9312	0.9266	0.9614	0.9445	0.9568	0.9532	0.9554	0.9534	0.9552	0.9529	0.9554	0.9536	0.9463	0.9555	0.9535	0.95	0.9536	0.9551	0.9548	0.9666
NA21336	HapMap	MKK	AFR	HapMap	0.8814	0.8721	0.8625	0.8498	0.8481	0.8474	0.8956	0.9078	0.9076	0.9155	0.9249	0.9233	0.9241	0.9246	0.925	0.9263	0.9261	0.9224	0.9322	0.9222	0.9233	0.9172	0.9229	0.9192	0.922	0.9276	0.9259	0.9595	0.9453	0.9523	0.9532	0.9535	0.9503	0.951	0.9494	0.9478	0.954	0.9442	0.9517	0.9505	0.9477	0.9503	0.952	0.9501	0.963
NA21339	HapMap	MKK	AFR	HapMap	0.8833	0.8721	0.864	0.8504	0.8487	0.8495	0.8942	0.9047	0.9041	0.911	0.9187	0.9191	0.9189	0.9194	0.9231	0.9242	0.922	0.9193	0.9283	0.9185	0.9184	0.9114	0.9182	0.916	0.9156	0.9234	0.922	0.9563	0.937	0.9478	0.9483	0.9518	0.9474	0.9492	0.9457	0.9475	0.9504	0.9408	0.9484	0.9471	0.946	0.9449	0.9473	0.9479	0.9603
NA21344	HapMap	MKK	AFR	HapMap	0.8846	0.8755	0.8665	0.8547	0.8493	0.8555	0.8981	0.9097	0.9087	0.916	0.9253	0.924	0.9232	0.9198	0.9235	0.9246	0.9246	0.9206	0.9285	0.9206	0.9232	0.9168	0.9218	0.9175	0.922	0.9263	0.9246	0.9587	0.9398	0.9501	0.9504	0.953	0.9511	0.9463	0.9468	0.9469	0.9514	0.9468	0.9502	0.9504	0.9475	0.9494	0.9496	0.9505	0.9622
NA21352	HapMap	MKK	AFR	HapMap	0.8812	0.8732	0.8619	0.847	0.8434	0.8459	0.8983	0.913	0.9116	0.9187	0.9286	0.928	0.9274	0.9265	0.9299	0.9316	0.9276	0.9257	0.9321	0.9255	0.9264	0.918	0.9243	0.922	0.926	0.9297	0.9275	0.9608	0.9437	0.9538	0.9544	0.9568	0.9541	0.9515	0.9499	0.9531	0.9557	0.9461	0.9529	0.9523	0.9524	0.951	0.9543	0.954	0.9673
NA21353	HapMap	MKK	AFR	HapMap	0.8777	0.8659	0.8571	0.8426	0.8404	0.843	0.8947	0.9085	0.9088	0.9148	0.9236	0.9213	0.9234	0.9213	0.9216	0.9275	0.9255	0.9204	0.9271	0.9217	0.9217	0.9161	0.9204	0.9197	0.9198	0.926	0.9233	0.957	0.9403	0.9498	0.9483	0.9508	0.9499	0.9474	0.9464	0.9475	0.9488	0.9432	0.9484	0.9485	0.946	0.9474	0.9484	0.9483	0.9597
NA21355	HapMap	MKK	AFR	HapMap	0.8831	0.874	0.866	0.8512	0.8492	0.849	0.8993	0.9129	0.9109	0.9188	0.9272	0.9246	0.9277	0.9266	0.9262	0.9293	0.9269	0.9257	0.9315	0.9222	0.9218	0.916	0.9219	0.9227	0.9255	0.9295	0.9261	0.9609	0.9419	0.9531	0.9526	0.9575	0.9544	0.9526	0.9499	0.9535	0.9534	0.9476	0.9532	0.95	0.9491	0.9522	0.9532	0.9516	0.9664
NA21356	HapMap	MKK	AFR	HapMap	0.8777	0.8679	0.8603	0.8473	0.8458	0.8453	0.8997	0.9135	0.9124	0.9205	0.9311	0.9276	0.928	0.9292	0.9291	0.9337	0.9292	0.926	0.9336	0.927	0.9272	0.9194	0.9243	0.9246	0.9255	0.9299	0.9291	0.9601	0.9428	0.9518	0.9528	0.9559	0.952	0.9532	0.9498	0.9513	0.9522	0.9466	0.9535	0.9506	0.95	0.9507	0.9524	0.9557	0.9637
NA21357	HapMap	MKK	AFR	HapMap	0.8798	0.8716	0.8631	0.8501	0.8481	0.8494	0.8934	0.9072	0.9065	0.9149	0.922	0.922	0.9227	0.9214	0.9245	0.9235	0.9246	0.9218	0.9301	0.9212	0.923	0.9134	0.9167	0.9168	0.9229	0.9264	0.9232	0.9571	0.9409	0.9493	0.9487	0.9508	0.9484	0.9477	0.9469	0.9462	0.9498	0.942	0.947	0.9489	0.9472	0.9462	0.9481	0.9481	0.9614
NA21359	HapMap	MKK	AFR	HapMap	0.8805	0.8705	0.8624	0.8492	0.8484	0.8474	0.8992	0.9107	0.9083	0.9199	0.9284	0.923	0.9258	0.9252	0.9252	0.9275	0.9269	0.9302	0.9319	0.9229	0.9249	0.9183	0.922	0.9209	0.9216	0.9276	0.9237	0.9573	0.9399	0.9511	0.9497	0.9563	0.9521	0.9535	0.9497	0.9527	0.952	0.9443	0.9518	0.9523	0.9496	0.9518	0.9528	0.9531	0.9622
NA21360	HapMap	MKK	AFR	HapMap	0.8798	0.8663	0.8551	0.8435	0.8423	0.8427	0.8956	0.9103	0.9069	0.9156	0.9243	0.9252	0.9226	0.9262	0.9255	0.927	0.9263	0.9216	0.9309	0.9213	0.9248	0.9162	0.918	0.9192	0.9215	0.9259	0.9233	0.9597	0.9427	0.9521	0.9507	0.9515	0.9497	0.951	0.9494	0.9475	0.9525	0.9429	0.9495	0.9506	0.9491	0.9491	0.9497	0.9492	0.9632
NA21361	HapMap	MKK	AFR	HapMap	0.8793	0.8682	0.857	0.8465	0.8446	0.843	0.8931	0.907	0.9044	0.9142	0.924	0.9211	0.921	0.9228	0.9217	0.9257	0.9227	0.9223	0.9285	0.9174	0.9216	0.9138	0.9163	0.9169	0.9186	0.9243	0.9221	0.9566	0.9381	0.9502	0.9478	0.9513	0.9493	0.9501	0.9474	0.9471	0.9492	0.9399	0.9481	0.9501	0.9471	0.9478	0.9485	0.9491	0.9601
NA21362	HapMap	MKK	AFR	HapMap	0.8784	0.8704	0.8584	0.845	0.8443	0.8445	0.8943	0.9071	0.9019	0.9127	0.9218	0.9195	0.9182	0.9207	0.9208	0.9227	0.9226	0.9172	0.926	0.9187	0.9175	0.9111	0.9174	0.9141	0.9168	0.9212	0.9197	0.9533	0.9372	0.9487	0.9471	0.9487	0.9451	0.9459	0.9418	0.9453	0.9491	0.9393	0.9466	0.9461	0.9416	0.9437	0.9436	0.9459	0.9571
NA21363	HapMap	MKK	AFR	HapMap	0.8837	0.8739	0.8661	0.8542	0.8497	0.8493	0.895	0.9064	0.9057	0.916	0.9197	0.9203	0.9198	0.9182	0.9225	0.9236	0.9238	0.919	0.9264	0.9201	0.9197	0.9112	0.9162	0.9173	0.9177	0.9205	0.9228	0.9532	0.9391	0.951	0.9472	0.9482	0.9453	0.9458	0.9466	0.9463	0.9483	0.9417	0.9489	0.9481	0.9439	0.948	0.9481	0.9491	0.9554
NA21364	HapMap	MKK	AFR	HapMap	0.8768	0.8674	0.8557	0.8434	0.8424	0.8438	0.8957	0.9104	0.9077	0.9167	0.9261	0.9246	0.9229	0.9258	0.9251	0.9275	0.9264	0.9218	0.9311	0.9229	0.9235	0.9164	0.9207	0.9185	0.9215	0.9278	0.9245	0.9608	0.9442	0.951	0.9485	0.954	0.9525	0.9518	0.9494	0.9493	0.9561	0.9459	0.9522	0.9516	0.9489	0.9509	0.9495	0.9545	0.9626
NA21365	HapMap	MKK	AFR	HapMap	0.8811	0.8715	0.8617	0.8506	0.8495	0.849	0.8914	0.907	0.9071	0.9134	0.923	0.9188	0.9209	0.9191	0.9263	0.9253	0.926	0.921	0.9297	0.9205	0.92	0.9138	0.9187	0.9167	0.9208	0.9238	0.9215	0.9591	0.9394	0.9506	0.9501	0.9522	0.9478	0.9519	0.947	0.9491	0.9523	0.9451	0.9503	0.9483	0.9458	0.9498	0.9504	0.9513	0.9611
NA21366	HapMap	MKK	AFR	HapMap	0.8808	0.8725	0.8621	0.851	0.8474	0.8505	0.8949	0.9087	0.9075	0.9155	0.9242	0.9218	0.9224	0.9186	0.9246	0.9234	0.9243	0.9204	0.9277	0.9206	0.9217	0.9143	0.9186	0.9143	0.9202	0.9228	0.9218	0.9581	0.9396	0.9503	0.949	0.9518	0.9472	0.9476	0.9459	0.9465	0.9504	0.9453	0.9501	0.947	0.9439	0.9483	0.9481	0.9482	0.9601
NA21367	HapMap	MKK	AFR	HapMap	0.8848	0.8746	0.8656	0.854	0.8501	0.853	0.899	0.912	0.9088	0.9177	0.9258	0.9244	0.9282	0.924	0.9242	0.9279	0.9266	0.9233	0.9328	0.9246	0.9257	0.9163	0.9223	0.9194	0.9222	0.9268	0.9244	0.9611	0.9411	0.9533	0.9533	0.9573	0.953	0.9535	0.9523	0.9527	0.9543	0.9461	0.9531	0.95	0.9495	0.9516	0.9525	0.9526	0.9617
NA21368	HapMap	MKK	AFR	HapMap	0.8789	0.8704	0.8591	0.849	0.847	0.8463	0.8903	0.9055	0.9044	0.9118	0.923	0.9183	0.9195	0.9209	0.9219	0.9235	0.9236	0.9207	0.9287	0.9194	0.9216	0.9123	0.9162	0.9165	0.9201	0.9229	0.9229	0.959	0.9414	0.9482	0.9484	0.9523	0.9485	0.9475	0.9475	0.9468	0.9494	0.9397	0.9465	0.9457	0.9421	0.9475	0.9469	0.9479	0.9604
NA21370	HapMap	MKK	AFR	HapMap	0.8816	0.8721	0.8636	0.8513	0.848	0.8508	0.8987	0.9114	0.9103	0.9192	0.9295	0.9287	0.9278	0.93	0.9302	0.9321	0.9308	0.9265	0.9348	0.9251	0.9276	0.9191	0.9253	0.9242	0.9267	0.93	0.9284	0.9644	0.9446	0.9552	0.9565	0.9588	0.9576	0.9548	0.9541	0.9552	0.9564	0.9499	0.9556	0.9548	0.9524	0.9539	0.9547	0.956	0.9666
NA21371	HapMap	MKK	AFR	HapMap	0.88	0.8725	0.8611	0.8525	0.8483	0.85	0.8945	0.906	0.9062	0.9139	0.923	0.9182	0.9216	0.9192	0.9231	0.9259	0.9235	0.9186	0.9276	0.9186	0.9196	0.9103	0.9206	0.9177	0.9221	0.9261	0.9214	0.9571	0.9402	0.9499	0.9506	0.9515	0.9472	0.9475	0.9484	0.9471	0.9513	0.9429	0.9489	0.9472	0.9449	0.9483	0.9491	0.9503	0.9597
NA21378	HapMap	MKK	AFR	HapMap	0.8852	0.8745	0.867	0.8551	0.8516	0.8525	0.8987	0.9137	0.9104	0.9165	0.928	0.925	0.9243	0.927	0.9281	0.927	0.9279	0.9243	0.9295	0.9229	0.9223	0.918	0.921	0.9196	0.9231	0.9279	0.924	0.9595	0.942	0.9547	0.9504	0.9528	0.9518	0.9518	0.9493	0.9501	0.9507	0.9454	0.9509	0.9512	0.9493	0.9485	0.9504	0.9514	0.9622
NA21379	HapMap	MKK	AFR	HapMap	0.8761	0.8688	0.8583	0.8445	0.8423	0.8451	0.8965	0.91	0.9069	0.9152	0.9264	0.9247	0.9243	0.926	0.9265	0.9269	0.9264	0.9241	0.9299	0.9232	0.9249	0.9156	0.9199	0.919	0.9239	0.9248	0.927	0.9577	0.9422	0.9517	0.9524	0.952	0.9499	0.9493	0.9485	0.9491	0.9534	0.9439	0.9534	0.9495	0.9468	0.9483	0.9499	0.9497	0.9608
NA21381	HapMap	MKK	AFR	HapMap	0.8839	0.8743	0.8629	0.8518	0.8503	0.8522	0.8992	0.9153	0.9111	0.9196	0.9306	0.9272	0.9296	0.9255	0.931	0.931	0.9304	0.9254	0.9346	0.9231	0.9253	0.9194	0.9247	0.9223	0.9275	0.93	0.9273	0.9605	0.9466	0.9536	0.9548	0.9566	0.9551	0.9543	0.9531	0.9538	0.9565	0.9472	0.9552	0.9529	0.9487	0.9512	0.9533	0.9556	0.9668
NA21382	HapMap	MKK	AFR	HapMap	0.8814	0.8718	0.8578	0.8484	0.8495	0.8464	0.9013	0.9144	0.9108	0.9196	0.9274	0.9274	0.9276	0.9281	0.9319	0.9329	0.929	0.9261	0.9324	0.9248	0.928	0.9178	0.9254	0.9227	0.926	0.9298	0.9268	0.9613	0.9443	0.954	0.9554	0.9548	0.9549	0.9529	0.9534	0.9519	0.9536	0.9454	0.9533	0.9533	0.9501	0.9512	0.952	0.9552	0.9679
NA21383	HapMap	MKK	AFR	HapMap	0.8828	0.8728	0.8578	0.8505	0.8464	0.8485	0.8997	0.9153	0.9097	0.9191	0.9276	0.9273	0.9274	0.9259	0.9301	0.9315	0.9286	0.925	0.9315	0.9232	0.9273	0.918	0.9243	0.9213	0.925	0.9301	0.9251	0.9608	0.9447	0.9529	0.9547	0.9561	0.9559	0.9502	0.9533	0.9512	0.9527	0.9445	0.9519	0.9536	0.949	0.9501	0.9522	0.9559	0.9682
NA21384	HapMap	MKK	AFR	HapMap	0.878	0.8687	0.8575	0.8454	0.8446	0.8442	0.8976	0.9122	0.9095	0.9205	0.9256	0.9271	0.9271	0.925	0.9283	0.9314	0.928	0.9243	0.9329	0.9251	0.9236	0.9185	0.9254	0.9214	0.9226	0.9309	0.9257	0.9617	0.9426	0.9528	0.9533	0.955	0.9533	0.9531	0.9518	0.9531	0.9532	0.9436	0.9506	0.9533	0.9494	0.9502	0.9486	0.952	0.9667
NA21385	HapMap	MKK	AFR	HapMap	0.8792	0.8716	0.8604	0.848	0.8458	0.8491	0.8922	0.9048	0.9011	0.9092	0.9197	0.9196	0.918	0.9195	0.9205	0.9236	0.92	0.9168	0.9233	0.9184	0.9173	0.9104	0.916	0.9143	0.9189	0.9218	0.9203	0.9569	0.9373	0.9479	0.9497	0.9467	0.9479	0.9474	0.9441	0.9435	0.9484	0.9395	0.9458	0.9459	0.9432	0.9462	0.9431	0.947	0.9604
NA21386	HapMap	MKK	AFR	HapMap	0.8788	0.87	0.8575	0.8477	0.8456	0.8469	0.8941	0.9071	0.9053	0.9152	0.9206	0.9219	0.9212	0.9213	0.9234	0.9266	0.9236	0.9211	0.9281	0.92	0.9196	0.9144	0.9206	0.9172	0.9195	0.9261	0.9226	0.9592	0.941	0.9493	0.9495	0.9488	0.9497	0.9483	0.9477	0.9481	0.9498	0.9426	0.949	0.9504	0.9446	0.9476	0.9454	0.9476	0.9615
NA21387	HapMap	MKK	AFR	HapMap	0.8769	0.8673	0.8551	0.8427	0.8411	0.8406	0.9009	0.9157	0.9142	0.9241	0.9311	0.9311	0.9314	0.9291	0.9317	0.9337	0.9329	0.928	0.9337	0.9264	0.9276	0.9197	0.9275	0.924	0.9267	0.9339	0.9287	0.9629	0.9455	0.9537	0.9568	0.9578	0.9535	0.9545	0.9545	0.9534	0.9556	0.9454	0.9553	0.9554	0.9517	0.9551	0.9511	0.9542	0.9679
NA21388	HapMap	MKK	AFR	HapMap	0.8798	0.8686	0.861	0.8492	0.8446	0.8464	0.8946	0.908	0.9068	0.9153	0.9225	0.9213	0.9222	0.9224	0.9224	0.9241	0.9216	0.9204	0.9288	0.9217	0.9201	0.9155	0.9217	0.9185	0.9191	0.9235	0.9227	0.9591	0.939	0.9485	0.9484	0.9523	0.9499	0.948	0.9479	0.9485	0.9488	0.9425	0.9473	0.9484	0.9462	0.9454	0.9451	0.9499	0.9604
NA21389	HapMap	MKK	AFR	HapMap	0.8819	0.8714	0.8604	0.8482	0.845	0.8476	0.9004	0.9146	0.9108	0.9204	0.9273	0.929	0.9275	0.9295	0.9295	0.93	0.929	0.9266	0.9341	0.9254	0.9263	0.9204	0.9263	0.9209	0.9259	0.9299	0.9267	0.963	0.9449	0.9527	0.9518	0.9562	0.9525	0.9523	0.9529	0.9528	0.9528	0.9463	0.9533	0.9525	0.9506	0.9518	0.9485	0.9533	0.9649
NA21390	HapMap	MKK	AFR	HapMap	0.8854	0.8763	0.8654	0.8538	0.8537	0.855	0.8968	0.9112	0.9075	0.9139	0.9232	0.9217	0.9203	0.9226	0.9237	0.9262	0.9275	0.9225	0.9312	0.9224	0.9228	0.9183	0.921	0.9191	0.9231	0.9266	0.9236	0.9611	0.9429	0.9518	0.9517	0.9542	0.9528	0.9516	0.949	0.9463	0.9525	0.9447	0.9501	0.9509	0.9493	0.9472	0.9504	0.9519	0.9611
NA21391	HapMap	MKK	AFR	HapMap	0.8816	0.8716	0.8603	0.8474	0.8456	0.847	0.8964	0.9091	0.9093	0.9141	0.9265	0.9238	0.9227	0.922	0.9266	0.9273	0.9252	0.9234	0.9306	0.9215	0.9241	0.9175	0.9219	0.9201	0.9225	0.9266	0.9217	0.9559	0.9395	0.9517	0.9495	0.9509	0.9486	0.9485	0.9494	0.9467	0.9503	0.9419	0.9503	0.9517	0.948	0.9479	0.9503	0.9501	0.9617
NA21399	HapMap	MKK	AFR	HapMap	0.8817	0.8735	0.8627	0.8531	0.8509	0.8492	0.8952	0.9097	0.9094	0.9164	0.9225	0.923	0.9251	0.9234	0.9241	0.9264	0.9268	0.9221	0.9296	0.9229	0.9225	0.9143	0.9228	0.9186	0.9215	0.9261	0.9248	0.9615	0.9417	0.9516	0.9539	0.953	0.9505	0.9514	0.9474	0.9481	0.9538	0.9437	0.9522	0.9499	0.9468	0.9506	0.9486	0.9529	0.9635
NA21400	HapMap	MKK	AFR	HapMap	0.8803	0.8749	0.8631	0.8524	0.8484	0.8525	0.8969	0.9094	0.9075	0.9142	0.922	0.924	0.9233	0.9252	0.924	0.9245	0.9264	0.9202	0.9298	0.9214	0.924	0.9134	0.9188	0.916	0.9227	0.9244	0.9226	0.9605	0.942	0.9517	0.9528	0.954	0.9496	0.9509	0.9497	0.9496	0.953	0.9461	0.9485	0.9499	0.9463	0.9499	0.9479	0.9494	0.9599
NA21401	HapMap	MKK	AFR	HapMap	0.8853	0.8798	0.8664	0.855	0.8541	0.8537	0.8965	0.9101	0.9099	0.9159	0.922	0.9239	0.9249	0.9257	0.9254	0.9265	0.9272	0.922	0.9315	0.9252	0.9243	0.9158	0.923	0.9193	0.9225	0.928	0.926	0.9642	0.9443	0.9538	0.9556	0.9557	0.9528	0.9517	0.9521	0.9517	0.9555	0.9461	0.9516	0.9506	0.9481	0.9513	0.9502	0.9528	0.9648
NA21402	HapMap	MKK	AFR	HapMap	0.8819	0.8733	0.861	0.8524	0.8504	0.8483	0.8979	0.9089	0.9093	0.9194	0.9258	0.9262	0.9259	0.9243	0.9267	0.9288	0.9284	0.9245	0.9308	0.9252	0.9237	0.9153	0.9265	0.9201	0.9227	0.928	0.9264	0.961	0.9431	0.9521	0.9542	0.953	0.9527	0.9526	0.9472	0.9501	0.9539	0.9469	0.9522	0.9513	0.9485	0.9497	0.9488	0.952	0.9645
NA21403	HapMap	MKK	AFR	HapMap	0.8778	0.8685	0.8587	0.8466	0.8451	0.8446	0.8934	0.9075	0.9051	0.9133	0.9226	0.9246	0.9242	0.9244	0.9212	0.9227	0.9253	0.9226	0.9289	0.9213	0.9177	0.9157	0.9187	0.9169	0.9191	0.924	0.9223	0.9589	0.9415	0.9506	0.9506	0.9512	0.9494	0.9489	0.9473	0.9485	0.9518	0.943	0.9508	0.9506	0.9455	0.949	0.9502	0.95	0.9614
NA21404	HapMap	MKK	AFR	HapMap	0.8772	0.8693	0.8597	0.8482	0.8458	0.846	0.8944	0.909	0.9057	0.9153	0.9225	0.9224	0.9225	0.9238	0.9237	0.925	0.9257	0.9226	0.9303	0.9211	0.9186	0.9139	0.9219	0.9161	0.9189	0.9244	0.9227	0.9575	0.9403	0.9504	0.9512	0.9508	0.9503	0.9505	0.9467	0.948	0.9497	0.9433	0.9496	0.9494	0.9448	0.9467	0.9488	0.9493	0.9626
NA21405	HapMap	MKK	AFR	HapMap	0.8807	0.8733	0.8599	0.851	0.8502	0.8486	0.8997	0.9141	0.9117	0.921	0.9285	0.9264	0.9279	0.9264	0.9283	0.9298	0.9292	0.926	0.9349	0.9251	0.9261	0.9185	0.9266	0.9223	0.9244	0.93	0.9277	0.9622	0.9428	0.9526	0.9559	0.9553	0.954	0.9543	0.9482	0.9498	0.9537	0.9471	0.9526	0.9516	0.9474	0.9516	0.95	0.9529	0.9649
NA21408	HapMap	MKK	AFR	HapMap	0.883	0.8742	0.8617	0.8506	0.8487	0.8486	0.8962	0.9097	0.9075	0.9137	0.9257	0.9229	0.9226	0.9218	0.9243	0.9277	0.9257	0.9205	0.9293	0.9214	0.9181	0.9146	0.9199	0.9194	0.9214	0.9256	0.9249	0.9597	0.9415	0.9528	0.9516	0.9546	0.9505	0.9515	0.9502	0.9507	0.9503	0.9451	0.9521	0.9495	0.9501	0.9498	0.9523	0.9518	0.9621
NA21414	HapMap	MKK	AFR	HapMap	0.8823	0.8743	0.8643	0.853	0.8534	0.853	0.9003	0.9133	0.9097	0.9165	0.9257	0.924	0.9261	0.9267	0.9255	0.9273	0.9262	0.9245	0.9306	0.9219	0.9235	0.9172	0.9235	0.9206	0.9247	0.9288	0.9266	0.9577	0.9442	0.9536	0.9523	0.9561	0.9505	0.9498	0.9509	0.95	0.9538	0.9471	0.9517	0.9518	0.9505	0.9482	0.9513	0.9521	0.9662
NA21415	HapMap	MKK	AFR	HapMap	0.8805	0.8715	0.8623	0.849	0.8478	0.848	0.8942	0.9073	0.9072	0.9164	0.9203	0.9216	0.9208	0.9213	0.9218	0.9215	0.9245	0.9193	0.9258	0.9209	0.9213	0.914	0.9184	0.918	0.9213	0.9226	0.9233	0.9546	0.9396	0.9498	0.9474	0.9511	0.9496	0.9479	0.9461	0.9481	0.949	0.9438	0.9487	0.9476	0.9452	0.9492	0.9484	0.9496	0.9585
NA21417	HapMap	MKK	AFR	HapMap	0.8844	0.8776	0.8654	0.8552	0.8527	0.8525	0.8977	0.9062	0.9075	0.9178	0.9255	0.9239	0.9242	0.9257	0.9264	0.9264	0.9258	0.9246	0.9318	0.9238	0.9222	0.918	0.9207	0.9184	0.9266	0.928	0.926	0.9615	0.9467	0.9549	0.9535	0.9551	0.9545	0.9534	0.9515	0.9513	0.9542	0.9458	0.9542	0.9531	0.9491	0.9555	0.9512	0.9507	0.9678
NA21418	HapMap	MKK	AFR	HapMap	0.8812	0.8728	0.8609	0.8495	0.8451	0.847	0.894	0.9051	0.9078	0.9123	0.9239	0.9199	0.9193	0.9225	0.9249	0.926	0.9265	0.9215	0.9283	0.9185	0.9175	0.9124	0.9214	0.9173	0.921	0.9245	0.9208	0.9553	0.9393	0.9496	0.9488	0.9506	0.9484	0.9489	0.9483	0.946	0.9494	0.9433	0.9482	0.9478	0.9469	0.9454	0.9481	0.9497	0.9622
NA21420	HapMap	MKK	AFR	HapMap	0.8854	0.8772	0.8661	0.8545	0.8526	0.8529	0.8969	0.9097	0.9103	0.9177	0.9209	0.9249	0.9252	0.9243	0.925	0.9243	0.9279	0.9223	0.9315	0.9239	0.9218	0.9152	0.9229	0.9208	0.9231	0.929	0.9264	0.9588	0.9429	0.953	0.9541	0.9548	0.9496	0.9531	0.9486	0.9488	0.9543	0.9469	0.951	0.9511	0.9474	0.9503	0.9512	0.9521	0.964
NA21421	HapMap	MKK	AFR	HapMap	0.881	0.8707	0.8594	0.847	0.8455	0.8477	0.8953	0.9083	0.9068	0.9143	0.9243	0.9248	0.9236	0.9235	0.925	0.9243	0.9249	0.9222	0.9281	0.9231	0.9219	0.9161	0.9187	0.9176	0.9232	0.9267	0.9218	0.9572	0.939	0.9512	0.951	0.9515	0.9501	0.9521	0.9498	0.9481	0.9505	0.942	0.9519	0.949	0.946	0.9485	0.9491	0.9477	0.9628
NA21423	HapMap	MKK	AFR	HapMap	0.8883	0.8776	0.8708	0.8578	0.8552	0.8551	0.8962	0.9094	0.9097	0.9143	0.9243	0.9235	0.9248	0.9246	0.9262	0.9261	0.9272	0.9226	0.9329	0.9224	0.9238	0.9174	0.9233	0.9216	0.9237	0.926	0.9286	0.9611	0.9457	0.9532	0.9542	0.9564	0.9519	0.9543	0.9489	0.9515	0.9518	0.9457	0.9503	0.9542	0.9517	0.9515	0.9477	0.9535	0.965
NA21424	HapMap	MKK	AFR	HapMap	0.8871	0.8795	0.8678	0.8558	0.8536	0.8558	0.8963	0.9107	0.9114	0.9173	0.9265	0.9222	0.9265	0.9242	0.925	0.9291	0.9258	0.9254	0.9302	0.9249	0.9244	0.9188	0.9236	0.9224	0.9255	0.9271	0.9252	0.9616	0.9428	0.953	0.9508	0.9553	0.9527	0.9495	0.9501	0.9512	0.9527	0.9449	0.9552	0.9526	0.9488	0.9497	0.9523	0.9532	0.9625
NA21425	HapMap	MKK	AFR	HapMap	0.8841	0.8762	0.8664	0.8541	0.8485	0.8514	0.8919	0.9046	0.9048	0.9117	0.9217	0.9198	0.9222	0.9197	0.9214	0.9236	0.9218	0.9193	0.9272	0.9204	0.9201	0.9109	0.9188	0.917	0.9197	0.9211	0.9215	0.9557	0.9362	0.9479	0.9447	0.95	0.9468	0.947	0.9425	0.9436	0.945	0.9393	0.9474	0.9474	0.9467	0.9433	0.945	0.946	0.9586
NA21434	HapMap	MKK	AFR	HapMap	0.8793	0.8699	0.8628	0.8503	0.8478	0.8465	0.8936	0.9081	0.9069	0.9149	0.9228	0.9209	0.9232	0.9211	0.9237	0.9263	0.9269	0.9217	0.9296	0.9211	0.9237	0.9148	0.9201	0.9193	0.9223	0.9263	0.9223	0.958	0.9399	0.9528	0.9501	0.9536	0.9521	0.9505	0.9499	0.9507	0.9519	0.9428	0.9479	0.9516	0.9459	0.9491	0.9524	0.95	0.9622
NA21435	HapMap	MKK	AFR	HapMap	0.8825	0.8719	0.8608	0.8512	0.8481	0.851	0.8946	0.9093	0.9064	0.9165	0.9232	0.9217	0.9216	0.9236	0.9252	0.9253	0.9245	0.9246	0.9304	0.9225	0.9207	0.9162	0.9183	0.917	0.9226	0.9245	0.9234	0.9563	0.9411	0.9508	0.9515	0.9544	0.9487	0.9499	0.9475	0.9499	0.9531	0.9422	0.9507	0.9493	0.9475	0.9486	0.9496	0.9502	0.9627
NA21436	HapMap	MKK	AFR	HapMap	0.8957	0.8881	0.8771	0.8656	0.8628	0.8641	0.8895	0.8966	0.896	0.9028	0.9126	0.9097	0.912	0.9123	0.9109	0.9127	0.9119	0.908	0.9151	0.9097	0.9121	0.9046	0.9094	0.9056	0.9109	0.9144	0.9102	0.9492	0.9338	0.938	0.943	0.9431	0.9405	0.9445	0.939	0.9392	0.942	0.932	0.9419	0.9405	0.9387	0.9385	0.9378	0.9408	0.9497
NA21438	HapMap	MKK	AFR	HapMap	0.8791	0.8679	0.8579	0.8456	0.8416	0.843	0.8962	0.9124	0.9102	0.919	0.9288	0.927	0.9266	0.925	0.9275	0.9289	0.9278	0.925	0.9339	0.924	0.9246	0.9173	0.9218	0.9218	0.9271	0.9323	0.9251	0.9595	0.9446	0.9521	0.9508	0.9546	0.9515	0.951	0.9496	0.9502	0.954	0.945	0.9533	0.9503	0.9498	0.9491	0.9526	0.9546	0.963
NA21439	HapMap	MKK	AFR	HapMap	0.8857	0.8749	0.8661	0.8525	0.8487	0.8488	0.9004	0.9153	0.9144	0.9219	0.9306	0.9282	0.9298	0.9289	0.931	0.9307	0.93	0.9275	0.9365	0.9274	0.9281	0.9184	0.9251	0.9257	0.9271	0.9293	0.927	0.9622	0.9468	0.9536	0.954	0.9565	0.953	0.9551	0.9527	0.9539	0.9547	0.9478	0.9537	0.9526	0.9521	0.9524	0.9514	0.9548	0.9666
NA21440	HapMap	MKK	AFR	HapMap	0.8861	0.8755	0.8659	0.852	0.8512	0.8524	0.8967	0.911	0.911	0.9171	0.9265	0.9261	0.9269	0.9255	0.9267	0.9273	0.9259	0.9233	0.93	0.9235	0.9246	0.916	0.9233	0.9237	0.927	0.9268	0.9279	0.9598	0.9448	0.9523	0.9528	0.9532	0.9511	0.9562	0.9504	0.9517	0.9548	0.9483	0.9531	0.953	0.9493	0.9512	0.9522	0.9539	0.9663
NA21441	HapMap	MKK	AFR	HapMap	0.8765	0.8701	0.8583	0.8446	0.8422	0.8437	0.8964	0.9102	0.9089	0.9186	0.9258	0.9238	0.9235	0.9248	0.9273	0.9262	0.9289	0.9253	0.9328	0.9246	0.9232	0.9166	0.9219	0.9208	0.9221	0.925	0.9256	0.9572	0.9391	0.9525	0.951	0.9513	0.9509	0.9509	0.9505	0.949	0.9509	0.9451	0.9513	0.9514	0.9471	0.9481	0.9492	0.9514	0.9643
NA21442	HapMap	MKK	AFR	HapMap	0.8822	0.8735	0.8645	0.849	0.8486	0.8494	0.8981	0.9118	0.9092	0.9188	0.9282	0.9254	0.9262	0.9259	0.9281	0.9284	0.9292	0.9257	0.9314	0.9248	0.9243	0.9153	0.9246	0.9229	0.9245	0.9282	0.9283	0.9598	0.945	0.9545	0.9539	0.9529	0.9527	0.9552	0.9523	0.9515	0.9542	0.948	0.9545	0.9545	0.949	0.9512	0.9517	0.9538	0.9657
NA21447	HapMap	MKK	AFR	HapMap	0.8845	0.8743	0.8658	0.8526	0.8484	0.8473	0.8958	0.9132	0.9119	0.9176	0.9262	0.9264	0.9269	0.9283	0.9293	0.9306	0.9279	0.9224	0.9335	0.9259	0.9251	0.9179	0.923	0.9239	0.9248	0.9246	0.9266	0.9596	0.9434	0.9546	0.9526	0.9553	0.9523	0.9523	0.9512	0.9523	0.9544	0.9452	0.9507	0.9528	0.9484	0.9521	0.9505	0.9517	0.9663
NA21448	HapMap	MKK	AFR	HapMap	0.8813	0.8736	0.8638	0.8496	0.847	0.8505	0.8982	0.9082	0.9066	0.914	0.9222	0.9226	0.9221	0.9236	0.922	0.9266	0.9224	0.922	0.9294	0.92	0.9206	0.9163	0.92	0.9195	0.9211	0.9254	0.9248	0.9596	0.942	0.9501	0.9513	0.9555	0.9506	0.9495	0.9502	0.9499	0.9515	0.9445	0.9513	0.952	0.9493	0.9463	0.9491	0.9517	0.9615
NA21451	HapMap	MKK	AFR	HapMap	0.8834	0.8742	0.8619	0.8525	0.8492	0.848	0.8934	0.905	0.9071	0.9133	0.9203	0.9198	0.9225	0.9199	0.9211	0.925	0.9251	0.9213	0.9257	0.9187	0.9191	0.915	0.9196	0.9164	0.9216	0.9253	0.923	0.9591	0.941	0.9517	0.9482	0.952	0.9499	0.9497	0.9475	0.949	0.9517	0.9425	0.9489	0.9481	0.9479	0.9476	0.9485	0.9481	0.9616
NA21453	HapMap	MKK	AFR	HapMap	0.8858	0.8765	0.8689	0.8534	0.8521	0.855	0.8961	0.9094	0.9073	0.9132	0.9215	0.9204	0.9209	0.9216	0.9223	0.9213	0.922	0.9195	0.9291	0.9177	0.9196	0.9155	0.9181	0.9169	0.919	0.9257	0.9205	0.9571	0.9395	0.9503	0.9503	0.9506	0.9489	0.9482	0.948	0.947	0.9503	0.9416	0.947	0.9476	0.9471	0.9453	0.9483	0.9471	0.9611
NA21454	HapMap	MKK	AFR	HapMap	0.88	0.8697	0.8571	0.8465	0.8435	0.8434	0.8979	0.9124	0.9089	0.9176	0.9262	0.9205	0.9224	0.923	0.9265	0.9278	0.9268	0.9201	0.931	0.9239	0.9213	0.9144	0.9196	0.9193	0.921	0.9273	0.9244	0.9573	0.9453	0.9507	0.9505	0.9533	0.9518	0.9517	0.9497	0.9514	0.952	0.945	0.9502	0.9477	0.9486	0.9487	0.9503	0.9497	0.9665
NA21455	HapMap	MKK	AFR	HapMap	0.8828	0.873	0.8621	0.8483	0.847	0.8489	0.8953	0.9078	0.9056	0.9124	0.9199	0.9171	0.9189	0.9183	0.9216	0.9202	0.9199	0.9172	0.9282	0.9185	0.9171	0.9127	0.9161	0.9148	0.9158	0.9235	0.9198	0.9553	0.94	0.9488	0.9474	0.949	0.9478	0.9488	0.9467	0.9469	0.946	0.9403	0.9462	0.9443	0.9436	0.9439	0.9454	0.9452	0.9639
NA21457	HapMap	MKK	AFR	HapMap	0.8829	0.8722	0.8628	0.8537	0.8494	0.8503	0.8955	0.9071	0.9053	0.9122	0.9205	0.9226	0.9213	0.9208	0.9212	0.9221	0.9225	0.9185	0.929	0.9223	0.9228	0.9136	0.9194	0.9186	0.922	0.9244	0.9197	0.9556	0.9385	0.9492	0.9483	0.9481	0.9499	0.9497	0.9474	0.9468	0.9475	0.9399	0.9513	0.9469	0.9436	0.9465	0.9463	0.948	0.9611
NA21473	HapMap	MKK	AFR	HapMap	0.8817	0.8715	0.8647	0.8517	0.8464	0.8479	0.8969	0.9092	0.9104	0.9172	0.925	0.9237	0.925	0.922	0.9263	0.9303	0.9277	0.9247	0.9295	0.9242	0.922	0.9162	0.9208	0.92	0.9219	0.9291	0.9222	0.9579	0.943	0.9533	0.9495	0.9505	0.9471	0.9496	0.9508	0.9487	0.9515	0.942	0.9504	0.9499	0.9455	0.9497	0.9464	0.9515	0.9611
NA21475	HapMap	MKK	AFR	HapMap	0.8822	0.8731	0.8599	0.8487	0.8471	0.8487	0.8985	0.9099	0.91	0.9167	0.9263	0.9239	0.9244	0.9256	0.926	0.9296	0.9296	0.9244	0.9339	0.9244	0.9248	0.9197	0.9224	0.9209	0.9257	0.9298	0.9258	0.9595	0.943	0.9528	0.9541	0.9548	0.9532	0.9524	0.9522	0.9504	0.9525	0.9454	0.9539	0.9529	0.9493	0.9513	0.9532	0.9517	0.9668
NA21476	HapMap	MKK	AFR	HapMap	0.8777	0.8686	0.8575	0.8479	0.8438	0.8457	0.8945	0.9104	0.9094	0.9161	0.9249	0.9235	0.9265	0.9263	0.9269	0.9265	0.928	0.921	0.9293	0.9253	0.9232	0.916	0.9192	0.9187	0.9215	0.9288	0.9243	0.9575	0.9389	0.9525	0.9503	0.9543	0.9495	0.9487	0.9467	0.9487	0.949	0.9425	0.9493	0.9483	0.9466	0.9489	0.9485	0.9502	0.9613
NA21477	HapMap	MKK	AFR	HapMap	0.8823	0.8724	0.8606	0.85	0.8468	0.848	0.8991	0.9122	0.9108	0.9188	0.9296	0.9264	0.9271	0.9286	0.9292	0.9314	0.9312	0.9236	0.9345	0.9266	0.9273	0.9196	0.924	0.9218	0.9253	0.9332	0.9244	0.9588	0.9414	0.9531	0.9512	0.9555	0.9527	0.9516	0.951	0.9502	0.9515	0.9444	0.9526	0.9507	0.9498	0.951	0.9517	0.9507	0.9656
NA21478	HapMap	MKK	AFR	HapMap	0.883	0.8727	0.8621	0.8499	0.8464	0.8502	0.9008	0.9167	0.9119	0.9215	0.9284	0.9264	0.9276	0.9271	0.93	0.9306	0.931	0.9237	0.9327	0.9261	0.9263	0.9194	0.9256	0.9255	0.9283	0.932	0.9297	0.9623	0.9451	0.9555	0.9523	0.9567	0.9541	0.9542	0.9519	0.9518	0.9568	0.9472	0.9545	0.9545	0.9507	0.9534	0.9537	0.9525	0.9698
NA21479	HapMap	MKK	AFR	HapMap	0.8714	0.8613	0.8509	0.8372	0.8382	0.8401	0.8968	0.9131	0.9082	0.9207	0.9264	0.9253	0.9257	0.9265	0.9281	0.9287	0.9293	0.9254	0.9321	0.9233	0.9219	0.9167	0.9195	0.9192	0.9209	0.9242	0.923	0.9556	0.9389	0.9479	0.9472	0.9536	0.9461	0.9493	0.9465	0.9467	0.9485	0.9414	0.9502	0.9486	0.9471	0.9484	0.9479	0.9501	0.9599
NA21480	HapMap	MKK	AFR	HapMap	0.8773	0.8674	0.8563	0.8418	0.8408	0.8453	0.8978	0.9137	0.9095	0.9193	0.9272	0.9262	0.9259	0.9263	0.9279	0.9288	0.93	0.924	0.9313	0.9246	0.9243	0.918	0.9226	0.9214	0.9245	0.9296	0.9255	0.9594	0.9426	0.9511	0.9503	0.9549	0.9513	0.9512	0.9492	0.9505	0.9524	0.9463	0.9524	0.9514	0.9505	0.9497	0.9511	0.9499	0.9656
NA21485	HapMap	MKK	AFR	HapMap	0.8819	0.8706	0.86	0.8473	0.8458	0.8486	0.8982	0.9114	0.9109	0.9175	0.9266	0.9277	0.9272	0.9276	0.9296	0.9285	0.9299	0.9223	0.9348	0.9263	0.9258	0.9185	0.9208	0.9226	0.924	0.9304	0.9253	0.9608	0.9432	0.9539	0.9535	0.9548	0.9544	0.9521	0.9532	0.9508	0.9559	0.9449	0.9548	0.954	0.9498	0.9512	0.9525	0.9516	0.9638
NA21487	HapMap	MKK	AFR	HapMap	0.8796	0.8684	0.8603	0.8474	0.8425	0.8456	0.8924	0.9078	0.9061	0.9131	0.924	0.9208	0.923	0.923	0.9244	0.9232	0.9256	0.9196	0.9281	0.9224	0.922	0.9152	0.9161	0.9187	0.92	0.9254	0.9223	0.9576	0.94	0.9491	0.9502	0.952	0.9508	0.9478	0.9472	0.9498	0.954	0.9429	0.9499	0.9493	0.9468	0.9476	0.949	0.9485	0.9597
NA21488	HapMap	MKK	AFR	HapMap	0.8809	0.8709	0.8603	0.8477	0.8472	0.8475	0.8976	0.9121	0.9099	0.9186	0.9284	0.9252	0.9264	0.9283	0.9285	0.9289	0.9292	0.9244	0.9336	0.9255	0.9263	0.9215	0.9242	0.9214	0.9253	0.9305	0.925	0.9602	0.9419	0.9528	0.956	0.9539	0.9533	0.9531	0.9518	0.9505	0.9545	0.9473	0.9554	0.9539	0.9504	0.9514	0.9538	0.951	0.9668
NA21489	HapMap	MKK	AFR	HapMap	0.8792	0.8708	0.8596	0.8472	0.8462	0.8464	0.8961	0.9067	0.9092	0.9143	0.9223	0.9213	0.9222	0.9231	0.9229	0.9262	0.9262	0.9209	0.9311	0.9191	0.9183	0.9152	0.9202	0.9187	0.9209	0.9249	0.9244	0.9565	0.941	0.9507	0.9494	0.9516	0.9502	0.9483	0.9491	0.9479	0.9506	0.9411	0.9488	0.9502	0.9456	0.9477	0.9482	0.9481	0.9615
NA21490	HapMap	MKK	AFR	HapMap	0.882	0.8724	0.8617	0.8479	0.8489	0.8465	0.8998	0.9125	0.911	0.9184	0.9276	0.9259	0.9257	0.927	0.9307	0.9304	0.9302	0.9238	0.9354	0.924	0.9236	0.9215	0.9235	0.9213	0.9248	0.9296	0.9267	0.96	0.9443	0.9538	0.9547	0.9541	0.9543	0.9525	0.9539	0.9515	0.9529	0.9474	0.9539	0.9547	0.9499	0.9525	0.9528	0.9506	0.9655
NA21491	HapMap	MKK	AFR	HapMap	0.8805	0.8723	0.8619	0.8514	0.8466	0.846	0.8934	0.9075	0.9068	0.9156	0.9217	0.9208	0.9229	0.9231	0.9204	0.9242	0.921	0.9186	0.9262	0.9215	0.9215	0.9129	0.9185	0.9175	0.9214	0.926	0.9241	0.9586	0.9406	0.9493	0.9507	0.9521	0.9498	0.9497	0.9496	0.9488	0.9503	0.9417	0.9493	0.9498	0.9468	0.9482	0.9481	0.9517	0.962
NA21493	HapMap	MKK	AFR	HapMap	0.8821	0.8723	0.8617	0.8511	0.8481	0.8489	0.8927	0.9061	0.9059	0.9127	0.9199	0.9192	0.921	0.9197	0.9207	0.9186	0.9189	0.9163	0.9223	0.9162	0.9165	0.9117	0.9153	0.9156	0.918	0.9208	0.9179	0.9529	0.9363	0.9464	0.9454	0.9472	0.9435	0.9436	0.9432	0.9415	0.9432	0.9368	0.9453	0.9457	0.9423	0.9419	0.9437	0.946	0.9564
NA21494	HapMap	MKK	AFR	HapMap	0.8771	0.8692	0.8586	0.8498	0.8435	0.8471	0.8938	0.9072	0.9091	0.9154	0.925	0.9238	0.9248	0.9242	0.9247	0.9243	0.9249	0.9199	0.927	0.9196	0.9213	0.9151	0.9177	0.9188	0.9209	0.9236	0.9212	0.9554	0.939	0.95	0.9479	0.9482	0.9472	0.9459	0.9463	0.945	0.9469	0.9402	0.9478	0.9483	0.9431	0.945	0.9474	0.9508	0.9592
NA21509	HapMap	MKK	AFR	HapMap	0.8824	0.8737	0.8655	0.8521	0.8518	0.852	0.8955	0.9091	0.9083	0.917	0.9247	0.9253	0.9266	0.9243	0.9288	0.9264	0.9272	0.9244	0.9331	0.9245	0.9263	0.9175	0.9197	0.9204	0.9241	0.9302	0.9257	0.961	0.9425	0.9538	0.9548	0.955	0.9517	0.9514	0.951	0.9519	0.9539	0.9464	0.9506	0.9521	0.95	0.95	0.9513	0.9527	0.9654
NA21510	HapMap	MKK	AFR	HapMap	0.8826	0.8703	0.861	0.8477	0.8462	0.8493	0.8951	0.9099	0.9084	0.9134	0.9222	0.9213	0.9232	0.9223	0.9241	0.9239	0.9253	0.921	0.9291	0.9202	0.9201	0.915	0.9177	0.9193	0.9202	0.9262	0.9236	0.9554	0.9393	0.9499	0.9495	0.951	0.9487	0.9489	0.947	0.9486	0.9515	0.9434	0.9486	0.946	0.9462	0.9465	0.9487	0.9494	0.962
NA21512	HapMap	MKK	AFR	HapMap	0.8928	0.8842	0.875	0.8609	0.8586	0.858	0.8943	0.906	0.9027	0.9074	0.9152	0.9151	0.9141	0.9175	0.9176	0.9189	0.9176	0.9139	0.9223	0.9174	0.9137	0.9073	0.9117	0.9135	0.9155	0.9188	0.9205	0.9522	0.9351	0.9464	0.9434	0.9482	0.9448	0.9465	0.9444	0.945	0.948	0.9382	0.9451	0.9462	0.9437	0.9443	0.9442	0.9428	0.9569
NA21513	HapMap	MKK	AFR	HapMap	0.8824	0.8712	0.8617	0.8488	0.8452	0.8468	0.8952	0.9092	0.9025	0.9128	0.9211	0.9234	0.9228	0.9177	0.9256	0.9247	0.9216	0.9178	0.9269	0.9207	0.9199	0.9127	0.9179	0.9166	0.9207	0.924	0.92	0.9557	0.9408	0.9489	0.9501	0.9492	0.9467	0.9487	0.9484	0.9488	0.9526	0.9421	0.9486	0.9498	0.9472	0.9427	0.9453	0.9505	0.9599
NA21514	HapMap	MKK	AFR	HapMap	0.8894	0.8796	0.8706	0.8578	0.8545	0.8559	0.8958	0.9082	0.9037	0.9097	0.9202	0.9183	0.9185	0.9181	0.9225	0.9218	0.9192	0.9179	0.9239	0.9208	0.9173	0.9108	0.9162	0.9144	0.9199	0.9207	0.9214	0.9549	0.9368	0.9479	0.9466	0.9461	0.9469	0.9468	0.9467	0.9464	0.9497	0.9406	0.9454	0.9479	0.9452	0.942	0.9435	0.9455	0.9591
NA21517	HapMap	MKK	AFR	HapMap	0.8748	0.8649	0.8532	0.8416	0.8397	0.8405	0.8947	0.9119	0.9092	0.9176	0.9268	0.9263	0.9239	0.925	0.9283	0.9284	0.9263	0.9215	0.9314	0.9251	0.9222	0.9155	0.9223	0.9198	0.9221	0.9295	0.9246	0.9602	0.9417	0.9537	0.9516	0.9543	0.9519	0.9525	0.9499	0.9465	0.9519	0.9442	0.9527	0.9507	0.9489	0.9485	0.9526	0.951	0.9636
NA21519	HapMap	MKK	AFR	HapMap	0.8816	0.8756	0.8626	0.8502	0.8479	0.8485	0.8995	0.9114	0.907	0.9163	0.9252	0.9232	0.9229	0.922	0.9261	0.928	0.9254	0.9213	0.931	0.9214	0.9226	0.9162	0.9206	0.92	0.924	0.9283	0.9258	0.9588	0.9422	0.9518	0.9503	0.9527	0.9531	0.951	0.9509	0.9502	0.9552	0.9445	0.953	0.9509	0.9498	0.951	0.9498	0.9539	0.9641
NA21520	HapMap	MKK	AFR	HapMap	0.8824	0.8738	0.8649	0.8524	0.8497	0.8512	0.8992	0.9102	0.9103	0.9163	0.9264	0.9268	0.9287	0.9282	0.9287	0.9298	0.9276	0.9256	0.9338	0.926	0.925	0.9172	0.9239	0.9246	0.9254	0.9288	0.9258	0.9622	0.944	0.9559	0.9525	0.9568	0.9515	0.9544	0.9519	0.9551	0.9537	0.9471	0.9537	0.9556	0.9521	0.9497	0.9538	0.953	0.9662
NA21521	HapMap	MKK	AFR	HapMap	0.8815	0.871	0.8595	0.8474	0.8471	0.8496	0.8967	0.9118	0.9116	0.9175	0.9278	0.925	0.9247	0.9287	0.9285	0.9275	0.9277	0.9258	0.9304	0.9226	0.9224	0.9175	0.9224	0.922	0.9266	0.9281	0.9265	0.9621	0.9451	0.9545	0.9532	0.9558	0.9541	0.9527	0.9506	0.9513	0.9549	0.9447	0.9554	0.9527	0.9497	0.9505	0.9532	0.9556	0.966
NA21522	HapMap	MKK	AFR	HapMap	0.8779	0.8706	0.8588	0.8486	0.8437	0.8481	0.8974	0.914	0.9102	0.9207	0.9301	0.9283	0.9293	0.9296	0.9315	0.9316	0.9323	0.9247	0.9341	0.9251	0.9254	0.9199	0.9236	0.9217	0.9256	0.9289	0.927	0.9624	0.9424	0.9556	0.9515	0.9555	0.9554	0.9531	0.9523	0.9537	0.952	0.9467	0.9537	0.952	0.9506	0.9501	0.9533	0.9547	0.9657
NA21523	HapMap	MKK	AFR	HapMap	0.884	0.8748	0.8662	0.8506	0.8525	0.8511	0.8952	0.9089	0.909	0.9154	0.925	0.9209	0.9233	0.9206	0.9257	0.9241	0.926	0.9216	0.9294	0.9232	0.9206	0.9149	0.9204	0.9186	0.9225	0.9242	0.9221	0.9591	0.941	0.9496	0.9496	0.9494	0.9491	0.9528	0.9476	0.9507	0.9494	0.9445	0.9501	0.9499	0.9466	0.9498	0.949	0.9519	0.9597
NA21524	HapMap	MKK	AFR	HapMap	0.8774	0.8672	0.8585	0.845	0.8432	0.844	0.8942	0.9076	0.9073	0.9116	0.9227	0.9218	0.9218	0.9213	0.9228	0.9244	0.9282	0.9193	0.9271	0.918	0.9196	0.9134	0.9167	0.9177	0.9201	0.9255	0.9225	0.9573	0.9391	0.952	0.9503	0.9527	0.9511	0.9507	0.9498	0.9495	0.9517	0.9424	0.9509	0.9499	0.9484	0.947	0.951	0.9521	0.9601
NA21525	HapMap	MKK	AFR	HapMap	0.8868	0.8795	0.8695	0.8541	0.8539	0.853	0.9005	0.9136	0.9122	0.9186	0.927	0.9275	0.9294	0.9251	0.9289	0.929	0.9329	0.9254	0.9343	0.9253	0.9251	0.9189	0.9238	0.9238	0.9267	0.9298	0.9268	0.9634	0.9456	0.9531	0.9551	0.9573	0.9548	0.9563	0.9551	0.9558	0.9555	0.9477	0.9549	0.9555	0.9515	0.9528	0.9562	0.9575	0.9642
NA21526	HapMap	MKK	AFR	HapMap	0.878	0.8687	0.8577	0.8487	0.8457	0.8469	0.8912	0.9065	0.9032	0.9112	0.9197	0.9165	0.9192	0.9192	0.9218	0.9244	0.9216	0.9187	0.9261	0.9189	0.9177	0.9122	0.9163	0.9165	0.9221	0.9203	0.9176	0.9548	0.935	0.9469	0.9466	0.9463	0.9446	0.9464	0.9435	0.9468	0.9487	0.9376	0.9471	0.9438	0.9436	0.9441	0.9448	0.9478	0.9578
NA21527	HapMap	MKK	AFR	HapMap	0.8838	0.877	0.8642	0.8523	0.8525	0.8511	0.8993	0.9094	0.9089	0.9173	0.9258	0.9215	0.9236	0.9261	0.928	0.9287	0.9272	0.9223	0.9325	0.9238	0.9227	0.9195	0.9213	0.9197	0.9247	0.9293	0.9235	0.9603	0.942	0.9516	0.9523	0.9529	0.9518	0.9512	0.9511	0.9503	0.9552	0.9456	0.9517	0.9505	0.9489	0.9492	0.9522	0.9548	0.9653
NA21528	HapMap	MKK	AFR	HapMap	0.8878	0.8818	0.8701	0.8582	0.859	0.86	0.8939	0.9061	0.9037	0.9067	0.9153	0.9161	0.9185	0.9193	0.9185	0.918	0.9193	0.9138	0.9238	0.9148	0.9146	0.909	0.913	0.911	0.9162	0.9196	0.9162	0.9536	0.9361	0.9468	0.9455	0.9456	0.9466	0.9461	0.9433	0.9449	0.9447	0.9389	0.9458	0.9405	0.939	0.9403	0.9423	0.943	0.9589
NA21529	HapMap	MKK	AFR	HapMap	0.8765	0.865	0.8555	0.8419	0.8395	0.8435	0.8975	0.9121	0.9094	0.917	0.9254	0.9255	0.9242	0.9249	0.9247	0.9298	0.9255	0.9209	0.9323	0.9223	0.9242	0.9158	0.923	0.9217	0.9237	0.9251	0.9229	0.9581	0.9403	0.9518	0.948	0.9525	0.9493	0.9497	0.9495	0.9496	0.9509	0.9427	0.9486	0.9484	0.9475	0.9485	0.9495	0.9505	0.962
NA21573	HapMap	MKK	AFR	HapMap	0.8762	0.8645	0.8516	0.8383	0.8354	0.8388	0.9056	0.9214	0.9171	0.9265	0.9362	0.9323	0.9352	0.9325	0.9359	0.936	0.9352	0.9319	0.9386	0.933	0.93	0.9239	0.9299	0.9276	0.9323	0.9349	0.9301	0.9658	0.9473	0.9575	0.9561	0.9579	0.9556	0.9565	0.9515	0.9565	0.9564	0.9471	0.9571	0.9561	0.9523	0.9535	0.9558	0.9579	0.9684
NA21574	HapMap	MKK	AFR	HapMap	0.8664	0.8576	0.8452	0.8306	0.8308	0.8325	0.8963	0.9191	0.9148	0.9234	0.9335	0.9316	0.9328	0.932	0.9338	0.937	0.934	0.9305	0.9378	0.9283	0.9302	0.9224	0.9287	0.9274	0.9282	0.9317	0.9299	0.9618	0.9469	0.9567	0.9547	0.9567	0.9546	0.9549	0.9528	0.9525	0.955	0.9477	0.9549	0.9541	0.9524	0.9537	0.9537	0.9555	0.9689
NA21575	HapMap	MKK	AFR	HapMap	0.8714	0.8636	0.8512	0.8418	0.8377	0.8426	0.8986	0.9157	0.9159	0.9226	0.9292	0.9301	0.9314	0.9298	0.9348	0.9353	0.9326	0.9291	0.9359	0.9283	0.9281	0.9205	0.9276	0.9269	0.9298	0.9321	0.9277	0.961	0.9483	0.9564	0.956	0.9585	0.955	0.9544	0.9528	0.953	0.957	0.9502	0.9574	0.9537	0.9543	0.956	0.9537	0.9564	0.9687
NA21576	HapMap	MKK	AFR	HapMap	0.883	0.8724	0.8636	0.8508	0.8451	0.8476	0.8953	0.9074	0.9074	0.9116	0.9242	0.9235	0.9219	0.9234	0.9238	0.9266	0.926	0.9217	0.9303	0.9198	0.9223	0.9143	0.9182	0.9168	0.922	0.9242	0.9216	0.9602	0.9423	0.9504	0.9536	0.9526	0.9502	0.9502	0.9465	0.9462	0.9517	0.9443	0.9508	0.9495	0.9469	0.9471	0.947	0.9493	0.9642
NA21577	HapMap	MKK	AFR	HapMap	0.8757	0.864	0.852	0.837	0.8375	0.8386	0.9042	0.9185	0.9179	0.9267	0.9376	0.9333	0.9352	0.9317	0.9348	0.9365	0.938	0.9322	0.9377	0.932	0.9302	0.9232	0.9288	0.9276	0.93	0.9358	0.9319	0.9653	0.9495	0.958	0.9582	0.9609	0.9569	0.9581	0.9555	0.9562	0.9596	0.9505	0.9602	0.9579	0.9551	0.9571	0.9592	0.9599	0.9707
NA21578	HapMap	MKK	AFR	HapMap	0.8799	0.8722	0.8606	0.8492	0.8476	0.8492	0.8899	0.9054	0.902	0.9086	0.9167	0.9184	0.9174	0.9172	0.9183	0.9222	0.9177	0.9171	0.9228	0.9138	0.9143	0.9072	0.913	0.9135	0.9154	0.9214	0.9167	0.9516	0.9341	0.9425	0.9434	0.9454	0.9459	0.9431	0.9434	0.9421	0.9444	0.9373	0.9415	0.9427	0.941	0.9405	0.9432	0.9455	0.9554
NA21580	HapMap	MKK	AFR	HapMap	0.8802	0.8719	0.8618	0.8498	0.8494	0.8486	0.8927	0.9074	0.9039	0.913	0.9236	0.9195	0.9185	0.9204	0.9207	0.9239	0.9226	0.9212	0.927	0.9194	0.9233	0.9127	0.9171	0.9162	0.9202	0.922	0.9223	0.9569	0.9378	0.9482	0.9494	0.9505	0.9494	0.9487	0.9477	0.9468	0.9505	0.9434	0.9508	0.9473	0.9459	0.9485	0.946	0.947	0.9636
NA21582	HapMap	MKK	AFR	HapMap	0.8837	0.8773	0.8661	0.8557	0.8555	0.8544	0.8963	0.91	0.9082	0.9151	0.925	0.9216	0.9245	0.9244	0.9243	0.9252	0.9255	0.9223	0.9319	0.9229	0.9232	0.9172	0.9236	0.9191	0.925	0.9269	0.9231	0.9595	0.9418	0.9505	0.9508	0.9531	0.9488	0.9498	0.9481	0.95	0.9519	0.9448	0.9491	0.9511	0.9459	0.9471	0.9487	0.9503	0.962
NA21583	HapMap	MKK	AFR	HapMap	0.8844	0.8759	0.8644	0.8503	0.8483	0.8482	0.8991	0.9105	0.91	0.9153	0.928	0.9231	0.9249	0.9249	0.9265	0.927	0.9281	0.9225	0.9309	0.9229	0.9239	0.9182	0.9224	0.9187	0.9214	0.9302	0.9244	0.9602	0.9419	0.9517	0.9515	0.9529	0.9536	0.9515	0.9493	0.9493	0.9531	0.945	0.9518	0.9499	0.9473	0.9494	0.9505	0.9541	0.9639
NA21587	HapMap	MKK	AFR	HapMap	0.8862	0.8782	0.8663	0.8545	0.8529	0.8561	0.894	0.908	0.905	0.9116	0.9193	0.9212	0.9211	0.9217	0.9251	0.9237	0.9228	0.9179	0.9265	0.919	0.9174	0.9115	0.9164	0.9153	0.9176	0.9222	0.9199	0.9548	0.9355	0.9473	0.9465	0.9483	0.9481	0.9475	0.9471	0.9458	0.9489	0.9387	0.9477	0.9446	0.9426	0.9428	0.9451	0.9466	0.9627
NA21596	HapMap	MKK	AFR	HapMap	0.8832	0.8746	0.8631	0.8536	0.8499	0.8513	0.8964	0.9126	0.9102	0.9187	0.9257	0.9246	0.9256	0.926	0.9284	0.9279	0.9285	0.9239	0.932	0.925	0.9245	0.9184	0.9211	0.919	0.9259	0.9283	0.9268	0.9584	0.9421	0.9535	0.9517	0.954	0.9523	0.9506	0.9517	0.9517	0.9513	0.9439	0.9548	0.9507	0.9484	0.951	0.9533	0.9513	0.9629
NA21597	HapMap	MKK	AFR	HapMap	0.8788	0.8706	0.861	0.8488	0.8469	0.8477	0.896	0.9125	0.9048	0.915	0.923	0.9209	0.9244	0.9189	0.9228	0.9268	0.927	0.9207	0.9298	0.9191	0.9226	0.9131	0.9192	0.9162	0.9207	0.926	0.9231	0.9587	0.9401	0.9475	0.9501	0.9504	0.949	0.9512	0.9455	0.9475	0.9512	0.9452	0.9511	0.948	0.9481	0.9453	0.9475	0.9503	0.9609
NA21599	HapMap	MKK	AFR	HapMap	0.885	0.8759	0.8653	0.8534	0.8511	0.8528	0.896	0.9088	0.9091	0.9161	0.9268	0.9223	0.9249	0.9268	0.9254	0.9265	0.9254	0.9215	0.9323	0.9231	0.9209	0.9167	0.9212	0.9208	0.9234	0.9274	0.9264	0.9619	0.9447	0.9537	0.9536	0.9557	0.9538	0.9545	0.9531	0.951	0.9562	0.944	0.9553	0.951	0.9519	0.9514	0.951	0.9534	0.9643
NA21600	HapMap	MKK	AFR	HapMap	0.8798	0.8704	0.8624	0.8494	0.8475	0.8478	0.897	0.908	0.9066	0.9138	0.9239	0.9246	0.9237	0.9236	0.9258	0.9241	0.9261	0.9201	0.9298	0.9209	0.919	0.9157	0.9199	0.9154	0.9232	0.9254	0.9236	0.9584	0.939	0.9482	0.9517	0.9528	0.9492	0.9502	0.9479	0.9489	0.9505	0.9434	0.9507	0.9514	0.9467	0.9465	0.9484	0.9511	0.9598
NA21601	HapMap	MKK	AFR	HapMap	0.8797	0.8695	0.8612	0.8476	0.8459	0.8484	0.8945	0.9091	0.9085	0.9133	0.9236	0.9231	0.9233	0.924	0.9236	0.9234	0.9247	0.919	0.9306	0.9203	0.9181	0.9151	0.9194	0.9163	0.922	0.9277	0.924	0.9591	0.9408	0.9514	0.9511	0.9534	0.9495	0.9507	0.9496	0.9495	0.953	0.9422	0.9523	0.951	0.948	0.9478	0.9489	0.9505	0.9598
NA21608	HapMap	MKK	AFR	HapMap	0.888	0.8804	0.8696	0.8581	0.8561	0.8527	0.8955	0.9074	0.9062	0.913	0.9214	0.9213	0.9188	0.9218	0.9246	0.9227	0.922	0.9195	0.9263	0.9203	0.9165	0.9114	0.9151	0.9159	0.9172	0.925	0.9206	0.955	0.94	0.949	0.9466	0.9508	0.9477	0.9481	0.9468	0.9462	0.9481	0.943	0.9476	0.9476	0.9456	0.9474	0.9485	0.9461	0.9576
NA21611	HapMap	MKK	AFR	HapMap	0.8777	0.8706	0.8589	0.8475	0.8435	0.8452	0.8967	0.9103	0.9091	0.9169	0.9265	0.926	0.9229	0.9237	0.9244	0.9256	0.926	0.9237	0.9283	0.9223	0.9218	0.9152	0.9197	0.9181	0.9223	0.9258	0.9251	0.957	0.9405	0.9514	0.9493	0.9548	0.9501	0.9498	0.9468	0.9497	0.9505	0.943	0.9534	0.9496	0.9456	0.9477	0.9511	0.9516	0.9622
NA21613	HapMap	MKK	AFR	HapMap	0.8798	0.8701	0.8613	0.85	0.8488	0.849	0.8943	0.9085	0.9049	0.9147	0.9225	0.9242	0.925	0.9255	0.927	0.9268	0.9257	0.9217	0.9293	0.9241	0.9229	0.914	0.9192	0.9202	0.9216	0.9239	0.924	0.959	0.9397	0.9527	0.9493	0.9504	0.9493	0.9505	0.9467	0.9506	0.9507	0.9413	0.9501	0.9522	0.9457	0.948	0.9476	0.9481	0.9607
NA21614	HapMap	MKK	AFR	HapMap	0.8842	0.8761	0.8657	0.8548	0.8502	0.8504	0.8986	0.9116	0.9098	0.9197	0.9288	0.9277	0.9262	0.9268	0.9327	0.931	0.9299	0.9243	0.935	0.9258	0.9269	0.9178	0.9254	0.9255	0.9246	0.932	0.9276	0.9589	0.9467	0.9543	0.9533	0.9544	0.9526	0.9527	0.9526	0.9528	0.956	0.9471	0.9517	0.9545	0.952	0.9527	0.9534	0.9544	0.9662
NA21615	HapMap	MKK	AFR	HapMap	0.8861	0.8764	0.8663	0.8532	0.8536	0.8526	0.8876	0.9002	0.8962	0.9021	0.9078	0.9113	0.9064	0.9122	0.9115	0.9112	0.9125	0.9079	0.9149	0.9094	0.9049	0.9015	0.9036	0.9041	0.9081	0.9145	0.9123	0.947	0.9292	0.9415	0.9393	0.9434	0.9387	0.9419	0.9391	0.939	0.9408	0.934	0.9403	0.9395	0.9376	0.9387	0.9396	0.9371	0.9494
NA21616	HapMap	MKK	AFR	HapMap	0.8761	0.8655	0.855	0.8442	0.8449	0.8443	0.8979	0.9144	0.9135	0.9199	0.9309	0.9273	0.9237	0.9296	0.9291	0.93	0.9265	0.9256	0.9329	0.9279	0.9268	0.9185	0.924	0.9238	0.9245	0.9275	0.9287	0.9586	0.9444	0.9524	0.9498	0.953	0.9552	0.952	0.9503	0.9504	0.9555	0.9465	0.9506	0.9497	0.9507	0.9489	0.9516	0.951	0.9634
NA21617	HapMap	MKK	AFR	HapMap	0.8777	0.869	0.8611	0.8473	0.8449	0.844	0.8949	0.9064	0.9057	0.9155	0.9228	0.9199	0.9212	0.9219	0.9218	0.9249	0.9239	0.9227	0.9292	0.9198	0.9224	0.9134	0.9191	0.9186	0.9213	0.9252	0.923	0.9591	0.9418	0.9505	0.9495	0.952	0.9498	0.9501	0.9484	0.9479	0.9551	0.9449	0.9507	0.9513	0.9477	0.9493	0.9495	0.9489	0.9629
NA21619	HapMap	MKK	AFR	HapMap	0.877	0.8684	0.858	0.8483	0.8444	0.8452	0.8995	0.9132	0.9136	0.9203	0.9284	0.9288	0.9274	0.9302	0.9306	0.9305	0.9287	0.9257	0.9355	0.9278	0.9279	0.9197	0.9255	0.9242	0.9273	0.9305	0.9285	0.9651	0.9469	0.9548	0.9544	0.9562	0.9546	0.9578	0.951	0.9524	0.9543	0.9492	0.9579	0.955	0.9529	0.9531	0.9559	0.9554	0.9657
NA21620	HapMap	MKK	AFR	HapMap	0.88	0.8702	0.8603	0.8434	0.8421	0.844	0.8935	0.9127	0.9069	0.9188	0.9239	0.9228	0.922	0.9251	0.9262	0.928	0.9245	0.9228	0.9316	0.9236	0.9228	0.9166	0.9216	0.9186	0.923	0.9274	0.9235	0.9592	0.9407	0.9498	0.9518	0.9551	0.9511	0.9522	0.9505	0.9494	0.9535	0.9452	0.9515	0.9493	0.9489	0.9478	0.9506	0.9519	0.9632
NA21631	HapMap	MKK	AFR	HapMap	0.8852	0.8736	0.8674	0.8546	0.8514	0.8535	0.8971	0.9143	0.9121	0.917	0.9273	0.9268	0.9259	0.9259	0.9261	0.9283	0.9265	0.9259	0.9329	0.9253	0.9239	0.919	0.9228	0.9214	0.9242	0.9279	0.9231	0.9604	0.947	0.9521	0.9515	0.9554	0.9523	0.9526	0.9505	0.9523	0.9548	0.9484	0.9531	0.9521	0.9504	0.9497	0.9549	0.9533	0.9652
NA21632	HapMap	MKK	AFR	HapMap	0.8795	0.8714	0.8592	0.8462	0.8463	0.8451	0.8943	0.9091	0.906	0.9129	0.9222	0.9215	0.9243	0.9246	0.9255	0.9217	0.9251	0.9207	0.9296	0.9219	0.921	0.9134	0.9198	0.9185	0.9216	0.9251	0.9235	0.9603	0.9414	0.9511	0.951	0.9518	0.9515	0.9509	0.9481	0.9484	0.9514	0.9437	0.9517	0.9511	0.945	0.9465	0.9505	0.9493	0.9639
NA21634	HapMap	MKK	AFR	HapMap	0.8822	0.8707	0.8609	0.8507	0.847	0.8476	0.8967	0.9127	0.9148	0.9199	0.9298	0.9273	0.926	0.9265	0.9298	0.9305	0.9286	0.9268	0.9317	0.9261	0.9241	0.9182	0.9242	0.9212	0.9272	0.9291	0.9237	0.9596	0.9413	0.9525	0.9517	0.9537	0.9494	0.9525	0.948	0.9514	0.9544	0.9439	0.9533	0.9515	0.9482	0.9494	0.9503	0.9517	0.9638
NA21635	HapMap	MKK	AFR	HapMap	0.8807	0.8742	0.8605	0.8506	0.8485	0.847	0.8942	0.9106	0.9081	0.9131	0.9243	0.9222	0.9229	0.9217	0.9246	0.9255	0.9249	0.9213	0.9309	0.9199	0.9212	0.916	0.9189	0.9183	0.921	0.9279	0.9254	0.9568	0.9407	0.9485	0.9501	0.9527	0.9495	0.9498	0.9461	0.9497	0.9521	0.9438	0.9496	0.9498	0.9486	0.9479	0.9506	0.9486	0.9619
NA21636	HapMap	MKK	AFR	HapMap	0.8791	0.8703	0.8593	0.849	0.8453	0.8458	0.8922	0.9117	0.9089	0.9151	0.9243	0.9217	0.9203	0.9229	0.9265	0.9264	0.925	0.9211	0.929	0.9195	0.92	0.9149	0.9181	0.9183	0.9213	0.9262	0.9222	0.9553	0.9385	0.9482	0.9494	0.9512	0.9475	0.9487	0.9445	0.9479	0.9497	0.9419	0.9494	0.9476	0.9453	0.9464	0.9485	0.9486	0.9609
NA21647	HapMap	MKK	AFR	HapMap	0.8825	0.8747	0.8638	0.8522	0.8497	0.8497	0.897	0.9112	0.911	0.9179	0.9297	0.926	0.929	0.9254	0.9289	0.9312	0.9289	0.9262	0.9329	0.9269	0.9252	0.9165	0.9211	0.9239	0.9249	0.9298	0.9244	0.9604	0.9439	0.9544	0.9553	0.958	0.9526	0.9536	0.9516	0.9514	0.956	0.9468	0.956	0.9532	0.9477	0.9507	0.956	0.9548	0.9662
NA21648	HapMap	MKK	AFR	HapMap	0.8848	0.88	0.8667	0.8581	0.8542	0.8542	0.8998	0.9126	0.9117	0.9195	0.9295	0.9261	0.9295	0.9253	0.9283	0.9331	0.9313	0.9292	0.9346	0.9281	0.9262	0.9169	0.9251	0.925	0.9296	0.9299	0.9267	0.9619	0.9457	0.9566	0.9573	0.9585	0.9546	0.9556	0.9524	0.9539	0.9564	0.948	0.9566	0.9536	0.9517	0.9502	0.9569	0.9548	0.9666
NA21650	HapMap	MKK	AFR	HapMap	0.8753	0.8669	0.8571	0.8444	0.8409	0.8452	0.8965	0.9119	0.9089	0.9157	0.9267	0.9249	0.9249	0.9229	0.926	0.9251	0.9256	0.9231	0.9305	0.9221	0.9245	0.9157	0.9211	0.9206	0.9219	0.9266	0.9224	0.9599	0.9408	0.9534	0.9495	0.9546	0.948	0.9492	0.9494	0.949	0.9525	0.9439	0.9524	0.9517	0.9475	0.9491	0.9495	0.9513	0.9626
NA21678	HapMap	MKK	AFR	HapMap	0.8823	0.8759	0.8664	0.8517	0.8527	0.8489	0.8969	0.9112	0.9086	0.9125	0.922	0.9234	0.9232	0.9247	0.927	0.9256	0.925	0.9203	0.9323	0.9213	0.9219	0.9163	0.9192	0.9192	0.9246	0.9279	0.9259	0.9586	0.9408	0.951	0.9512	0.9522	0.9509	0.9499	0.9475	0.9475	0.9519	0.9431	0.9497	0.9504	0.9482	0.9473	0.9492	0.9494	0.9605
NA21682	HapMap	MKK	AFR	HapMap	0.8781	0.8725	0.8615	0.8476	0.8446	0.8472	0.8981	0.9134	0.9104	0.9211	0.9315	0.9283	0.928	0.9293	0.9319	0.9319	0.9315	0.9275	0.9348	0.9248	0.9255	0.919	0.9247	0.9213	0.9269	0.9301	0.9281	0.9612	0.9436	0.9539	0.9536	0.9554	0.9554	0.9542	0.952	0.9532	0.9534	0.9447	0.9537	0.9521	0.9507	0.9505	0.9537	0.9537	0.968
NA21683	HapMap	MKK	AFR	HapMap	0.8802	0.8685	0.8609	0.8507	0.8468	0.847	0.8944	0.9086	0.9078	0.9134	0.9229	0.9222	0.9224	0.9193	0.9247	0.9223	0.9261	0.9184	0.9278	0.921	0.9235	0.9118	0.9217	0.9187	0.9227	0.9251	0.9221	0.9566	0.9393	0.9523	0.9498	0.9529	0.9518	0.9491	0.9479	0.9494	0.9516	0.9401	0.9535	0.9493	0.9459	0.948	0.9478	0.9496	0.9626
NA21685	HapMap	MKK	AFR	HapMap	0.8703	0.8605	0.8479	0.8332	0.8313	0.836	0.9065	0.9239	0.9213	0.9314	0.9407	0.9356	0.9383	0.9382	0.9391	0.9401	0.94	0.9383	0.9434	0.9329	0.9322	0.9283	0.9332	0.9309	0.9317	0.9363	0.9349	0.9662	0.9517	0.9617	0.9596	0.9633	0.9575	0.9606	0.9594	0.9567	0.9594	0.9504	0.9601	0.9602	0.9579	0.9579	0.9607	0.9608	0.9719
NA21686	HapMap	MKK	AFR	HapMap	0.8822	0.8734	0.862	0.8516	0.8485	0.8492	0.8926	0.9082	0.9059	0.9133	0.9229	0.9221	0.9235	0.9212	0.9252	0.926	0.9275	0.9221	0.9306	0.922	0.9214	0.9126	0.9208	0.9174	0.9231	0.9235	0.9235	0.9565	0.9416	0.9509	0.9511	0.9506	0.9466	0.9491	0.9466	0.9492	0.9504	0.9402	0.949	0.9483	0.9463	0.9461	0.9488	0.9491	0.961
NA21689	HapMap	MKK	AFR	HapMap	0.8734	0.8629	0.848	0.8363	0.8378	0.8356	0.9056	0.9222	0.9194	0.9279	0.9365	0.9376	0.9345	0.9349	0.939	0.939	0.938	0.9323	0.9413	0.9317	0.9328	0.9246	0.9322	0.9288	0.9324	0.9374	0.9367	0.9667	0.9485	0.961	0.9584	0.9619	0.9603	0.9589	0.9569	0.9576	0.9594	0.9516	0.9593	0.9574	0.9575	0.957	0.9614	0.96	0.9709
NA21693	HapMap	MKK	AFR	HapMap	0.8801	0.8699	0.8582	0.8496	0.8455	0.8474	0.8926	0.9046	0.9032	0.914	0.9202	0.9195	0.9221	0.9232	0.923	0.9263	0.9251	0.9205	0.9277	0.9186	0.9201	0.9147	0.9195	0.9175	0.9197	0.9252	0.9181	0.9557	0.9411	0.9484	0.9486	0.9508	0.9488	0.9458	0.9463	0.9465	0.9512	0.942	0.9462	0.9481	0.9437	0.9441	0.9471	0.9479	0.9585
NA21716	HapMap	MKK	AFR	HapMap	0.8804	0.8708	0.8577	0.8458	0.846	0.8434	0.903	0.9144	0.9129	0.9224	0.9315	0.9284	0.9302	0.9294	0.928	0.9348	0.9327	0.9308	0.9352	0.9271	0.9292	0.9219	0.9262	0.9261	0.9287	0.935	0.9335	0.9654	0.9459	0.9581	0.9565	0.9575	0.9583	0.9568	0.9539	0.9561	0.958	0.9502	0.9598	0.9575	0.9543	0.9568	0.9551	0.9583	0.9692
NA21717	HapMap	MKK	AFR	HapMap	0.8914	0.8834	0.8715	0.8598	0.8606	0.8588	0.8893	0.8981	0.8982	0.9042	0.9123	0.9085	0.9114	0.9101	0.9122	0.912	0.911	0.9083	0.9137	0.9076	0.9126	0.9038	0.9055	0.9063	0.909	0.9144	0.9116	0.9475	0.9289	0.9401	0.9388	0.9409	0.9389	0.9386	0.9372	0.94	0.9404	0.933	0.9412	0.9383	0.9372	0.9374	0.9374	0.9389	0.9495
NA21718	HapMap	MKK	AFR	HapMap	0.8872	0.877	0.8673	0.853	0.8523	0.85	0.8947	0.9083	0.9065	0.9137	0.9257	0.9188	0.9215	0.9202	0.9204	0.9238	0.9243	0.921	0.9258	0.92	0.9207	0.9138	0.9154	0.9149	0.9192	0.9251	0.9227	0.9558	0.937	0.9469	0.947	0.9484	0.9483	0.9476	0.9452	0.9491	0.9476	0.9424	0.9486	0.9462	0.9468	0.9498	0.9449	0.9487	0.9587
NA21719	HapMap	MKK	AFR	HapMap	0.8795	0.8689	0.8588	0.8443	0.8417	0.8435	0.9034	0.9194	0.9174	0.9247	0.9371	0.9327	0.9341	0.9354	0.9349	0.9382	0.9361	0.9325	0.941	0.9327	0.9312	0.9231	0.9329	0.9281	0.9297	0.9364	0.933	0.9639	0.9491	0.9602	0.9569	0.96	0.9578	0.9581	0.9568	0.9554	0.9605	0.9515	0.9583	0.9579	0.9524	0.956	0.9569	0.9589	0.9683
NA21722	HapMap	MKK	AFR	HapMap	0.8863	0.879	0.8685	0.8576	0.8534	0.8541	0.8937	0.9039	0.9054	0.9102	0.9185	0.9185	0.9146	0.9178	0.922	0.9211	0.9203	0.9147	0.9232	0.9193	0.9161	0.9116	0.9152	0.9144	0.9159	0.9209	0.9218	0.9552	0.9389	0.9457	0.9473	0.9487	0.9452	0.9474	0.9442	0.9443	0.9475	0.9368	0.9451	0.9437	0.9412	0.9462	0.9439	0.9485	0.9547
NA21723	HapMap	MKK	AFR	HapMap	0.883	0.8745	0.864	0.8527	0.8498	0.8496	0.8928	0.9061	0.9034	0.9089	0.9218	0.9181	0.9179	0.9203	0.9189	0.9232	0.9204	0.9176	0.9255	0.9173	0.9181	0.9136	0.9178	0.9149	0.9206	0.9247	0.9217	0.9584	0.9399	0.9499	0.9504	0.9508	0.9467	0.9488	0.9474	0.9455	0.9496	0.942	0.9478	0.9489	0.9461	0.9473	0.95	0.9511	0.9609
NA21733	HapMap	MKK	AFR	HapMap	0.8834	0.8724	0.8644	0.8512	0.8466	0.8476	0.8941	0.9053	0.9048	0.9109	0.9227	0.9195	0.9193	0.9205	0.9202	0.9243	0.9227	0.9205	0.9251	0.9193	0.9191	0.9111	0.9167	0.9192	0.9187	0.9235	0.9214	0.9576	0.9398	0.949	0.9473	0.9503	0.9468	0.9475	0.9487	0.9446	0.9484	0.9414	0.9485	0.9462	0.9456	0.9456	0.9501	0.9489	0.959
NA21738	HapMap	MKK	AFR	HapMap	0.8809	0.8737	0.8615	0.8463	0.8477	0.8505	0.8958	0.9101	0.9096	0.9178	0.9269	0.9242	0.9261	0.9244	0.9262	0.926	0.9252	0.9248	0.9321	0.9235	0.9238	0.9149	0.9242	0.92	0.9236	0.9296	0.9246	0.9584	0.9387	0.9527	0.9503	0.9559	0.953	0.9512	0.9473	0.9524	0.9524	0.9462	0.9533	0.9498	0.9463	0.9494	0.9508	0.9534	0.9652
NA21739	HapMap	MKK	AFR	HapMap	0.8772	0.8678	0.8588	0.8431	0.8404	0.8449	0.8994	0.9165	0.9182	0.9265	0.9326	0.9329	0.9313	0.9313	0.9349	0.9359	0.9343	0.9329	0.9403	0.9326	0.9326	0.9245	0.9301	0.9279	0.9305	0.9342	0.9292	0.9645	0.9485	0.9584	0.9584	0.9602	0.9572	0.9551	0.9582	0.9563	0.9566	0.9509	0.957	0.9582	0.9525	0.9557	0.9555	0.9568	0.9692
NA21740	HapMap	MKK	AFR	HapMap	0.8841	0.8739	0.8645	0.8522	0.8491	0.8538	0.8971	0.9097	0.9095	0.9179	0.9251	0.9246	0.9279	0.9221	0.9262	0.9272	0.9245	0.9242	0.9308	0.9219	0.9222	0.9141	0.9231	0.9221	0.9242	0.9277	0.9234	0.9593	0.9429	0.9506	0.9516	0.955	0.9502	0.9508	0.9498	0.9518	0.9533	0.9461	0.95	0.9522	0.9492	0.9485	0.9518	0.9521	0.9603
NA21741	HapMap	MKK	AFR	HapMap	0.8837	0.8747	0.8632	0.8546	0.8511	0.8515	0.8978	0.9083	0.9064	0.9137	0.9234	0.922	0.9231	0.9217	0.9249	0.9279	0.9236	0.9233	0.9301	0.9241	0.9218	0.9193	0.9199	0.9178	0.9238	0.9275	0.9251	0.9579	0.9433	0.9524	0.9522	0.9501	0.9502	0.9512	0.9485	0.9482	0.9515	0.944	0.9519	0.9495	0.9452	0.9488	0.9501	0.9516	0.964
NA21768	HapMap	MKK	AFR	HapMap	0.8687	0.8598	0.8476	0.8368	0.8326	0.8348	0.9011	0.9186	0.9155	0.9246	0.9339	0.9314	0.9337	0.9327	0.933	0.9383	0.9329	0.9263	0.9383	0.9284	0.9308	0.922	0.9267	0.9253	0.9271	0.9298	0.9295	0.9641	0.945	0.9562	0.9545	0.9559	0.9534	0.9535	0.9525	0.9523	0.9541	0.9481	0.9549	0.9525	0.9511	0.9541	0.9533	0.9528	0.9685
NA21776	HapMap	MKK	AFR	HapMap	0.8726	0.8597	0.8504	0.834	0.8332	0.8354	0.9006	0.9179	0.9179	0.9271	0.9354	0.9358	0.9331	0.9346	0.9383	0.9374	0.9384	0.9327	0.9418	0.9346	0.9326	0.9281	0.9308	0.9284	0.9319	0.9334	0.9332	0.964	0.9492	0.9581	0.9588	0.9626	0.9581	0.9584	0.9556	0.9595	0.9594	0.9516	0.9588	0.9574	0.953	0.9567	0.9565	0.9583	0.9711
NA21784	HapMap	MKK	AFR	HapMap	0.8782	0.8694	0.8612	0.8484	0.846	0.8472	0.8915	0.9064	0.9037	0.9141	0.9231	0.9212	0.9231	0.9206	0.922	0.9239	0.9232	0.9199	0.9275	0.9203	0.9188	0.9159	0.9188	0.9163	0.9206	0.9234	0.9203	0.9578	0.9392	0.9502	0.9508	0.9517	0.9493	0.9497	0.9468	0.9498	0.9505	0.9434	0.9501	0.9489	0.9464	0.9486	0.9507	0.9499	0.9609
NA21825	HapMap	MKK	AFR	HapMap	0.8844	0.874	0.8646	0.8522	0.8499	0.8515	0.8953	0.9074	0.9063	0.9121	0.9213	0.9194	0.9213	0.9182	0.921	0.922	0.9199	0.916	0.9256	0.9188	0.919	0.9092	0.9173	0.9123	0.9161	0.9217	0.9207	0.9542	0.9386	0.9474	0.9463	0.9492	0.9474	0.9468	0.9433	0.9438	0.9488	0.9368	0.946	0.9456	0.941	0.9434	0.9445	0.9488	0.9579
NA21826	HapMap	MKK	AFR	HapMap	0.8675	0.8558	0.8442	0.833	0.8275	0.8314	0.9042	0.922	0.9213	0.9281	0.9385	0.9341	0.9354	0.9371	0.9363	0.9377	0.9389	0.9337	0.9411	0.9311	0.9342	0.9283	0.929	0.9271	0.934	0.9359	0.9344	0.9644	0.9471	0.96	0.958	0.9596	0.9571	0.9586	0.9588	0.9559	0.9583	0.9483	0.9602	0.958	0.9541	0.9572	0.9578	0.9568	0.9708
NA19625	HapMap	ASW	AFR	HapMap	0.886	0.8779	0.8626	0.8521	0.8451	0.8483	0.8912	0.9047	0.9012	0.9062	0.9094	0.9104	0.9091	0.9111	0.9094	0.9095	0.9054	0.9044	0.9122	0.9081	0.9059	0.8995	0.9017	0.9032	0.9047	0.9021	0.9011	0.9273	0.9131	0.919	0.918	0.9212	0.9162	0.9184	0.9159	0.9147	0.9169	0.9116	0.9187	0.9149	0.9131	0.9173	0.915	0.9152	0.9081
NA19700	HapMap	ASW	AFR	HapMap	0.8746	0.8647	0.8499	0.8363	0.831	0.8339	0.9026	0.9195	0.9171	0.9259	0.9318	0.9335	0.9299	0.9289	0.9305	0.9325	0.9298	0.9275	0.9347	0.9304	0.9309	0.9216	0.9274	0.925	0.9277	0.9314	0.9296	0.9645	0.9464	0.959	0.9552	0.959	0.9577	0.9562	0.9561	0.9532	0.9552	0.9488	0.9566	0.9538	0.9521	0.9549	0.9531	0.957	0.9663
NA19701	HapMap	ASW	AFR	HapMap	0.8747	0.8629	0.8488	0.8304	0.8274	0.8282	0.9025	0.9194	0.9178	0.9243	0.9321	0.9308	0.9324	0.9317	0.9317	0.9335	0.9327	0.9282	0.9338	0.9301	0.9276	0.9243	0.923	0.9233	0.9272	0.9317	0.9291	0.961	0.9446	0.9533	0.9529	0.955	0.9524	0.9544	0.9504	0.9533	0.9551	0.9462	0.9557	0.9538	0.9526	0.9499	0.9519	0.9555	0.9619
NA19702	HapMap	ASW	AFR	HapMap	0.878	0.866	0.8526	0.8372	0.8324	0.8317	0.9059	0.9234	0.921	0.9293	0.9339	0.9361	0.9333	0.9338	0.935	0.9366	0.9346	0.9321	0.9368	0.9318	0.9334	0.9254	0.9287	0.9289	0.9304	0.9347	0.9315	0.9634	0.947	0.9583	0.9553	0.9592	0.9586	0.9576	0.9549	0.9546	0.9559	0.9504	0.959	0.954	0.955	0.9531	0.9537	0.9572	0.9657
NA19703	HapMap	ASW	AFR	HapMap	0.8763	0.864	0.8491	0.8358	0.83	0.8337	0.9061	0.9248	0.9211	0.9311	0.9372	0.9366	0.9354	0.936	0.9361	0.9382	0.9353	0.9347	0.9385	0.9345	0.9348	0.9258	0.9321	0.9318	0.9341	0.9395	0.9347	0.9677	0.9515	0.9608	0.9616	0.9624	0.9604	0.9617	0.9575	0.9571	0.9604	0.9523	0.9633	0.9591	0.9577	0.9577	0.9594	0.961	0.9727
NA19704	HapMap	ASW	AFR	HapMap	0.8686	0.8589	0.8435	0.8309	0.8282	0.8285	0.9015	0.9203	0.9185	0.9238	0.9322	0.9316	0.9321	0.9309	0.9336	0.93	0.9298	0.9287	0.9357	0.9285	0.9284	0.9191	0.9241	0.9245	0.9267	0.9304	0.9293	0.9611	0.9432	0.9551	0.955	0.9542	0.954	0.9543	0.9537	0.9503	0.9563	0.9445	0.9552	0.9522	0.9511	0.9525	0.9512	0.9542	0.9649
NA19705	HapMap	ASW	AFR	HapMap	0.8727	0.8613	0.8481	0.834	0.8291	0.831	0.9068	0.9285	0.9259	0.932	0.9407	0.9381	0.9405	0.9383	0.9408	0.9399	0.9395	0.9353	0.9423	0.9375	0.9371	0.9279	0.9314	0.9355	0.9364	0.9401	0.9364	0.9676	0.9504	0.9631	0.9623	0.962	0.9619	0.9612	0.9601	0.9577	0.9632	0.9513	0.9634	0.9595	0.9585	0.9588	0.9589	0.9596	0.973
NA19708	HapMap	ASW	AFR	HapMap	0.89	0.8814	0.8644	0.8533	0.8469	0.8486	0.8866	0.9014	0.8978	0.9036	0.9078	0.9081	0.9071	0.9049	0.9069	0.9071	0.9048	0.9052	0.9138	0.9075	0.9084	0.9025	0.9044	0.904	0.9084	0.9111	0.9082	0.9466	0.9289	0.9386	0.9385	0.942	0.9378	0.9372	0.9367	0.9359	0.9383	0.93	0.9375	0.9372	0.936	0.9364	0.9367	0.9378	0.9452
NA19711	HapMap	ASW	AFR	HapMap	0.8688	0.8587	0.8418	0.8314	0.8253	0.8265	0.9082	0.9293	0.9244	0.934	0.9422	0.9406	0.9386	0.9377	0.9424	0.9398	0.9401	0.9382	0.9444	0.9381	0.9352	0.9294	0.9347	0.9325	0.9355	0.9386	0.9367	0.9693	0.9525	0.9595	0.9597	0.9621	0.9599	0.9612	0.9593	0.9595	0.961	0.9543	0.961	0.9595	0.9579	0.9585	0.959	0.9619	0.9688
NA19712	HapMap	ASW	AFR	HapMap	0.8683	0.8575	0.8452	0.8298	0.8214	0.8249	0.907	0.9256	0.9234	0.9305	0.9405	0.9382	0.9395	0.9396	0.9372	0.9382	0.9394	0.9363	0.9426	0.9364	0.9334	0.9276	0.9316	0.9316	0.9312	0.935	0.9351	0.9655	0.9497	0.96	0.9567	0.9609	0.9572	0.9591	0.9581	0.9582	0.9577	0.9504	0.9587	0.9605	0.9552	0.958	0.9584	0.9616	0.9692
NA19713	HapMap	ASW	AFR	HapMap	0.8821	0.8698	0.8537	0.842	0.8387	0.8392	0.8901	0.9085	0.9033	0.9074	0.9131	0.9142	0.9125	0.9142	0.912	0.9138	0.9128	0.9113	0.9195	0.913	0.9163	0.9095	0.913	0.9133	0.9139	0.9204	0.9135	0.951	0.9328	0.9446	0.9442	0.946	0.9447	0.9442	0.9451	0.9412	0.9446	0.9389	0.9426	0.9412	0.9392	0.9419	0.9435	0.9424	0.9546
NA19714	HapMap	ASW	AFR	HapMap	0.8993	0.8894	0.876	0.8631	0.8579	0.856	0.8899	0.9013	0.8954	0.9016	0.9025	0.9063	0.9048	0.906	0.9026	0.9046	0.9052	0.9065	0.9146	0.9053	0.9081	0.8982	0.9063	0.9059	0.9076	0.9126	0.9127	0.9485	0.9292	0.9419	0.942	0.9434	0.9443	0.9397	0.9364	0.9398	0.9416	0.9357	0.9405	0.9382	0.9388	0.9382	0.9379	0.9401	0.9472
NA19818	HapMap	ASW	AFR	HapMap	0.8896	0.8791	0.8625	0.852	0.8445	0.8484	0.8968	0.9121	0.9079	0.9136	0.9157	0.9198	0.9151	0.9165	0.9151	0.9169	0.9161	0.9157	0.9242	0.9172	0.917	0.9125	0.9155	0.9161	0.9117	0.9195	0.9208	0.9572	0.9377	0.9475	0.9466	0.9496	0.9472	0.9493	0.9466	0.9465	0.9493	0.9428	0.947	0.9452	0.9438	0.9465	0.9456	0.9483	0.9561
NA19819	HapMap	ASW	AFR	HapMap	0.884	0.875	0.8588	0.8479	0.8413	0.8424	0.8943	0.906	0.9026	0.9091	0.9128	0.9129	0.9107	0.9103	0.9141	0.9143	0.9164	0.9144	0.92	0.9122	0.9138	0.9078	0.9117	0.9108	0.9147	0.9182	0.9153	0.9514	0.9343	0.9467	0.9461	0.9474	0.9441	0.9448	0.945	0.9452	0.944	0.9378	0.9437	0.9438	0.9417	0.9433	0.942	0.9452	0.9533
NA19828	HapMap	ASW	AFR	HapMap	0.8852	0.8744	0.8597	0.8494	0.8405	0.8439	0.8924	0.9055	0.9035	0.9085	0.9117	0.9151	0.912	0.9108	0.9126	0.9148	0.917	0.9115	0.9191	0.9131	0.9146	0.9064	0.9102	0.9107	0.9101	0.9173	0.9148	0.9526	0.9331	0.9445	0.9441	0.9469	0.9418	0.9455	0.9442	0.9436	0.9453	0.9373	0.9424	0.9424	0.9401	0.9416	0.9414	0.9445	0.9535
NA19834	HapMap	ASW	AFR	HapMap	0.8812	0.8691	0.8547	0.8429	0.8372	0.8386	0.8902	0.9123	0.9063	0.9111	0.9168	0.9169	0.9151	0.9172	0.9186	0.9144	0.916	0.9135	0.9244	0.9159	0.9166	0.91	0.9143	0.9154	0.9158	0.9245	0.9197	0.9559	0.9373	0.946	0.9469	0.9508	0.9479	0.9474	0.9446	0.9475	0.9481	0.9412	0.9482	0.9461	0.9464	0.9475	0.947	0.9476	0.9583
NA19835	HapMap	ASW	AFR	HapMap	0.8736	0.8607	0.8445	0.8348	0.8296	0.8311	0.9053	0.9188	0.9163	0.9222	0.9295	0.9287	0.9286	0.9296	0.9307	0.9303	0.931	0.9287	0.9353	0.9281	0.9263	0.9184	0.9263	0.9252	0.9261	0.9292	0.9278	0.9571	0.9441	0.9503	0.95	0.9549	0.9527	0.9522	0.9494	0.948	0.9531	0.9426	0.9518	0.9499	0.9468	0.9498	0.9485	0.9524	0.963
NA19836	HapMap	ASW	AFR	HapMap	0.8801	0.8662	0.8505	0.8392	0.8335	0.8354	0.8993	0.9168	0.9122	0.918	0.9231	0.9237	0.9225	0.9236	0.9223	0.9231	0.9234	0.9228	0.9315	0.9223	0.9225	0.9136	0.9204	0.9205	0.9213	0.9255	0.9233	0.9563	0.9416	0.9473	0.9489	0.9514	0.9502	0.9502	0.9463	0.9471	0.9504	0.9435	0.9502	0.9484	0.9461	0.9486	0.9478	0.9491	0.9611
NA19900	HapMap	ASW	AFR	HapMap	0.8766	0.8653	0.8522	0.8369	0.8309	0.8339	0.9032	0.9194	0.9178	0.9247	0.9315	0.9304	0.9294	0.9303	0.9311	0.9314	0.9314	0.9267	0.9338	0.9266	0.9289	0.9213	0.9252	0.9242	0.929	0.9294	0.928	0.9615	0.9456	0.9546	0.9537	0.9573	0.9558	0.9538	0.9518	0.9523	0.9556	0.9477	0.9544	0.9544	0.9508	0.9512	0.9528	0.955	0.9636
NA19901	HapMap	ASW	AFR	HapMap	0.8646	0.8547	0.8403	0.827	0.8219	0.8236	0.9069	0.9294	0.9284	0.9329	0.9403	0.9415	0.9423	0.9419	0.9415	0.9429	0.9421	0.9378	0.9433	0.9372	0.9369	0.9311	0.936	0.9337	0.9328	0.9375	0.9354	0.9688	0.9487	0.9603	0.9617	0.9634	0.9614	0.9602	0.9561	0.9601	0.9603	0.9537	0.9602	0.9599	0.9577	0.9601	0.9595	0.9597	0.9712
NA19902	HapMap	ASW	AFR	HapMap	0.8691	0.8592	0.8445	0.8289	0.8259	0.8266	0.9053	0.9249	0.9249	0.9308	0.9379	0.9353	0.9373	0.9376	0.9376	0.9393	0.9378	0.9326	0.9402	0.9319	0.9339	0.9266	0.9335	0.9303	0.9331	0.9361	0.9329	0.9662	0.9487	0.9581	0.9602	0.962	0.9595	0.9583	0.955	0.9561	0.9599	0.9531	0.9573	0.9589	0.958	0.9594	0.9589	0.958	0.9683
NA19904	HapMap	ASW	AFR	HapMap	0.8787	0.8655	0.8515	0.8404	0.8343	0.8364	0.9034	0.9218	0.9188	0.9257	0.9312	0.9288	0.9289	0.9316	0.93	0.9329	0.9305	0.9273	0.9363	0.9283	0.9291	0.9219	0.926	0.9279	0.9272	0.9329	0.9283	0.9652	0.9492	0.9536	0.9557	0.9586	0.9565	0.9545	0.9538	0.9533	0.9561	0.9484	0.9561	0.9551	0.9528	0.9552	0.9563	0.9573	0.9661
NA19908	HapMap	ASW	AFR	HapMap	0.8719	0.8615	0.8453	0.8318	0.8286	0.8284	0.9114	0.9323	0.9249	0.9342	0.9397	0.9384	0.9426	0.9397	0.9414	0.9427	0.9435	0.9395	0.9454	0.9398	0.9384	0.9314	0.9357	0.9333	0.9401	0.9392	0.9392	0.9695	0.9532	0.9641	0.962	0.9657	0.9615	0.9625	0.9596	0.9597	0.9637	0.9543	0.9619	0.9607	0.9594	0.9613	0.9623	0.9638	0.972
NA19909	HapMap	ASW	AFR	HapMap	0.8754	0.8596	0.8433	0.8317	0.822	0.8286	0.904	0.9273	0.9221	0.9295	0.9379	0.9356	0.935	0.9369	0.9371	0.9403	0.9384	0.9334	0.9415	0.9336	0.9347	0.9267	0.9295	0.9289	0.9297	0.9361	0.9322	0.9646	0.9465	0.9606	0.9562	0.9606	0.9589	0.958	0.9587	0.9542	0.9568	0.9495	0.9593	0.9537	0.9556	0.9551	0.9562	0.9593	0.9648
NA19914	HapMap	ASW	AFR	HapMap	0.8856	0.8753	0.8623	0.8487	0.8417	0.8423	0.8868	0.9024	0.8997	0.905	0.9088	0.9082	0.9069	0.9081	0.9089	0.9112	0.9085	0.9065	0.9163	0.9107	0.909	0.9048	0.9057	0.9076	0.908	0.913	0.9123	0.9525	0.9304	0.9412	0.9423	0.945	0.9435	0.943	0.938	0.9394	0.9421	0.9353	0.9421	0.9401	0.9383	0.9384	0.9393	0.9397	0.9518
NA19915	HapMap	ASW	AFR	HapMap	0.876	0.8657	0.8521	0.836	0.8314	0.8343	0.9013	0.9202	0.9172	0.9232	0.9291	0.9299	0.9276	0.9283	0.9292	0.9321	0.9311	0.926	0.9341	0.9295	0.9262	0.9209	0.9234	0.9238	0.9254	0.9306	0.9295	0.964	0.9428	0.9542	0.9539	0.9591	0.9562	0.9545	0.9529	0.9518	0.9555	0.9466	0.9566	0.9515	0.9525	0.9525	0.9527	0.9534	0.9671
NA19916	HapMap	ASW	AFR	HapMap	0.8686	0.8561	0.8425	0.8286	0.8245	0.8251	0.9104	0.9311	0.9281	0.9361	0.941	0.9398	0.9398	0.9387	0.9427	0.9431	0.9403	0.9397	0.9441	0.9384	0.9376	0.9317	0.9356	0.9344	0.9376	0.9425	0.9373	0.9691	0.9536	0.963	0.961	0.9646	0.9609	0.9623	0.9618	0.9593	0.9629	0.9532	0.9625	0.9611	0.958	0.961	0.9603	0.9624	0.9744
NA19917	HapMap	ASW	AFR	HapMap	0.8655	0.8557	0.8403	0.8303	0.8216	0.8256	0.9083	0.9323	0.9273	0.9346	0.942	0.9438	0.9403	0.9425	0.9424	0.9431	0.9435	0.9418	0.9439	0.9391	0.9389	0.9322	0.9362	0.9331	0.9341	0.9414	0.9391	0.9683	0.955	0.9631	0.9624	0.9668	0.9618	0.963	0.9597	0.9609	0.964	0.9546	0.9632	0.9636	0.9587	0.9587	0.9619	0.963	0.9724
NA19918	HapMap	ASW	AFR	HapMap	0.8701	0.8589	0.8432	0.8308	0.8249	0.828	0.9128	0.9334	0.9283	0.9373	0.943	0.9443	0.9428	0.9425	0.9446	0.9452	0.9431	0.9398	0.9452	0.9399	0.9392	0.9344	0.9366	0.9352	0.9382	0.9439	0.9401	0.97	0.9552	0.9668	0.964	0.9669	0.9632	0.9647	0.9619	0.961	0.9657	0.956	0.9653	0.9651	0.9597	0.9615	0.9618	0.9635	0.9761
NA19919	HapMap	ASW	AFR	HapMap	0.8755	0.8628	0.8464	0.8339	0.8248	0.8302	0.9082	0.9314	0.9237	0.9349	0.9401	0.9361	0.9412	0.9388	0.9406	0.9411	0.9425	0.9361	0.9443	0.9388	0.938	0.9308	0.9348	0.9336	0.9376	0.9391	0.9378	0.9678	0.9519	0.9663	0.9623	0.9667	0.9636	0.9629	0.9621	0.9609	0.9619	0.955	0.9615	0.9605	0.9616	0.9605	0.9609	0.9627	0.9719
NA19921	HapMap	ASW	AFR	HapMap	0.8969	0.8901	0.8749	0.8589	0.8594	0.8596	0.8787	0.8933	0.8885	0.8931	0.8967	0.8995	0.8952	0.8972	0.8982	0.8953	0.8948	0.8961	0.9039	0.9	0.8959	0.8924	0.8968	0.8978	0.8963	0.8988	0.8959	0.9342	0.9175	0.9258	0.9276	0.9283	0.9265	0.9234	0.9211	0.9246	0.9264	0.9211	0.9233	0.9216	0.9223	0.919	0.9232	0.9218	0.9247
NA19982	HapMap	ASW	AFR	HapMap	0.8701	0.8624	0.8456	0.8347	0.8252	0.8309	0.906	0.9269	0.927	0.9331	0.9388	0.9398	0.9389	0.9408	0.9408	0.9411	0.9388	0.9368	0.9408	0.9363	0.9369	0.9296	0.9342	0.9327	0.9358	0.9371	0.9374	0.9682	0.9504	0.9599	0.9594	0.9601	0.96	0.9605	0.9592	0.9565	0.9607	0.9511	0.9607	0.9569	0.957	0.9535	0.9577	0.9605	0.9709
NA19983	HapMap	ASW	AFR	HapMap	0.8773	0.8681	0.852	0.8374	0.8345	0.8373	0.8932	0.9123	0.9093	0.9141	0.9191	0.9216	0.9197	0.9244	0.9213	0.9206	0.921	0.9181	0.9255	0.9182	0.9199	0.9147	0.9183	0.9178	0.9214	0.9242	0.9221	0.9536	0.9362	0.9478	0.9477	0.948	0.9465	0.9486	0.9476	0.9445	0.9474	0.941	0.9472	0.9443	0.9432	0.9426	0.9446	0.9453	0.9587
NA19985	HapMap	ASW	AFR	HapMap	0.8813	0.8687	0.8523	0.8415	0.8374	0.838	0.8885	0.906	0.8993	0.9063	0.9122	0.9129	0.9107	0.9106	0.9109	0.9114	0.9124	0.9102	0.919	0.9111	0.9166	0.9075	0.9117	0.9118	0.9128	0.9153	0.9143	0.9512	0.9308	0.9447	0.9423	0.9473	0.9434	0.9418	0.9415	0.9405	0.9429	0.9372	0.9404	0.9396	0.9378	0.9409	0.9425	0.9424	0.9507
NA20126	HapMap	ASW	AFR	HapMap	0.8854	0.8777	0.8642	0.8498	0.8458	0.846	0.8913	0.908	0.9037	0.9081	0.9114	0.9133	0.9112	0.911	0.9112	0.9106	0.9102	0.9104	0.9179	0.9145	0.9131	0.9063	0.9095	0.907	0.9116	0.9164	0.9148	0.9513	0.934	0.9443	0.9435	0.9438	0.9436	0.9437	0.9388	0.9413	0.9433	0.9354	0.9442	0.9426	0.94	0.9417	0.9429	0.9417	0.9507
NA20127	HapMap	ASW	AFR	HapMap	0.8668	0.8578	0.8403	0.8268	0.8198	0.823	0.9078	0.93	0.923	0.9318	0.9405	0.9387	0.9412	0.9408	0.9407	0.9428	0.94	0.9375	0.9432	0.9389	0.9382	0.9292	0.9355	0.933	0.9357	0.9421	0.937	0.9698	0.9526	0.9606	0.9591	0.9627	0.9635	0.96	0.9598	0.9598	0.9601	0.9539	0.9639	0.9628	0.9593	0.9596	0.96	0.9632	0.9736
NA20128	HapMap	ASW	AFR	HapMap	0.8731	0.8638	0.8493	0.8349	0.8309	0.8331	0.8993	0.9205	0.9157	0.9223	0.9277	0.9266	0.9263	0.9288	0.9286	0.9292	0.9252	0.9261	0.9332	0.9273	0.9263	0.9213	0.9235	0.9214	0.9249	0.9309	0.9265	0.9604	0.944	0.9538	0.9513	0.954	0.9541	0.9532	0.95	0.9513	0.954	0.945	0.9551	0.9539	0.9519	0.9514	0.9522	0.9526	0.9641
NA20129	HapMap	ASW	AFR	HapMap	0.8782	0.8673	0.852	0.8408	0.8342	0.8386	0.8926	0.9127	0.9086	0.9136	0.9206	0.9232	0.9204	0.9197	0.9231	0.9225	0.9203	0.9198	0.9254	0.9203	0.9165	0.9124	0.9163	0.9165	0.9156	0.9195	0.9166	0.9509	0.9331	0.9458	0.9439	0.9451	0.943	0.944	0.9392	0.943	0.9454	0.9381	0.9434	0.9408	0.9391	0.9374	0.94	0.9437	0.9493
NA20276	HapMap	ASW	AFR	HapMap	0.8734	0.8629	0.8462	0.8343	0.8284	0.8303	0.8968	0.917	0.9114	0.9218	0.926	0.9273	0.9253	0.9252	0.926	0.9277	0.9241	0.9225	0.9316	0.9217	0.9241	0.9182	0.9237	0.9208	0.9243	0.928	0.9247	0.9602	0.9433	0.952	0.9497	0.9528	0.9501	0.9509	0.9485	0.951	0.9524	0.9442	0.953	0.9516	0.9482	0.9516	0.9517	0.9508	0.9623
NA20277	HapMap	ASW	AFR	HapMap	0.8708	0.8597	0.8431	0.8329	0.8275	0.8281	0.9011	0.9211	0.9153	0.9236	0.9315	0.9336	0.93	0.9287	0.9309	0.934	0.9308	0.9276	0.9369	0.928	0.9289	0.9221	0.9273	0.9258	0.9276	0.9328	0.9299	0.9615	0.9446	0.956	0.9547	0.9552	0.9525	0.9538	0.9526	0.9523	0.9554	0.9488	0.9538	0.9532	0.9537	0.9526	0.955	0.9535	0.965
NA20279	HapMap	ASW	AFR	HapMap	0.9014	0.8908	0.8795	0.8666	0.8609	0.8584	0.8859	0.8937	0.8917	0.8978	0.8971	0.8971	0.8964	0.8963	0.8941	0.8935	0.898	0.8997	0.9066	0.901	0.9013	0.8949	0.8993	0.8989	0.9054	0.9075	0.9063	0.9449	0.9284	0.9351	0.9389	0.9377	0.9375	0.9396	0.9349	0.9374	0.9386	0.9308	0.937	0.9353	0.9313	0.9351	0.9366	0.9354	0.944
NA20281	HapMap	ASW	AFR	HapMap	0.8729	0.8621	0.8474	0.8341	0.8289	0.8334	0.9052	0.9262	0.9217	0.926	0.9348	0.935	0.9327	0.9332	0.9341	0.937	0.9355	0.932	0.9384	0.9305	0.9306	0.9247	0.9262	0.9291	0.9276	0.936	0.9313	0.9666	0.9492	0.9552	0.9588	0.9588	0.9573	0.9566	0.9553	0.9554	0.9584	0.9487	0.9567	0.9565	0.9558	0.9564	0.9554	0.9585	0.9693
NA20282	HapMap	ASW	AFR	HapMap	0.8823	0.8706	0.8583	0.8436	0.8386	0.8365	0.8937	0.9061	0.9047	0.9112	0.9158	0.9161	0.9144	0.9124	0.9136	0.9137	0.912	0.9142	0.9211	0.915	0.9125	0.9073	0.9117	0.9119	0.9145	0.9174	0.917	0.9518	0.9355	0.9443	0.9434	0.9435	0.9421	0.9429	0.9412	0.9442	0.9448	0.9364	0.9437	0.9427	0.9404	0.9411	0.9441	0.9446	0.9512
NA20284	HapMap	ASW	AFR	HapMap	0.886	0.8768	0.8621	0.851	0.8445	0.8442	0.8927	0.9097	0.9074	0.9104	0.9137	0.9157	0.9133	0.9105	0.9125	0.9145	0.9109	0.9134	0.9224	0.9165	0.9144	0.9081	0.9132	0.911	0.9163	0.9203	0.9198	0.9565	0.937	0.9465	0.9471	0.9463	0.9438	0.9456	0.9462	0.9456	0.9455	0.937	0.9457	0.9459	0.941	0.9423	0.945	0.9462	0.9532
NA20287	HapMap	ASW	AFR	HapMap	0.8757	0.8637	0.8474	0.8347	0.8293	0.8326	0.9014	0.9202	0.918	0.9242	0.9287	0.9279	0.9298	0.929	0.9281	0.9272	0.9278	0.9244	0.9306	0.9247	0.9283	0.9186	0.9244	0.9239	0.9249	0.9309	0.9274	0.9597	0.9441	0.9533	0.95	0.9546	0.9518	0.9521	0.9533	0.9501	0.954	0.9457	0.9531	0.9517	0.946	0.9502	0.9517	0.9513	0.9633
NA20288	HapMap	ASW	AFR	HapMap	0.876	0.8631	0.8468	0.8352	0.8266	0.8318	0.9057	0.9249	0.9226	0.9289	0.935	0.9347	0.9372	0.9357	0.9349	0.9357	0.9344	0.9325	0.9388	0.931	0.9316	0.9235	0.9292	0.9298	0.9317	0.9353	0.9325	0.9657	0.9478	0.9581	0.9557	0.9589	0.9559	0.9572	0.9554	0.9558	0.9586	0.9515	0.9579	0.9578	0.9511	0.9557	0.9573	0.9558	0.9681
NA20289	HapMap	ASW	AFR	HapMap	0.8812	0.8715	0.8538	0.8402	0.8349	0.8368	0.8982	0.9145	0.9103	0.9172	0.9224	0.9231	0.9215	0.9216	0.9208	0.921	0.9216	0.9217	0.929	0.9222	0.9231	0.9192	0.9205	0.9206	0.9216	0.9265	0.9231	0.9578	0.9418	0.951	0.9496	0.9532	0.9519	0.9503	0.9494	0.9497	0.9511	0.9433	0.9509	0.9512	0.948	0.9485	0.9515	0.954	0.961
NA20290	HapMap	ASW	AFR	HapMap	0.8676	0.8589	0.8426	0.8261	0.8236	0.8275	0.9049	0.9261	0.9213	0.9319	0.9352	0.9363	0.9366	0.9354	0.9358	0.9374	0.9344	0.9329	0.9406	0.9341	0.9343	0.9293	0.9296	0.9306	0.9315	0.9349	0.9327	0.9644	0.9481	0.958	0.9576	0.9597	0.9581	0.9575	0.9567	0.9549	0.9574	0.95	0.9575	0.9558	0.954	0.9557	0.9574	0.9589	0.9693
NA20292	HapMap	ASW	AFR	HapMap	0.8783	0.8701	0.8535	0.8434	0.8379	0.8374	0.8889	0.9053	0.9005	0.9091	0.9129	0.9127	0.9139	0.9121	0.9139	0.9147	0.9109	0.9122	0.9202	0.9108	0.9113	0.9047	0.9099	0.9096	0.9119	0.9174	0.9132	0.9479	0.9322	0.9415	0.9396	0.9445	0.9422	0.9437	0.9426	0.9394	0.9433	0.934	0.9394	0.9409	0.937	0.9387	0.9394	0.9399	0.9497
NA20294	HapMap	ASW	AFR	HapMap	0.8693	0.8591	0.842	0.8297	0.8221	0.8284	0.9024	0.9221	0.9194	0.9267	0.9336	0.9322	0.9329	0.9319	0.9308	0.9326	0.9327	0.9286	0.9357	0.9298	0.9299	0.9236	0.9271	0.9253	0.9295	0.9324	0.9299	0.9625	0.9479	0.9549	0.9541	0.9567	0.956	0.956	0.9512	0.9528	0.9549	0.9451	0.9535	0.955	0.9516	0.9526	0.9552	0.955	0.9651
NA20295	HapMap	ASW	AFR	HapMap	0.873	0.8623	0.8452	0.8327	0.8269	0.8295	0.9056	0.9271	0.9233	0.9297	0.9378	0.9339	0.9363	0.9352	0.9338	0.9363	0.9383	0.9339	0.9382	0.9321	0.9341	0.9285	0.931	0.9314	0.9329	0.9369	0.9339	0.9667	0.9525	0.9577	0.9588	0.9603	0.9585	0.9571	0.9554	0.956	0.9595	0.9496	0.958	0.9581	0.9554	0.9569	0.9592	0.9593	0.9666
NA20297	HapMap	ASW	AFR	HapMap	0.8771	0.8648	0.8493	0.8385	0.8318	0.8317	0.9043	0.9224	0.9173	0.9247	0.9307	0.9313	0.9305	0.9286	0.9343	0.9329	0.9332	0.9279	0.9361	0.9301	0.9311	0.9255	0.9279	0.9262	0.9279	0.9317	0.9314	0.9597	0.9443	0.954	0.952	0.9559	0.9544	0.9558	0.9516	0.9517	0.9564	0.9457	0.9537	0.953	0.9528	0.952	0.9528	0.9556	0.9651
NA20300	HapMap	ASW	AFR	HapMap	0.8893	0.8801	0.8627	0.85	0.8464	0.8494	0.8859	0.9043	0.8992	0.9065	0.9088	0.9084	0.907	0.9069	0.907	0.9055	0.9059	0.9047	0.9108	0.903	0.9045	0.8999	0.8981	0.8996	0.899	0.8995	0.8948	0.9234	0.9098	0.9179	0.9164	0.9173	0.915	0.9168	0.9131	0.9143	0.9121	0.9072	0.9155	0.9112	0.9095	0.9111	0.9098	0.9135	0.8993
NA20301	HapMap	ASW	AFR	HapMap	0.8784	0.8674	0.8553	0.84	0.8351	0.836	0.8942	0.9121	0.91	0.9164	0.9193	0.9199	0.9207	0.9199	0.9192	0.9178	0.9192	0.9184	0.926	0.9189	0.9171	0.9115	0.9167	0.9149	0.9191	0.9204	0.9206	0.9555	0.938	0.9465	0.9474	0.9494	0.9464	0.9468	0.9453	0.9472	0.9457	0.9385	0.9463	0.9473	0.9429	0.9452	0.9463	0.947	0.9565
NA20302	HapMap	ASW	AFR	HapMap	0.8791	0.8696	0.8538	0.8378	0.8358	0.8355	0.9001	0.9178	0.9139	0.9195	0.9262	0.9274	0.9267	0.9228	0.9259	0.9248	0.926	0.9233	0.9302	0.9261	0.9234	0.9164	0.9203	0.9195	0.923	0.9286	0.924	0.9616	0.9426	0.9519	0.9523	0.9549	0.9517	0.9522	0.9495	0.9499	0.9504	0.9454	0.9513	0.9522	0.9479	0.9503	0.9513	0.9531	0.9616
NA20317	HapMap	ASW	AFR	HapMap	0.8818	0.8761	0.8595	0.8469	0.8403	0.8453	0.889	0.905	0.8995	0.9086	0.9111	0.9131	0.9091	0.91	0.9119	0.9112	0.9121	0.9054	0.919	0.9145	0.9102	0.9052	0.9104	0.9081	0.9116	0.9182	0.9141	0.9524	0.9357	0.9449	0.9465	0.9477	0.9442	0.9444	0.942	0.9436	0.9455	0.9378	0.9442	0.9417	0.9414	0.9415	0.9437	0.9431	0.9528
NA20319	HapMap	ASW	AFR	HapMap	0.8853	0.8804	0.8619	0.846	0.8427	0.8463	0.8924	0.9068	0.8993	0.9097	0.9106	0.9124	0.9101	0.9132	0.9114	0.9096	0.9132	0.908	0.9202	0.9141	0.9122	0.9086	0.912	0.9082	0.9112	0.9151	0.9124	0.9486	0.9306	0.9399	0.9411	0.9417	0.9385	0.9378	0.9374	0.9387	0.9409	0.9324	0.9371	0.9352	0.9356	0.9381	0.9382	0.9377	0.9431
NA20322	HapMap	ASW	AFR	HapMap	0.8785	0.8684	0.8543	0.8423	0.8363	0.8376	0.8923	0.9106	0.9071	0.9099	0.917	0.9184	0.9159	0.9173	0.9177	0.917	0.9163	0.9186	0.9245	0.9159	0.9179	0.9119	0.9146	0.9167	0.9183	0.9214	0.9186	0.9556	0.938	0.9505	0.9459	0.9507	0.9485	0.9486	0.946	0.9462	0.9475	0.9395	0.9474	0.9446	0.9449	0.9458	0.9466	0.9459	0.9561
NA20332	HapMap	ASW	AFR	HapMap	0.8757	0.8637	0.8493	0.8379	0.8284	0.8345	0.8955	0.9122	0.9067	0.9154	0.9196	0.9207	0.9177	0.9214	0.9185	0.922	0.9186	0.9184	0.9267	0.9171	0.9184	0.9101	0.9162	0.9149	0.9179	0.9227	0.9189	0.9534	0.9372	0.9474	0.9459	0.9484	0.9462	0.9455	0.9453	0.9452	0.9487	0.9387	0.9488	0.9467	0.9432	0.9444	0.9459	0.9462	0.9574
NA20333	HapMap	ASW	AFR	HapMap	0.8702	0.8619	0.8468	0.8354	0.8261	0.8334	0.9064	0.9198	0.9211	0.9274	0.934	0.9317	0.9306	0.9324	0.9324	0.9363	0.931	0.9305	0.9354	0.9296	0.9309	0.9222	0.9245	0.926	0.9261	0.9343	0.9303	0.9618	0.9449	0.9544	0.9538	0.9555	0.9541	0.9545	0.9515	0.9513	0.9556	0.9478	0.9546	0.9553	0.9519	0.9527	0.9537	0.9549	0.9668
NA20334	HapMap	ASW	AFR	HapMap	0.8926	0.8824	0.8679	0.8567	0.8461	0.8498	0.883	0.8968	0.8907	0.8958	0.9012	0.9009	0.9008	0.9004	0.8957	0.9026	0.901	0.9008	0.9102	0.9012	0.9031	0.8963	0.9002	0.9008	0.9048	0.9087	0.9063	0.9479	0.9294	0.9409	0.9406	0.9409	0.9391	0.9375	0.9364	0.9379	0.9373	0.9299	0.9399	0.9383	0.9332	0.9361	0.9359	0.9366	0.9451
NA20335	HapMap	ASW	AFR	HapMap	0.885	0.8751	0.8577	0.8466	0.8377	0.8423	0.8977	0.9119	0.9074	0.9139	0.9227	0.9203	0.9203	0.9198	0.9184	0.9233	0.9204	0.9221	0.9253	0.9201	0.9208	0.9126	0.918	0.9166	0.9234	0.9232	0.923	0.9562	0.9395	0.9507	0.9508	0.9522	0.9517	0.9503	0.9467	0.9493	0.9497	0.942	0.9529	0.9504	0.9455	0.948	0.9493	0.95	0.9617
NA20336	HapMap	ASW	AFR	HapMap	0.8947	0.8841	0.8697	0.8569	0.8484	0.8516	0.8822	0.894	0.8868	0.8944	0.8951	0.8987	0.8961	0.8977	0.8939	0.8975	0.8954	0.8974	0.9044	0.9006	0.9005	0.8933	0.8963	0.8983	0.9008	0.9061	0.9005	0.9435	0.9247	0.9377	0.9354	0.9385	0.9354	0.9357	0.9335	0.9346	0.9344	0.9276	0.9346	0.9317	0.9287	0.9309	0.934	0.931	0.9414
NA20337	HapMap	ASW	AFR	HapMap	0.883	0.8724	0.856	0.8443	0.8366	0.838	0.8894	0.9053	0.8999	0.9081	0.9111	0.9139	0.91	0.913	0.9111	0.9158	0.9132	0.9133	0.9187	0.9132	0.9118	0.9055	0.9085	0.9113	0.911	0.9169	0.9152	0.9506	0.9339	0.9454	0.943	0.9476	0.9436	0.9428	0.9425	0.94	0.944	0.9356	0.9438	0.9405	0.9388	0.941	0.9419	0.9416	0.9493
NA20340	HapMap	ASW	AFR	HapMap	0.8735	0.863	0.8467	0.8335	0.8312	0.8309	0.904	0.923	0.9182	0.9273	0.9327	0.9334	0.9335	0.9342	0.9312	0.9326	0.9303	0.9303	0.9371	0.9302	0.9309	0.9235	0.9279	0.9268	0.9295	0.9348	0.9277	0.9615	0.9446	0.9532	0.9559	0.9554	0.9537	0.9551	0.9511	0.9515	0.954	0.9471	0.9556	0.9547	0.95	0.9509	0.9529	0.9536	0.9651
NA20341	HapMap	ASW	AFR	HapMap	0.8787	0.868	0.851	0.8385	0.8326	0.8351	0.8991	0.9154	0.9109	0.9187	0.9237	0.9237	0.9221	0.9219	0.9213	0.9229	0.9226	0.9221	0.9277	0.9227	0.9218	0.9168	0.9203	0.9193	0.9203	0.9264	0.9231	0.9578	0.9402	0.9496	0.9492	0.9535	0.9502	0.9498	0.9468	0.9475	0.9489	0.9423	0.9479	0.9516	0.9467	0.947	0.9467	0.9504	0.9568
NA20342	HapMap	ASW	AFR	HapMap	0.8984	0.8862	0.8752	0.8637	0.8552	0.8542	0.8818	0.8961	0.8893	0.8953	0.8999	0.899	0.8963	0.8964	0.8972	0.8967	0.8983	0.8992	0.9085	0.9003	0.9026	0.8959	0.9018	0.9013	0.9017	0.907	0.9035	0.9457	0.9257	0.9372	0.9369	0.9383	0.9355	0.9335	0.932	0.9336	0.936	0.9291	0.934	0.9311	0.9297	0.9317	0.9345	0.9332	0.9413
NA20343	HapMap	ASW	AFR	HapMap	0.8877	0.8772	0.8653	0.8519	0.8449	0.846	0.8932	0.9088	0.9041	0.9084	0.9115	0.9127	0.9117	0.9128	0.9091	0.9105	0.912	0.9135	0.9204	0.9152	0.9151	0.9061	0.9133	0.9134	0.9137	0.9174	0.9139	0.9511	0.9322	0.9457	0.9431	0.9466	0.9444	0.9431	0.9392	0.9417	0.9437	0.9363	0.9426	0.9407	0.9409	0.9385	0.9422	0.9441	0.9526
NA20344	HapMap	ASW	AFR	HapMap	0.8767	0.8657	0.8525	0.8408	0.836	0.8398	0.893	0.9111	0.905	0.9128	0.9164	0.9173	0.9171	0.9161	0.9161	0.9194	0.9168	0.9166	0.9227	0.9171	0.9171	0.91	0.9128	0.9153	0.9179	0.9202	0.9188	0.9532	0.9367	0.9446	0.9446	0.949	0.9466	0.9451	0.9455	0.9434	0.9499	0.9385	0.9453	0.9457	0.9421	0.9453	0.943	0.9474	0.9551
NA20345	HapMap	ASW	AFR	HapMap	0.8773	0.8676	0.8537	0.8421	0.8381	0.8408	0.9032	0.9166	0.9131	0.9212	0.925	0.9249	0.9255	0.9266	0.9263	0.9267	0.9238	0.9256	0.9326	0.9244	0.9258	0.9158	0.9235	0.9201	0.9232	0.9282	0.9278	0.9603	0.942	0.9506	0.9515	0.9561	0.9518	0.9502	0.951	0.9506	0.9535	0.9456	0.9539	0.9523	0.9494	0.9506	0.9494	0.9523	0.9624
NA20346	HapMap	ASW	AFR	HapMap	0.8746	0.8621	0.8469	0.8343	0.8313	0.8328	0.9012	0.9202	0.9167	0.9255	0.9305	0.9338	0.9305	0.9303	0.9308	0.9298	0.9271	0.9278	0.934	0.93	0.9271	0.9214	0.9234	0.9246	0.9266	0.9282	0.9266	0.9596	0.9409	0.9538	0.9506	0.9542	0.9518	0.9522	0.9501	0.9518	0.9548	0.9441	0.9518	0.9502	0.9511	0.9491	0.9518	0.951	0.9587
NA20347	HapMap	ASW	AFR	HapMap	0.8867	0.874	0.8579	0.8481	0.8413	0.8408	0.8975	0.9137	0.9094	0.9188	0.9208	0.9204	0.9203	0.9195	0.9195	0.921	0.9195	0.9203	0.9274	0.9212	0.9182	0.9126	0.9147	0.9159	0.9184	0.9256	0.9214	0.9575	0.9374	0.9496	0.9499	0.9508	0.9497	0.9493	0.9479	0.9488	0.9496	0.9423	0.9493	0.9475	0.9469	0.9449	0.9472	0.9483	0.9556
NA20348	HapMap	ASW	AFR	HapMap	0.8772	0.8653	0.8522	0.8371	0.8317	0.8333	0.9055	0.9228	0.9196	0.927	0.9338	0.9341	0.9346	0.934	0.9314	0.9325	0.932	0.9305	0.9364	0.9315	0.9317	0.9233	0.9294	0.9279	0.9306	0.9348	0.9339	0.9631	0.95	0.9559	0.9556	0.9593	0.9585	0.9554	0.9539	0.9563	0.9565	0.9497	0.9559	0.9576	0.9537	0.9551	0.9573	0.9548	0.9676
NA20349	HapMap	ASW	AFR	HapMap	0.882	0.8728	0.8583	0.8473	0.8419	0.8439	0.8936	0.9084	0.9037	0.9114	0.9147	0.9173	0.9155	0.9169	0.9168	0.9171	0.9146	0.9167	0.9232	0.9164	0.9154	0.9095	0.9114	0.9128	0.9184	0.9204	0.9181	0.9554	0.9381	0.9492	0.9469	0.9498	0.9493	0.9495	0.9456	0.947	0.9518	0.9393	0.9466	0.9483	0.9434	0.9474	0.9462	0.9491	0.9575
NA20350	HapMap	ASW	AFR	HapMap	0.8792	0.8713	0.8531	0.8417	0.8355	0.8411	0.899	0.9177	0.9131	0.9187	0.925	0.9248	0.9244	0.9267	0.9259	0.9247	0.9257	0.9254	0.9305	0.9246	0.9235	0.9183	0.9221	0.9194	0.9247	0.9278	0.9253	0.9575	0.9418	0.9529	0.9528	0.9533	0.9532	0.9523	0.949	0.951	0.9536	0.947	0.952	0.9512	0.9482	0.951	0.9518	0.9511	0.9616
NA20356	HapMap	ASW	AFR	HapMap	0.8716	0.8607	0.8447	0.8319	0.8283	0.8306	0.9053	0.928	0.9224	0.9301	0.9377	0.9386	0.9382	0.9359	0.94	0.9383	0.9364	0.9347	0.9415	0.936	0.9343	0.9269	0.9308	0.9302	0.9304	0.939	0.9331	0.9671	0.9491	0.9609	0.9587	0.9633	0.9596	0.9582	0.9574	0.9585	0.959	0.9534	0.9614	0.9544	0.956	0.9585	0.9577	0.9592	0.9699
NA20357	HapMap	ASW	AFR	HapMap	0.8672	0.8571	0.8379	0.8256	0.8216	0.8257	0.9079	0.9288	0.9257	0.9298	0.9392	0.9355	0.9402	0.9376	0.9386	0.9393	0.9391	0.9352	0.9412	0.9332	0.934	0.9278	0.9332	0.9298	0.9342	0.937	0.9353	0.9667	0.9497	0.9596	0.958	0.9601	0.9586	0.9581	0.9568	0.9569	0.9579	0.9519	0.9592	0.9566	0.9538	0.9565	0.9573	0.9601	0.9693
NA20358	HapMap	ASW	AFR	HapMap	0.8725	0.8629	0.846	0.8305	0.8283	0.8326	0.9074	0.9289	0.9251	0.9318	0.9376	0.9378	0.9377	0.935	0.9393	0.9403	0.9365	0.9367	0.9426	0.9348	0.9371	0.9285	0.9343	0.9317	0.9317	0.9374	0.9356	0.9685	0.9503	0.9588	0.9563	0.9617	0.9591	0.9595	0.9578	0.9588	0.9594	0.9521	0.9594	0.9546	0.9542	0.9574	0.957	0.9596	0.9699
NA20359	HapMap	ASW	AFR	HapMap	0.8829	0.8732	0.857	0.8453	0.8382	0.8403	0.8953	0.9161	0.91	0.9154	0.9222	0.9196	0.923	0.9184	0.9201	0.9211	0.9198	0.9225	0.9259	0.9213	0.9195	0.9134	0.9177	0.9178	0.9197	0.9258	0.9246	0.9587	0.9404	0.9489	0.9516	0.9503	0.9525	0.9515	0.9494	0.949	0.9469	0.9403	0.9506	0.9467	0.9473	0.9454	0.9489	0.9496	0.9577
NA20360	HapMap	ASW	AFR	HapMap	0.8822	0.8695	0.8547	0.8429	0.8348	0.8393	0.8966	0.9148	0.9078	0.9137	0.9188	0.92	0.9199	0.9196	0.9188	0.9194	0.9196	0.9217	0.9278	0.9211	0.9216	0.9122	0.9172	0.9179	0.9201	0.9249	0.9232	0.958	0.9401	0.9498	0.9505	0.9506	0.9512	0.9514	0.95	0.9471	0.9477	0.9401	0.951	0.9466	0.9488	0.9453	0.9476	0.9495	0.9578
NA20363	HapMap	ASW	AFR	HapMap	0.8869	0.8736	0.86	0.849	0.84	0.8429	0.8887	0.906	0.9023	0.9099	0.9132	0.9124	0.9126	0.9108	0.912	0.9145	0.9121	0.9126	0.9214	0.914	0.9135	0.9058	0.9118	0.9122	0.9129	0.9188	0.9187	0.9518	0.9341	0.945	0.9453	0.9482	0.9458	0.9462	0.9443	0.9436	0.9405	0.9358	0.9441	0.9444	0.943	0.9411	0.9432	0.9463	0.9531
NA20364	HapMap	ASW	AFR	HapMap	0.8821	0.8702	0.8563	0.8444	0.8391	0.8398	0.8916	0.9061	0.9031	0.9101	0.916	0.916	0.9138	0.9131	0.9152	0.9173	0.9155	0.9147	0.9239	0.9148	0.915	0.9092	0.9116	0.9126	0.9135	0.92	0.917	0.9504	0.9335	0.9459	0.9441	0.9485	0.9448	0.9444	0.9417	0.9402	0.943	0.9373	0.9433	0.9405	0.941	0.944	0.9429	0.9446	0.9548
HGDP01253	HGDP	Mozabite	ME	HGDP	0.9586	0.9555	0.9444	0.9297	0.9238	0.9235	0.8455	0.8691	0.8651	0.8715	0.8702	0.864	0.868	0.8705	0.8714	0.8751	0.8765	0.8762	0.8909	0.8908	0.8886	0.8771	0.887	0.8876	0.8876	0.8976	0.8968	0.9447	0.9279	0.9381	0.9336	0.936	0.9345	0.9341	0.9345	0.9351	0.9367	0.9302	0.9322	0.9352	0.9289	0.9321	0.9334	0.9324	0.9453
HGDP01254	HGDP	Mozabite	ME	HGDP	0.9601	0.9532	0.9389	0.927	0.9253	0.9205	0.8423	0.8706	0.8655	0.8656	0.8667	0.8654	0.8684	0.8672	0.8702	0.8718	0.8732	0.873	0.8924	0.887	0.8834	0.8766	0.8804	0.8848	0.8874	0.8935	0.8905	0.943	0.9232	0.9347	0.9341	0.9349	0.9325	0.9331	0.9292	0.9303	0.9366	0.927	0.9314	0.9306	0.9269	0.9294	0.9294	0.9275	0.942
HGDP01255	HGDP	Mozabite	ME	HGDP	0.9557	0.9505	0.9395	0.9255	0.9216	0.9187	0.8472	0.863	0.8572	0.856	0.8599	0.8568	0.8567	0.8579	0.8594	0.859	0.8626	0.8673	0.8825	0.8755	0.8735	0.8712	0.8727	0.8779	0.8778	0.8892	0.8842	0.9378	0.9184	0.9268	0.9277	0.9276	0.9275	0.9281	0.9249	0.9242	0.9271	0.9196	0.9217	0.9226	0.9196	0.9192	0.9179	0.9211	0.9282
HGDP01256	HGDP	Mozabite	ME	HGDP	0.9541	0.9485	0.9336	0.9229	0.9191	0.9156	0.845	0.8728	0.8622	0.8663	0.8671	0.8618	0.8686	0.8671	0.8701	0.8721	0.8743	0.8716	0.8898	0.8857	0.8824	0.8763	0.8845	0.8842	0.8865	0.8938	0.8929	0.9401	0.924	0.9319	0.9364	0.9336	0.9322	0.9345	0.9335	0.9323	0.9339	0.9284	0.9319	0.9303	0.9302	0.9311	0.9293	0.9287	0.9385
HGDP01257	HGDP	Mozabite	ME	HGDP	0.9508	0.9453	0.9314	0.9202	0.9174	0.9117	0.8423	0.8749	0.8684	0.8709	0.8731	0.8681	0.8724	0.8734	0.8744	0.8765	0.8773	0.8788	0.892	0.8873	0.8873	0.8803	0.8873	0.8884	0.8903	0.899	0.8983	0.9436	0.9274	0.9367	0.9366	0.9371	0.9348	0.9368	0.9321	0.9345	0.9369	0.9301	0.9329	0.9322	0.9313	0.9337	0.9336	0.931	0.946
HGDP01258	HGDP	Mozabite	ME	HGDP	0.9624	0.9554	0.9425	0.9312	0.9258	0.9211	0.8393	0.8671	0.8623	0.8713	0.8683	0.8659	0.865	0.8704	0.8697	0.8694	0.8737	0.8733	0.8917	0.8837	0.885	0.879	0.8829	0.8864	0.8893	0.8979	0.895	0.9421	0.9248	0.9339	0.9348	0.9372	0.9352	0.9333	0.9328	0.9329	0.9353	0.9265	0.9291	0.9315	0.9285	0.9317	0.9308	0.9291	0.9402
HGDP01259	HGDP	Mozabite	ME	HGDP	0.9509	0.9453	0.9335	0.9213	0.9156	0.9136	0.8469	0.867	0.863	0.8668	0.8652	0.8603	0.8624	0.8694	0.8651	0.8699	0.871	0.8663	0.8863	0.8799	0.881	0.8722	0.8801	0.8826	0.8843	0.8932	0.8876	0.9384	0.9202	0.929	0.9298	0.9309	0.9301	0.9285	0.9276	0.9271	0.9298	0.9217	0.9237	0.9275	0.92	0.9263	0.9284	0.923	0.9363
HGDP01260	HGDP	Mozabite	ME	HGDP	0.9588	0.9544	0.9391	0.9276	0.9216	0.9188	0.8514	0.8805	0.8685	0.8755	0.8752	0.8727	0.8771	0.8764	0.8783	0.8814	0.8843	0.8826	0.8969	0.8924	0.8919	0.8844	0.8889	0.8899	0.8943	0.9017	0.9023	0.95	0.9303	0.94	0.9411	0.9411	0.9382	0.9419	0.938	0.9377	0.9431	0.9355	0.9387	0.9371	0.9339	0.9342	0.9379	0.9356	0.9467
HGDP01261	HGDP	Mozabite	ME	HGDP	0.9427	0.9358	0.9235	0.9117	0.905	0.8999	0.8635	0.889	0.8836	0.886	0.8918	0.8884	0.8887	0.8901	0.8952	0.8935	0.8945	0.8926	0.9086	0.9033	0.9023	0.894	0.8987	0.9022	0.9046	0.9101	0.9057	0.9515	0.9336	0.9437	0.9468	0.9434	0.9438	0.9461	0.9413	0.9418	0.9425	0.9365	0.9415	0.945	0.9396	0.9393	0.9391	0.9418	0.9508
HGDP01262	HGDP	Mozabite	ME	HGDP	0.9555	0.9496	0.9356	0.9223	0.9186	0.9149	0.8487	0.8689	0.8607	0.867	0.8671	0.8634	0.8697	0.8672	0.8679	0.8721	0.8746	0.8743	0.8936	0.8856	0.8819	0.8772	0.8827	0.8867	0.8866	0.8956	0.8885	0.9403	0.9211	0.9326	0.9307	0.9319	0.9305	0.9317	0.9289	0.9323	0.9321	0.9237	0.9274	0.9285	0.9247	0.9263	0.9307	0.9293	0.9386
HGDP01263	HGDP	Mozabite	ME	HGDP	0.9608	0.9546	0.9434	0.9307	0.9254	0.9218	0.8439	0.8616	0.8537	0.8603	0.8567	0.8549	0.8576	0.8565	0.8573	0.8619	0.8657	0.8662	0.8861	0.8766	0.8736	0.8698	0.8754	0.8766	0.8776	0.886	0.8876	0.9355	0.9181	0.9278	0.9288	0.929	0.9277	0.929	0.926	0.9268	0.9283	0.9222	0.9276	0.9262	0.9218	0.9248	0.9272	0.9206	0.9344
HGDP01264	HGDP	Mozabite	ME	HGDP	0.9599	0.9552	0.9421	0.9285	0.926	0.9193	0.8357	0.8678	0.8649	0.8668	0.8658	0.8604	0.8678	0.8673	0.8728	0.8695	0.8762	0.8723	0.8878	0.886	0.8843	0.8779	0.8796	0.8807	0.8877	0.8959	0.8923	0.9418	0.9232	0.9331	0.9345	0.934	0.9319	0.9338	0.9288	0.9315	0.9323	0.9239	0.932	0.9267	0.9277	0.9253	0.9298	0.9258	0.9366
HGDP01265	HGDP	Mozabite	ME	HGDP	0.9583	0.9524	0.9382	0.927	0.9226	0.9185	0.8431	0.8678	0.8646	0.8652	0.869	0.864	0.8657	0.8658	0.8699	0.8706	0.8754	0.8725	0.8912	0.8844	0.8809	0.878	0.8851	0.8877	0.8858	0.8944	0.8948	0.9398	0.9256	0.9329	0.9362	0.9328	0.9358	0.9331	0.9334	0.9323	0.9368	0.927	0.9319	0.9323	0.9292	0.9319	0.9328	0.9303	0.9411
HGDP01266	HGDP	Mozabite	ME	HGDP	0.9569	0.9525	0.9383	0.9257	0.922	0.918	0.8403	0.8706	0.8609	0.865	0.8642	0.8659	0.8641	0.8656	0.8671	0.8695	0.8741	0.8759	0.8859	0.8821	0.881	0.8742	0.8821	0.8806	0.8829	0.8929	0.8936	0.9403	0.9234	0.9319	0.9337	0.9337	0.933	0.9318	0.9292	0.9294	0.933	0.9277	0.9283	0.9282	0.9252	0.9288	0.9306	0.9267	0.9396
HGDP01267	HGDP	Mozabite	ME	HGDP	0.9582	0.9526	0.9378	0.9247	0.921	0.9194	0.8407	0.8647	0.8647	0.8645	0.8656	0.8643	0.8652	0.8658	0.8698	0.8717	0.8774	0.8719	0.8904	0.8806	0.8857	0.8714	0.8782	0.8794	0.8862	0.8901	0.8893	0.9378	0.9209	0.93	0.9322	0.9335	0.9306	0.9288	0.929	0.9276	0.931	0.9273	0.9301	0.9294	0.9236	0.9256	0.9242	0.9273	0.9363
HGDP01268	HGDP	Mozabite	ME	HGDP	0.9592	0.9507	0.9386	0.9282	0.9219	0.9156	0.8452	0.8726	0.8651	0.8682	0.8721	0.8677	0.8682	0.8738	0.8734	0.8734	0.883	0.8749	0.892	0.885	0.8886	0.8794	0.887	0.885	0.8905	0.8955	0.8961	0.9445	0.9278	0.9375	0.9361	0.9396	0.937	0.9387	0.935	0.9356	0.9395	0.9316	0.937	0.9353	0.9299	0.9323	0.9334	0.9333	0.9417
HGDP01269	HGDP	Mozabite	ME	HGDP	0.965	0.9603	0.9471	0.9357	0.9296	0.9266	0.8522	0.8752	0.8736	0.874	0.8774	0.8747	0.8785	0.8795	0.8809	0.8812	0.8844	0.8827	0.8997	0.8916	0.8909	0.8846	0.8927	0.8902	0.8958	0.9056	0.9014	0.9487	0.9309	0.9421	0.9444	0.946	0.942	0.9451	0.9383	0.9423	0.942	0.9353	0.9386	0.9391	0.9355	0.9398	0.9389	0.9371	0.946
HGDP01272	HGDP	Mozabite	ME	HGDP	0.9612	0.9565	0.9439	0.9333	0.9259	0.9221	0.8409	0.8705	0.8661	0.8707	0.8714	0.8676	0.8686	0.8705	0.8757	0.8753	0.8761	0.8745	0.8944	0.8849	0.8878	0.8787	0.8846	0.8855	0.891	0.8998	0.8946	0.9461	0.9252	0.9355	0.9377	0.9356	0.9358	0.9357	0.9331	0.9335	0.9331	0.9283	0.9324	0.9352	0.9284	0.9325	0.932	0.932	0.942
HGDP01273	HGDP	Mozabite	ME	HGDP	0.9529	0.947	0.9351	0.9255	0.9198	0.9168	0.8589	0.8615	0.8568	0.8625	0.8641	0.8583	0.864	0.8597	0.86	0.8642	0.8652	0.8665	0.8854	0.8787	0.8785	0.8671	0.8744	0.8772	0.8777	0.8896	0.8875	0.9357	0.9178	0.9303	0.9272	0.9301	0.9273	0.9286	0.9232	0.9275	0.9285	0.9193	0.9259	0.924	0.9202	0.9239	0.9242	0.92	0.9294
HGDP01274	HGDP	Mozabite	ME	HGDP	0.9473	0.9389	0.9237	0.9118	0.9078	0.9035	0.8467	0.8706	0.8645	0.8699	0.868	0.8667	0.8699	0.8688	0.8738	0.8719	0.88	0.8758	0.8913	0.8839	0.884	0.8754	0.8815	0.8848	0.8849	0.8934	0.8922	0.9417	0.9189	0.9332	0.9295	0.9329	0.9299	0.9313	0.9288	0.9299	0.9301	0.9246	0.9293	0.9269	0.9257	0.9267	0.9291	0.9256	0.9373
HGDP01276	HGDP	Mozabite	ME	HGDP	0.9517	0.9478	0.9339	0.9223	0.9154	0.9141	0.8467	0.8656	0.8639	0.8667	0.8688	0.8637	0.869	0.868	0.8714	0.8705	0.8784	0.8736	0.8919	0.8844	0.8829	0.8765	0.8824	0.8829	0.8877	0.893	0.8917	0.9434	0.9216	0.9324	0.9364	0.935	0.9323	0.9361	0.9314	0.9315	0.9362	0.9267	0.9312	0.9313	0.925	0.9266	0.9282	0.9285	0.9372
HGDP01277	HGDP	Mozabite	ME	HGDP	0.9595	0.9544	0.9413	0.9279	0.9244	0.9215	0.842	0.8759	0.867	0.8735	0.8737	0.8745	0.8719	0.8734	0.8754	0.8763	0.8784	0.8785	0.8956	0.8887	0.8879	0.8846	0.8899	0.8893	0.8892	0.9006	0.8967	0.944	0.9291	0.9383	0.9401	0.9408	0.9359	0.9359	0.9339	0.937	0.9375	0.9307	0.9333	0.9365	0.9314	0.9329	0.9313	0.9327	0.9458
HGDP01278	HGDP	Mozabite	ME	HGDP	0.9582	0.9544	0.9419	0.9291	0.9242	0.9198	0.8419	0.8693	0.8664	0.8682	0.8679	0.8658	0.866	0.8688	0.8699	0.8691	0.8737	0.875	0.8926	0.8839	0.8845	0.8783	0.8829	0.8858	0.8876	0.8947	0.8932	0.9424	0.9232	0.9343	0.9394	0.9339	0.9335	0.9336	0.9303	0.9323	0.9355	0.925	0.9288	0.9302	0.9275	0.9288	0.9301	0.9295	0.9399
HGDP01279	HGDP	Mozabite	ME	HGDP	0.9561	0.9503	0.9357	0.9248	0.9203	0.9175	0.8409	0.8699	0.8601	0.8678	0.8674	0.8642	0.8638	0.8655	0.8669	0.8694	0.8756	0.8683	0.8886	0.8827	0.8821	0.8738	0.8793	0.8806	0.8835	0.8971	0.8927	0.9385	0.9186	0.9316	0.9346	0.9319	0.9315	0.9295	0.9281	0.9301	0.933	0.9247	0.9297	0.928	0.9252	0.9288	0.9276	0.9273	0.9371
HGDP01280	HGDP	Mozabite	ME	HGDP	0.9568	0.9516	0.9386	0.9271	0.9216	0.9178	0.8416	0.8637	0.8649	0.8658	0.8658	0.866	0.8624	0.866	0.8658	0.8728	0.8745	0.8731	0.8883	0.8809	0.8834	0.8764	0.8824	0.8792	0.8864	0.8964	0.8912	0.9448	0.9239	0.9332	0.935	0.935	0.9349	0.9345	0.9343	0.9345	0.9362	0.9268	0.9302	0.9351	0.9268	0.9285	0.9292	0.9277	0.9376
HGDP01282	HGDP	Mozabite	ME	HGDP	0.9609	0.9544	0.9421	0.9285	0.9247	0.9209	0.8401	0.869	0.8606	0.8676	0.8667	0.86	0.863	0.8664	0.8664	0.8686	0.8714	0.8711	0.8886	0.885	0.8837	0.8746	0.8808	0.8814	0.8876	0.8952	0.8929	0.9384	0.9195	0.9306	0.9348	0.9337	0.9321	0.9309	0.9287	0.9316	0.936	0.9258	0.9287	0.9307	0.9257	0.929	0.9304	0.927	0.9395
HGDP00607	HGDP	Bedouin	ME	HGDP	0.9726	0.9685	0.9578	0.9447	0.942	0.9386	0.8634	0.8326	0.8512	0.8544	0.8609	0.8517	0.8584	0.8586	0.8566	0.8654	0.8676	0.8603	0.8804	0.8714	0.8701	0.8649	0.8734	0.8743	0.8768	0.8876	0.8876	0.9392	0.9207	0.9276	0.9259	0.9314	0.928	0.9289	0.9236	0.927	0.9282	0.9248	0.9274	0.9268	0.9232	0.9239	0.9227	0.9236	0.9342
HGDP00608	HGDP	Bedouin	ME	HGDP	0.9802	0.9767	0.9656	0.9517	0.9477	0.9447	0.8672	0.845	0.8546	0.8551	0.8646	0.8577	0.8632	0.8603	0.8608	0.8661	0.8699	0.8635	0.8832	0.8755	0.8786	0.868	0.8783	0.8779	0.8821	0.8928	0.8901	0.9416	0.9225	0.9351	0.9383	0.9346	0.9339	0.9368	0.933	0.9344	0.937	0.9309	0.935	0.9327	0.9264	0.9285	0.9281	0.9293	0.9385
HGDP00609	HGDP	Bedouin	ME	HGDP	0.9752	0.9711	0.9595	0.945	0.9432	0.9429	0.8718	0.8619	0.8586	0.8624	0.8665	0.8664	0.8635	0.8654	0.8681	0.8672	0.8699	0.8652	0.8869	0.876	0.8788	0.8715	0.8779	0.8794	0.8828	0.8909	0.8918	0.9418	0.9228	0.937	0.9358	0.9371	0.9356	0.9363	0.9306	0.9349	0.9335	0.9252	0.9337	0.9328	0.928	0.9306	0.9267	0.9266	0.9395
HGDP00610	HGDP	Bedouin	ME	HGDP	0.9821	0.9793	0.9684	0.9582	0.952	0.9492	0.8683	0.8399	0.8569	0.8599	0.869	0.8631	0.8645	0.8626	0.8702	0.8691	0.8719	0.865	0.8871	0.8795	0.8771	0.8719	0.8814	0.8777	0.8852	0.895	0.8943	0.9496	0.9302	0.9402	0.9384	0.9426	0.9361	0.9397	0.9342	0.9375	0.939	0.9299	0.9364	0.937	0.9277	0.9324	0.9337	0.9266	0.9422
HGDP00611	HGDP	Bedouin	ME	HGDP	0.9586	0.9533	0.9417	0.929	0.9261	0.9225	0.863	0.8559	0.8539	0.8539	0.8595	0.8558	0.8566	0.8565	0.8626	0.8622	0.8656	0.8636	0.8795	0.8711	0.8683	0.8664	0.8717	0.8734	0.8748	0.887	0.8848	0.9368	0.9137	0.9255	0.9286	0.9242	0.9265	0.9256	0.9233	0.9248	0.9268	0.9182	0.9227	0.9224	0.9212	0.9204	0.9205	0.9188	0.9301
HGDP00612	HGDP	Bedouin	ME	HGDP	0.9839	0.9789	0.9683	0.9564	0.957	0.9515	0.8685	0.83	0.8555	0.8602	0.8675	0.863	0.8647	0.8663	0.8668	0.8723	0.8738	0.8671	0.8842	0.8795	0.8788	0.869	0.8817	0.8822	0.8845	0.8944	0.8933	0.9463	0.9257	0.9362	0.9383	0.9406	0.9363	0.9382	0.9339	0.9351	0.9398	0.931	0.934	0.9339	0.932	0.9329	0.9303	0.9327	0.944
HGDP00613	HGDP	Bedouin	ME	HGDP	0.9688	0.9645	0.9534	0.9414	0.9372	0.9351	0.8611	0.8473	0.8485	0.8475	0.8542	0.8558	0.8513	0.8517	0.8526	0.8563	0.861	0.8555	0.8686	0.8645	0.8616	0.8559	0.8654	0.8643	0.8668	0.8779	0.8753	0.93	0.9132	0.9217	0.9229	0.9233	0.9236	0.922	0.9207	0.9215	0.922	0.9149	0.92	0.9207	0.9148	0.9173	0.9149	0.9158	0.9265
HGDP00614	HGDP	Bedouin	ME	HGDP	0.9727	0.9645	0.9547	0.9435	0.9385	0.9362	0.8655	0.8519	0.8503	0.8527	0.8554	0.8535	0.853	0.8546	0.8564	0.8619	0.8637	0.8543	0.8731	0.8679	0.8683	0.8644	0.8682	0.871	0.8734	0.8842	0.8811	0.9356	0.9175	0.9269	0.9261	0.927	0.9252	0.9263	0.9209	0.9231	0.9254	0.9198	0.9198	0.9227	0.9177	0.9215	0.9201	0.9202	0.9317
HGDP00615	HGDP	Bedouin	ME	HGDP	0.9871	0.9836	0.9689	0.9593	0.9553	0.9514	0.8801	0.8646	0.863	0.8656	0.8669	0.8672	0.8646	0.8681	0.8715	0.8732	0.8743	0.8689	0.8901	0.8813	0.8814	0.8729	0.8816	0.878	0.885	0.8959	0.8969	0.9484	0.9317	0.9385	0.9422	0.94	0.9378	0.9396	0.9366	0.9371	0.9393	0.9312	0.9339	0.9349	0.9326	0.9329	0.9341	0.9302	0.9433
HGDP00616	HGDP	Bedouin	ME	HGDP	0.989	0.9846	0.9725	0.9616	0.9618	0.9561	0.8778	0.8364	0.8632	0.8643	0.875	0.8682	0.8705	0.8684	0.8738	0.8753	0.8818	0.8716	0.8948	0.8845	0.881	0.874	0.8832	0.8851	0.8886	0.9004	0.8974	0.9507	0.9296	0.9408	0.9405	0.9379	0.9424	0.9418	0.9377	0.9379	0.9433	0.9336	0.9398	0.9387	0.9355	0.9381	0.9324	0.9332	0.9445
HGDP00618	HGDP	Bedouin	ME	HGDP	0.9871	0.9825	0.9694	0.9565	0.9542	0.953	0.8697	0.834	0.8584	0.8594	0.8622	0.8595	0.8597	0.8686	0.8707	0.8703	0.8756	0.8631	0.8883	0.8813	0.8783	0.8666	0.8831	0.8802	0.8882	0.8958	0.8947	0.9474	0.9282	0.9394	0.9396	0.9399	0.9395	0.9395	0.9342	0.9364	0.9385	0.9302	0.9371	0.9385	0.9338	0.9377	0.9347	0.9347	0.9422
HGDP00619	HGDP	Bedouin	ME	HGDP	0.97	0.9658	0.9545	0.9426	0.9381	0.9373	0.8598	0.857	0.8521	0.8499	0.8566	0.8474	0.8539	0.8524	0.857	0.8609	0.8645	0.8529	0.8743	0.8694	0.8666	0.86	0.8663	0.8716	0.8739	0.8822	0.8807	0.9385	0.9172	0.9257	0.9279	0.9261	0.9265	0.9261	0.9273	0.9265	0.9275	0.9186	0.9249	0.9242	0.9197	0.9231	0.9242	0.9173	0.931
HGDP00620	HGDP	Bedouin	ME	HGDP	0.9675	0.9608	0.9491	0.9365	0.9321	0.9298	0.8652	0.8577	0.8535	0.8522	0.8641	0.8578	0.8559	0.8591	0.8601	0.8632	0.8628	0.8597	0.8762	0.8736	0.8694	0.8641	0.8743	0.8716	0.8752	0.8847	0.885	0.9343	0.9152	0.9255	0.9268	0.9263	0.9256	0.9269	0.9227	0.9233	0.9283	0.92	0.9233	0.9245	0.92	0.9202	0.921	0.9239	0.9295
HGDP00622	HGDP	Bedouin	ME	HGDP	0.9818	0.9758	0.9643	0.954	0.9495	0.9476	0.8734	0.8622	0.8631	0.8625	0.8664	0.8675	0.8654	0.8689	0.8751	0.8731	0.8745	0.8676	0.8844	0.8827	0.8786	0.8726	0.8794	0.8836	0.8875	0.8968	0.8956	0.9458	0.9279	0.9391	0.9379	0.9384	0.9367	0.9374	0.9333	0.934	0.9388	0.9302	0.9342	0.9355	0.9325	0.9349	0.9345	0.9317	0.9423
HGDP00623	HGDP	Bedouin	ME	HGDP	0.9912	0.9835	0.9709	0.9614	0.9568	0.9556	0.879	0.8455	0.8663	0.8675	0.8756	0.8719	0.8716	0.874	0.8785	0.8784	0.8854	0.8761	0.8944	0.8896	0.8875	0.878	0.8883	0.8938	0.8943	0.9054	0.9042	0.9552	0.935	0.9473	0.9491	0.9484	0.9448	0.9472	0.9397	0.943	0.9455	0.9369	0.9432	0.9427	0.9411	0.9391	0.9421	0.9381	0.9496
HGDP00624	HGDP	Bedouin	ME	HGDP	0.9744	0.972	0.9587	0.9485	0.9452	0.9418	0.8641	0.8389	0.8562	0.8575	0.8615	0.8545	0.8579	0.86	0.8653	0.87	0.8716	0.8629	0.886	0.8768	0.8775	0.8682	0.8748	0.8772	0.8796	0.8935	0.8897	0.9447	0.926	0.9351	0.9377	0.9347	0.9375	0.9365	0.9319	0.9321	0.9355	0.9284	0.9343	0.9308	0.9297	0.9293	0.9295	0.9272	0.9383
HGDP00625	HGDP	Bedouin	ME	HGDP	0.9746	0.9703	0.9589	0.9442	0.9408	0.9428	0.8633	0.853	0.8567	0.8512	0.8564	0.8503	0.8524	0.8552	0.8592	0.8598	0.8597	0.8577	0.8731	0.8672	0.8671	0.8583	0.8678	0.8719	0.8724	0.884	0.8811	0.9355	0.9175	0.9241	0.928	0.9268	0.925	0.9264	0.9234	0.9257	0.9278	0.9219	0.924	0.9221	0.9181	0.9213	0.9201	0.9215	0.9315
HGDP00626	HGDP	Bedouin	ME	HGDP	0.9868	0.9831	0.9711	0.9615	0.9557	0.9538	0.8829	0.8685	0.8678	0.8677	0.8721	0.8685	0.8695	0.8723	0.8732	0.8766	0.8762	0.8758	0.8891	0.8857	0.8813	0.8748	0.882	0.8799	0.887	0.9031	0.8963	0.9485	0.9312	0.9387	0.9432	0.9439	0.9432	0.9391	0.9389	0.9395	0.943	0.9367	0.94	0.9391	0.9346	0.9354	0.9363	0.9355	0.9425
HGDP00627	HGDP	Bedouin	ME	HGDP	0.9659	0.9621	0.9494	0.9371	0.9332	0.9315	0.8686	0.8374	0.8598	0.8616	0.8689	0.8668	0.8667	0.8683	0.8693	0.8708	0.8747	0.8708	0.885	0.8815	0.8766	0.8734	0.8794	0.8801	0.8817	0.8954	0.8898	0.9408	0.922	0.9326	0.9323	0.9342	0.9309	0.9332	0.9305	0.9297	0.9351	0.9229	0.9303	0.93	0.9248	0.9273	0.9253	0.9287	0.9357
HGDP00628	HGDP	Bedouin	ME	HGDP	0.9874	0.9835	0.97	0.9583	0.9563	0.9531	0.8813	0.8704	0.8639	0.873	0.8766	0.868	0.8723	0.8718	0.8747	0.8788	0.8776	0.8762	0.8941	0.8851	0.8876	0.8765	0.8824	0.8869	0.889	0.9029	0.8985	0.9483	0.9316	0.9406	0.9412	0.9414	0.9451	0.9428	0.9406	0.9393	0.9418	0.9334	0.9397	0.9387	0.9348	0.9365	0.9388	0.9326	0.948
HGDP00629	HGDP	Bedouin	ME	HGDP	0.9876	0.9821	0.9723	0.9613	0.9562	0.9556	0.8821	0.8756	0.8683	0.8731	0.8778	0.8722	0.8741	0.876	0.8795	0.8788	0.8837	0.8774	0.8984	0.8919	0.8877	0.8833	0.886	0.8891	0.8912	0.9008	0.9002	0.9524	0.9351	0.9408	0.9435	0.9469	0.9447	0.9471	0.943	0.942	0.9417	0.9349	0.9442	0.942	0.9375	0.9415	0.937	0.9383	0.9496
HGDP00630	HGDP	Bedouin	ME	HGDP	0.9883	0.9833	0.9714	0.9584	0.9582	0.9544	0.871	0.8423	0.8587	0.86	0.8699	0.8622	0.8649	0.8672	0.8694	0.8736	0.8777	0.8684	0.8876	0.8819	0.8792	0.8714	0.881	0.8826	0.8876	0.897	0.8945	0.9464	0.931	0.9383	0.9373	0.9379	0.939	0.9384	0.9353	0.9371	0.9378	0.9342	0.9337	0.9361	0.9305	0.9361	0.9326	0.93	0.9437
HGDP00631	HGDP	Bedouin	ME	HGDP	0.9872	0.9847	0.9727	0.962	0.9541	0.9539	0.8735	0.8397	0.8611	0.8601	0.8736	0.8663	0.8668	0.8672	0.8725	0.8752	0.876	0.8706	0.89	0.8845	0.8816	0.8707	0.8872	0.8819	0.8887	0.9026	0.896	0.9524	0.9311	0.9402	0.942	0.9416	0.9399	0.9419	0.9413	0.9409	0.9415	0.9339	0.9365	0.9412	0.9342	0.9377	0.9381	0.9358	0.9442
HGDP00632	HGDP	Bedouin	ME	HGDP	0.9573	0.9537	0.9421	0.9297	0.9259	0.9206	0.8589	0.8509	0.8502	0.8504	0.8535	0.8517	0.8519	0.8549	0.8549	0.8614	0.8623	0.8538	0.8747	0.8704	0.8697	0.8591	0.8662	0.8685	0.8719	0.8832	0.8781	0.9272	0.9135	0.9234	0.9221	0.9242	0.9217	0.9212	0.9194	0.9204	0.9225	0.9181	0.9211	0.9235	0.9171	0.9188	0.9197	0.9207	0.9268
HGDP00634	HGDP	Bedouin	ME	HGDP	0.9732	0.9685	0.9552	0.9428	0.9399	0.9365	0.8731	0.8634	0.8617	0.8634	0.8671	0.8692	0.8652	0.8637	0.87	0.8679	0.872	0.8698	0.8862	0.8798	0.8764	0.8699	0.8759	0.883	0.8825	0.8938	0.8936	0.9429	0.9223	0.9355	0.9375	0.9344	0.9335	0.9358	0.9332	0.9299	0.933	0.9252	0.9315	0.9366	0.9294	0.9284	0.9311	0.927	0.9406
HGDP00635	HGDP	Bedouin	ME	HGDP	0.9669	0.9606	0.9494	0.9356	0.9318	0.9298	0.8622	0.8562	0.8522	0.8527	0.861	0.8536	0.8567	0.8556	0.8585	0.8593	0.8627	0.8521	0.8732	0.8697	0.8669	0.8602	0.8681	0.8712	0.8701	0.8863	0.8817	0.9318	0.9096	0.9245	0.9239	0.927	0.9234	0.9217	0.92	0.9213	0.9227	0.9167	0.9204	0.9208	0.9188	0.9192	0.9177	0.9149	0.9266
HGDP00637	HGDP	Bedouin	ME	HGDP	0.9784	0.9716	0.9629	0.9475	0.9458	0.9416	0.8734	0.8617	0.8597	0.8608	0.8677	0.8611	0.8617	0.8634	0.8677	0.8709	0.8707	0.8644	0.8851	0.8802	0.8763	0.8715	0.8784	0.8789	0.8801	0.8914	0.8895	0.9414	0.9227	0.9321	0.9346	0.9313	0.9329	0.9315	0.9315	0.9326	0.9326	0.9222	0.9312	0.931	0.9277	0.9289	0.9292	0.9274	0.9384
HGDP00638	HGDP	Bedouin	ME	HGDP	0.9734	0.9687	0.9552	0.9423	0.94	0.9385	0.8703	0.8637	0.8605	0.8653	0.873	0.8653	0.8679	0.8682	0.8729	0.8729	0.8741	0.8684	0.8887	0.8818	0.8806	0.8782	0.881	0.8857	0.8831	0.894	0.8952	0.9469	0.9272	0.9345	0.9361	0.94	0.9388	0.9355	0.9356	0.9356	0.9355	0.9284	0.9332	0.9369	0.9268	0.9325	0.9336	0.93	0.9384
HGDP00639	HGDP	Bedouin	ME	HGDP	0.9776	0.9709	0.9616	0.9499	0.944	0.9427	0.8676	0.8382	0.8555	0.8583	0.8638	0.8541	0.8608	0.8594	0.8644	0.8657	0.8682	0.8612	0.8828	0.8748	0.8746	0.8643	0.8742	0.876	0.8814	0.891	0.8869	0.9409	0.9214	0.9304	0.9342	0.9331	0.9311	0.9326	0.9313	0.9299	0.933	0.9233	0.931	0.9298	0.9263	0.9258	0.9286	0.9239	0.9351
HGDP00640	HGDP	Bedouin	ME	HGDP	0.9593	0.9564	0.9445	0.9335	0.9297	0.9253	0.8602	0.8565	0.8534	0.854	0.8599	0.8538	0.8603	0.8607	0.8602	0.8633	0.8658	0.8595	0.8771	0.8702	0.8709	0.8634	0.8718	0.8762	0.8738	0.8873	0.8835	0.9345	0.9167	0.9281	0.9259	0.9253	0.9247	0.9267	0.9229	0.9216	0.9277	0.9181	0.9254	0.9238	0.9195	0.9224	0.9189	0.9204	0.9313
HGDP00641	HGDP	Bedouin	ME	HGDP	0.9777	0.9745	0.965	0.9508	0.9488	0.943	0.8704	0.8387	0.8501	0.856	0.8639	0.859	0.8583	0.8644	0.8633	0.8696	0.8684	0.8625	0.8817	0.8756	0.871	0.8639	0.8749	0.8771	0.8784	0.8919	0.8887	0.9401	0.9254	0.9315	0.9343	0.9357	0.9338	0.9319	0.9298	0.931	0.9356	0.9282	0.9317	0.9309	0.929	0.9317	0.9284	0.9281	0.9377
HGDP00642	HGDP	Bedouin	ME	HGDP	0.9755	0.9693	0.9576	0.9473	0.9416	0.939	0.8619	0.8519	0.8532	0.8533	0.8581	0.8562	0.8562	0.855	0.8589	0.8627	0.8637	0.8587	0.8759	0.869	0.8678	0.8598	0.8691	0.8722	0.875	0.885	0.8861	0.9346	0.9166	0.9295	0.9285	0.931	0.9286	0.9296	0.9246	0.9247	0.9294	0.917	0.9247	0.9235	0.9198	0.9242	0.9201	0.923	0.9318
HGDP00643	HGDP	Bedouin	ME	HGDP	0.9848	0.9796	0.969	0.9586	0.9542	0.954	0.8722	0.84	0.8579	0.8571	0.8674	0.8605	0.864	0.8665	0.8684	0.8725	0.8728	0.8665	0.8863	0.8808	0.8793	0.8697	0.8815	0.8807	0.882	0.8964	0.8945	0.947	0.9263	0.939	0.9403	0.9402	0.9358	0.9381	0.9339	0.9344	0.9393	0.9309	0.9363	0.934	0.9321	0.9329	0.933	0.9327	0.9387
HGDP00644	HGDP	Bedouin	ME	HGDP	0.9811	0.9744	0.9637	0.9513	0.9476	0.9454	0.8701	0.8605	0.8553	0.856	0.8629	0.8563	0.8609	0.8568	0.8604	0.8612	0.8639	0.8599	0.8785	0.8778	0.8733	0.8623	0.8726	0.8717	0.8792	0.8889	0.89	0.9402	0.921	0.9302	0.9317	0.9309	0.9294	0.9327	0.9276	0.9311	0.9299	0.924	0.9279	0.9279	0.9267	0.9277	0.9268	0.9251	0.9353
HGDP00645	HGDP	Bedouin	ME	HGDP	0.9787	0.9746	0.9651	0.9505	0.9514	0.9444	0.8781	0.8738	0.8643	0.8673	0.8737	0.8692	0.8693	0.8712	0.8758	0.8738	0.8794	0.8704	0.8879	0.8868	0.8828	0.8754	0.8827	0.8828	0.8866	0.9001	0.8949	0.9477	0.9277	0.9367	0.9392	0.9381	0.9403	0.9386	0.9357	0.9366	0.94	0.9323	0.9374	0.9388	0.9307	0.934	0.9334	0.9327	0.9423
HGDP00646	HGDP	Bedouin	ME	HGDP	0.9533	0.9475	0.9346	0.9199	0.919	0.915	0.8565	0.8508	0.8511	0.8512	0.8532	0.8569	0.8554	0.8552	0.8618	0.8615	0.8626	0.8581	0.8743	0.8673	0.8686	0.8608	0.8674	0.8691	0.8712	0.8844	0.8829	0.9323	0.9145	0.9272	0.9234	0.9286	0.9266	0.9231	0.9209	0.9226	0.922	0.9178	0.9249	0.9229	0.9186	0.921	0.9186	0.9152	0.9313
HGDP00647	HGDP	Bedouin	ME	HGDP	0.9866	0.9825	0.9712	0.9579	0.9561	0.9533	0.8845	0.8667	0.8658	0.8694	0.8739	0.8696	0.8718	0.8696	0.8729	0.8758	0.8832	0.8752	0.8929	0.8875	0.8861	0.8777	0.8877	0.8837	0.8882	0.8983	0.8971	0.95	0.9311	0.9409	0.9397	0.9415	0.9396	0.9432	0.9369	0.9383	0.9395	0.9334	0.9374	0.9381	0.9341	0.9351	0.9323	0.9341	0.9455
HGDP00648	HGDP	Bedouin	ME	HGDP	0.9771	0.973	0.9615	0.9503	0.9461	0.9452	0.8638	0.8342	0.847	0.8537	0.8597	0.8583	0.8583	0.8606	0.8638	0.8688	0.8656	0.8607	0.8797	0.872	0.8705	0.8668	0.8734	0.8744	0.879	0.8874	0.8836	0.9372	0.9202	0.9279	0.9314	0.9306	0.9292	0.931	0.9256	0.9286	0.932	0.9219	0.9291	0.926	0.9251	0.9233	0.9236	0.9236	0.9333
HGDP00649	HGDP	Bedouin	ME	HGDP	1.0013	0.9948	0.9843	0.9723	0.9688	0.9678	0.8855	0.8504	0.8736	0.8753	0.88	0.8785	0.8772	0.8835	0.8826	0.883	0.8846	0.881	0.8999	0.8942	0.8933	0.8854	0.8961	0.8989	0.8969	0.9109	0.9082	0.9587	0.9412	0.9519	0.9558	0.9491	0.9493	0.953	0.9491	0.9497	0.9532	0.9455	0.9492	0.9507	0.9453	0.9469	0.9462	0.9454	0.9557
HGDP00650	HGDP	Bedouin	ME	HGDP	0.9802	0.9746	0.9607	0.9502	0.9494	0.944	0.8615	0.8262	0.8482	0.8513	0.8571	0.8535	0.8564	0.8588	0.8603	0.863	0.8672	0.8564	0.8792	0.8732	0.8726	0.8632	0.874	0.8725	0.8777	0.885	0.8877	0.9367	0.9218	0.9301	0.9309	0.9286	0.9305	0.932	0.925	0.9265	0.9335	0.9231	0.9314	0.9285	0.9226	0.9237	0.9237	0.9243	0.9367
HGDP00651	HGDP	Bedouin	ME	HGDP	0.9856	0.9814	0.969	0.9555	0.9535	0.9498	0.8719	0.8471	0.8587	0.8599	0.865	0.8613	0.8678	0.8666	0.8703	0.8681	0.8743	0.8672	0.8876	0.8808	0.8772	0.8731	0.881	0.8819	0.888	0.8977	0.8936	0.9464	0.9305	0.9384	0.9384	0.9392	0.9375	0.938	0.9351	0.9361	0.94	0.9286	0.9354	0.9343	0.9299	0.9338	0.9325	0.9306	0.9405
HGDP00653	HGDP	Bedouin	ME	HGDP	0.9857	0.9818	0.9699	0.9606	0.9577	0.9559	0.8753	0.8302	0.8598	0.8625	0.8656	0.8682	0.8646	0.8695	0.8702	0.8718	0.875	0.8661	0.8874	0.8816	0.8788	0.871	0.8828	0.8824	0.8852	0.8949	0.8924	0.9479	0.9262	0.9369	0.9397	0.939	0.9385	0.936	0.9366	0.936	0.9401	0.9289	0.9362	0.9353	0.9334	0.9326	0.9327	0.9313	0.9427
HGDP00654	HGDP	Bedouin	ME	HGDP	0.9801	0.9732	0.962	0.9506	0.9458	0.9424	0.8668	0.8569	0.8539	0.8573	0.8579	0.8578	0.8573	0.8543	0.859	0.8641	0.8634	0.8578	0.8739	0.8711	0.8693	0.8635	0.8685	0.8717	0.8707	0.8844	0.883	0.9375	0.9209	0.9281	0.929	0.9317	0.9269	0.9257	0.9208	0.9224	0.9278	0.9183	0.9229	0.9273	0.9179	0.9224	0.9208	0.9214	0.9306
HGDP00701	HGDP	Bedouin	ME	HGDP	0.9796	0.976	0.9635	0.9511	0.9496	0.9473	0.8638	0.8297	0.8523	0.8535	0.8618	0.8547	0.858	0.8624	0.863	0.8667	0.8717	0.8593	0.8785	0.8767	0.8733	0.8651	0.8694	0.8755	0.8797	0.8873	0.8879	0.9415	0.9227	0.9319	0.9319	0.9304	0.9291	0.933	0.9278	0.9317	0.9337	0.9241	0.9294	0.929	0.9266	0.9249	0.9289	0.9266	0.9355
HGDP00675	HGDP	Palestinian	ME	HGDP	0.98	0.9759	0.9627	0.951	0.9459	0.9455	0.8699	0.8598	0.8286	0.8587	0.8589	0.8587	0.8561	0.8555	0.8588	0.8593	0.8684	0.8553	0.8795	0.8701	0.8688	0.8635	0.8704	0.874	0.8742	0.8853	0.8871	0.9364	0.9197	0.9305	0.9293	0.9296	0.9305	0.9312	0.9256	0.927	0.9318	0.92	0.9267	0.9258	0.9239	0.9258	0.9269	0.9234	0.9355
HGDP00676	HGDP	Palestinian	ME	HGDP	0.9776	0.9734	0.9614	0.9488	0.9441	0.9437	0.8669	0.8549	0.8415	0.8545	0.8545	0.8522	0.8565	0.8525	0.8562	0.8576	0.8631	0.855	0.8741	0.8692	0.8645	0.8567	0.8652	0.8678	0.8717	0.8854	0.8817	0.9356	0.9134	0.924	0.926	0.9271	0.9244	0.926	0.9247	0.9217	0.927	0.9183	0.9242	0.9214	0.917	0.9195	0.9182	0.9199	0.933
HGDP00677	HGDP	Palestinian	ME	HGDP	0.9838	0.9796	0.967	0.9583	0.9516	0.9478	0.8719	0.8627	0.8451	0.8602	0.866	0.8561	0.8642	0.8621	0.8616	0.8671	0.8682	0.8653	0.8817	0.8728	0.8758	0.8688	0.8757	0.8774	0.8817	0.8937	0.894	0.942	0.9271	0.9358	0.9386	0.9382	0.9368	0.9393	0.9355	0.935	0.9346	0.9279	0.9322	0.9337	0.9313	0.9288	0.9315	0.9287	0.9372
HGDP00678	HGDP	Palestinian	ME	HGDP	1.0001	0.9951	0.9802	0.9694	0.9684	0.9649	0.8891	0.8852	0.8709	0.8797	0.8827	0.8811	0.881	0.8807	0.8829	0.8886	0.8858	0.884	0.8999	0.8926	0.8905	0.8862	0.893	0.8946	0.8983	0.9083	0.9102	0.9599	0.9415	0.9477	0.9513	0.9533	0.9486	0.9539	0.9469	0.948	0.9517	0.9445	0.9495	0.9498	0.9468	0.9475	0.9456	0.9466	0.9534
HGDP00679	HGDP	Palestinian	ME	HGDP	0.9773	0.9734	0.961	0.9492	0.9444	0.9422	0.8619	0.8486	0.837	0.8509	0.8525	0.8485	0.8523	0.8539	0.8515	0.8526	0.856	0.8487	0.8707	0.8679	0.8643	0.8593	0.8628	0.8659	0.8685	0.8816	0.8756	0.9341	0.9147	0.9273	0.9255	0.9231	0.9242	0.9244	0.9227	0.9233	0.9269	0.9181	0.9227	0.9207	0.9198	0.9198	0.9213	0.9177	0.9304
HGDP00680	HGDP	Palestinian	ME	HGDP	0.965	0.9587	0.9476	0.9339	0.9326	0.9317	0.8604	0.8473	0.8489	0.851	0.8536	0.849	0.8521	0.8511	0.8534	0.855	0.8598	0.8494	0.8712	0.8633	0.8633	0.856	0.866	0.8633	0.8666	0.8792	0.8775	0.93	0.9107	0.9236	0.9214	0.9208	0.9225	0.9246	0.9172	0.919	0.923	0.9163	0.9201	0.9214	0.9144	0.9194	0.9172	0.917	0.9278
HGDP00682	HGDP	Palestinian	ME	HGDP	0.9723	0.9682	0.9573	0.9448	0.9423	0.9394	0.8628	0.8557	0.8465	0.8491	0.8545	0.847	0.8509	0.854	0.8556	0.8558	0.8583	0.8505	0.8704	0.8648	0.8639	0.8591	0.8666	0.8667	0.8705	0.8831	0.8771	0.9299	0.9133	0.9218	0.9246	0.9246	0.9233	0.9213	0.9186	0.9208	0.9188	0.913	0.9212	0.9231	0.9172	0.9167	0.919	0.9176	0.9277
HGDP00683	HGDP	Palestinian	ME	HGDP	0.9706	0.9661	0.9528	0.941	0.9371	0.9379	0.8593	0.8502	0.8452	0.8519	0.8537	0.848	0.8511	0.8527	0.8532	0.8534	0.8606	0.8483	0.868	0.8635	0.8652	0.8569	0.86	0.8657	0.8688	0.8764	0.8732	0.9287	0.908	0.9201	0.9226	0.9214	0.9212	0.9195	0.9138	0.9192	0.92	0.9131	0.9198	0.9177	0.9139	0.9146	0.9134	0.9125	0.9235
HGDP00684	HGDP	Palestinian	ME	HGDP	0.9754	0.968	0.9587	0.9478	0.9429	0.9398	0.8637	0.8523	0.8464	0.8512	0.853	0.8474	0.8547	0.8528	0.8551	0.8566	0.8652	0.8555	0.8696	0.8687	0.8678	0.8595	0.867	0.8658	0.8716	0.8807	0.8807	0.9291	0.9172	0.9261	0.9244	0.9258	0.9257	0.9252	0.9216	0.9237	0.9235	0.9178	0.9234	0.9222	0.9181	0.9182	0.9186	0.9176	0.9305
HGDP00685	HGDP	Palestinian	ME	HGDP	0.9645	0.96	0.9477	0.9357	0.93	0.9287	0.8573	0.8492	0.8388	0.8483	0.8535	0.8499	0.8494	0.8506	0.8534	0.8576	0.8592	0.8562	0.8699	0.8649	0.8619	0.8538	0.8625	0.8667	0.8709	0.8812	0.8792	0.9299	0.9081	0.9248	0.9244	0.9207	0.924	0.9248	0.9211	0.9224	0.9221	0.9137	0.9211	0.9207	0.9173	0.9178	0.9195	0.9173	0.9295
HGDP00686	HGDP	Palestinian	ME	HGDP	0.968	0.9623	0.9502	0.9397	0.9347	0.9325	0.8606	0.8495	0.8457	0.846	0.851	0.8529	0.8474	0.8519	0.8537	0.8554	0.8601	0.8548	0.8716	0.862	0.8638	0.8544	0.8618	0.8628	0.8657	0.878	0.8756	0.926	0.9061	0.9189	0.9201	0.9229	0.9191	0.9186	0.9149	0.9207	0.9181	0.9124	0.9182	0.916	0.9118	0.9124	0.9136	0.9095	0.9252
HGDP00687	HGDP	Palestinian	ME	HGDP	0.9823	0.9767	0.9635	0.9492	0.9494	0.9454	0.8664	0.8578	0.8483	0.8568	0.8551	0.8548	0.8575	0.8622	0.8588	0.8626	0.8648	0.8594	0.876	0.8708	0.8661	0.8621	0.8665	0.8716	0.8742	0.8862	0.8852	0.9403	0.9175	0.9289	0.9322	0.9309	0.9298	0.932	0.9288	0.9297	0.9316	0.922	0.9279	0.9283	0.9241	0.9266	0.9229	0.9216	0.9357
HGDP00688	HGDP	Palestinian	ME	HGDP	0.9769	0.9715	0.9598	0.9481	0.9427	0.9405	0.8643	0.855	0.8424	0.8519	0.8534	0.8501	0.8512	0.8524	0.8531	0.8594	0.86	0.858	0.8717	0.8686	0.8654	0.8576	0.8683	0.8682	0.8725	0.8829	0.8782	0.9359	0.9156	0.9246	0.9269	0.9272	0.9267	0.9249	0.9203	0.9222	0.925	0.9158	0.9241	0.9255	0.9195	0.9192	0.9208	0.9188	0.9296
HGDP00689	HGDP	Palestinian	ME	HGDP	0.9689	0.9685	0.9585	0.9443	0.9419	0.9371	0.8595	0.8513	0.8279	0.8459	0.8525	0.8487	0.848	0.8506	0.8533	0.8522	0.8563	0.8484	0.8716	0.8632	0.8625	0.8547	0.8627	0.8683	0.8694	0.8808	0.8799	0.9318	0.9123	0.9252	0.9268	0.9269	0.925	0.9262	0.9215	0.9236	0.9267	0.917	0.9219	0.9182	0.9174	0.9203	0.9194	0.9165	0.9305
HGDP00690	HGDP	Palestinian	ME	HGDP	0.9733	0.9699	0.955	0.9424	0.9378	0.9387	0.8554	0.8463	0.8375	0.8474	0.8478	0.8467	0.8458	0.8504	0.8497	0.8496	0.856	0.8495	0.8692	0.8599	0.8602	0.8534	0.8634	0.8629	0.8652	0.8759	0.8736	0.9323	0.9101	0.9209	0.9211	0.9227	0.9215	0.9207	0.9161	0.9186	0.921	0.9108	0.9204	0.9193	0.9114	0.9159	0.9142	0.9137	0.9225
HGDP00691	HGDP	Palestinian	ME	HGDP	0.9707	0.9647	0.9526	0.9426	0.9391	0.9345	0.8584	0.8489	0.8413	0.848	0.8503	0.8476	0.8503	0.8508	0.8513	0.857	0.8558	0.8536	0.8648	0.8675	0.867	0.8558	0.8642	0.8632	0.8669	0.8792	0.8803	0.9271	0.9136	0.9218	0.9212	0.9225	0.9235	0.9249	0.9202	0.9193	0.9242	0.9166	0.9212	0.92	0.9152	0.9206	0.9177	0.9184	0.9291
HGDP00692	HGDP	Palestinian	ME	HGDP	0.9514	0.9465	0.9319	0.9216	0.9186	0.9172	0.8598	0.8566	0.8457	0.854	0.8562	0.8545	0.8565	0.8587	0.8595	0.8598	0.8636	0.8605	0.8737	0.8676	0.8702	0.8626	0.8641	0.8662	0.8722	0.8824	0.8785	0.9275	0.9124	0.9213	0.9221	0.9198	0.9197	0.9183	0.9177	0.9163	0.922	0.9132	0.9193	0.9206	0.9161	0.916	0.9161	0.9156	0.9264
HGDP00693	HGDP	Palestinian	ME	HGDP	0.9783	0.9758	0.9628	0.9512	0.9484	0.9451	0.868	0.8599	0.8491	0.8566	0.8614	0.8556	0.855	0.8571	0.8601	0.8602	0.8625	0.8603	0.8756	0.8715	0.8694	0.8645	0.8716	0.874	0.8747	0.8873	0.8848	0.9383	0.9203	0.9298	0.9311	0.9295	0.9312	0.929	0.9264	0.9286	0.9299	0.9204	0.9275	0.9262	0.925	0.9241	0.9245	0.9217	0.9336
HGDP00694	HGDP	Palestinian	ME	HGDP	0.9684	0.9631	0.9533	0.9428	0.9392	0.9361	0.8606	0.8507	0.8346	0.844	0.8482	0.8439	0.8444	0.8461	0.8506	0.8514	0.8546	0.8472	0.8665	0.8639	0.8596	0.8508	0.8591	0.862	0.8629	0.8804	0.8751	0.9294	0.9092	0.9212	0.921	0.9196	0.9222	0.9209	0.918	0.9189	0.9199	0.9118	0.9174	0.9153	0.9144	0.9162	0.9142	0.916	0.9266
HGDP00696	HGDP	Palestinian	ME	HGDP	0.9701	0.9667	0.9553	0.9406	0.9372	0.9348	0.8581	0.8498	0.8374	0.8489	0.8484	0.8478	0.8493	0.8501	0.8501	0.8526	0.8577	0.8495	0.8698	0.8638	0.8666	0.8566	0.865	0.8629	0.8661	0.8775	0.8753	0.9318	0.911	0.9215	0.9255	0.9261	0.9239	0.9226	0.9204	0.9218	0.9227	0.9138	0.9162	0.9214	0.917	0.9203	0.9179	0.9136	0.9284
HGDP00697	HGDP	Palestinian	ME	HGDP	0.9758	0.9703	0.9598	0.9472	0.9441	0.9404	0.8613	0.8538	0.84	0.8513	0.8542	0.8465	0.8518	0.8512	0.8517	0.8558	0.8592	0.8529	0.875	0.8632	0.864	0.8607	0.8635	0.8685	0.8683	0.8811	0.88	0.9328	0.9159	0.9245	0.9264	0.9284	0.9262	0.9277	0.9227	0.924	0.9256	0.92	0.9253	0.9232	0.9192	0.9221	0.9224	0.9198	0.9296
HGDP00698	HGDP	Palestinian	ME	HGDP	0.9785	0.9767	0.9635	0.9512	0.9479	0.9463	0.8719	0.8629	0.8557	0.8621	0.8623	0.8609	0.8605	0.8629	0.8667	0.8684	0.8669	0.8606	0.8822	0.8805	0.874	0.8672	0.8802	0.8777	0.88	0.8891	0.8895	0.9392	0.921	0.9332	0.9344	0.9349	0.9349	0.9322	0.9302	0.9296	0.9303	0.9262	0.9296	0.9289	0.9257	0.9294	0.9268	0.9286	0.94
HGDP00699	HGDP	Palestinian	ME	HGDP	0.9705	0.9644	0.9546	0.943	0.9382	0.9376	0.8618	0.8549	0.8417	0.8486	0.8535	0.8471	0.8495	0.8555	0.8548	0.8582	0.8581	0.8503	0.8673	0.864	0.8638	0.8591	0.8638	0.8653	0.868	0.8797	0.8781	0.9329	0.9124	0.9229	0.9229	0.9231	0.922	0.9243	0.9205	0.9214	0.9242	0.9181	0.923	0.9225	0.9166	0.9171	0.918	0.919	0.9285
HGDP00700	HGDP	Palestinian	ME	HGDP	0.9671	0.9578	0.9495	0.934	0.9321	0.9313	0.856	0.8482	0.8454	0.8458	0.8488	0.8459	0.8475	0.8435	0.8496	0.8502	0.8558	0.8531	0.8694	0.862	0.8598	0.8547	0.8622	0.8608	0.8638	0.8762	0.8786	0.9288	0.9098	0.9201	0.9187	0.9241	0.9204	0.9201	0.9186	0.9178	0.9204	0.9117	0.9175	0.9181	0.9144	0.915	0.9131	0.913	0.923
HGDP00722	HGDP	Palestinian	ME	HGDP	0.9768	0.9731	0.962	0.9483	0.9454	0.9442	0.8692	0.8587	0.8541	0.8577	0.8631	0.8536	0.8545	0.8578	0.8593	0.8642	0.8643	0.8575	0.8776	0.8727	0.8688	0.862	0.8725	0.8715	0.8741	0.887	0.8861	0.9399	0.9179	0.9277	0.9324	0.9276	0.9295	0.9291	0.926	0.9261	0.9287	0.9194	0.9271	0.9272	0.922	0.9245	0.9246	0.9188	0.9344
HGDP00723	HGDP	Palestinian	ME	HGDP	0.969	0.9628	0.9502	0.9376	0.9364	0.9337	0.8617	0.8574	0.8457	0.8535	0.8574	0.8541	0.856	0.8598	0.8589	0.8601	0.863	0.8573	0.8772	0.8677	0.8679	0.8606	0.8675	0.8686	0.8709	0.8868	0.8822	0.9336	0.9173	0.925	0.9255	0.9254	0.9246	0.9224	0.9209	0.923	0.9247	0.917	0.9223	0.9221	0.9176	0.9209	0.9203	0.9191	0.9279
HGDP00724	HGDP	Palestinian	ME	HGDP	0.9825	0.979	0.969	0.9572	0.9533	0.949	0.8745	0.8654	0.8534	0.8645	0.8662	0.86	0.8646	0.8645	0.8634	0.8685	0.8679	0.8623	0.8833	0.8757	0.8773	0.8685	0.8759	0.876	0.878	0.8919	0.8914	0.9443	0.925	0.9345	0.9356	0.9358	0.9345	0.9344	0.9334	0.936	0.9343	0.9291	0.9316	0.9337	0.9315	0.9311	0.9305	0.9283	0.9408
HGDP00725	HGDP	Palestinian	ME	HGDP	0.9749	0.9703	0.9593	0.9471	0.9443	0.9434	0.8663	0.8562	0.8419	0.8533	0.8532	0.8524	0.8518	0.8561	0.8552	0.8582	0.8616	0.8554	0.8737	0.8645	0.8649	0.8593	0.8628	0.8677	0.8694	0.8828	0.881	0.9323	0.9136	0.9204	0.9231	0.9237	0.9241	0.9267	0.9201	0.9245	0.9266	0.9204	0.9219	0.9208	0.9168	0.9196	0.919	0.9173	0.9309
HGDP00726	HGDP	Palestinian	ME	HGDP	0.9751	0.9678	0.9575	0.9483	0.9418	0.9397	0.864	0.8523	0.8504	0.8518	0.8574	0.8527	0.8529	0.8552	0.855	0.8585	0.8614	0.8568	0.8733	0.8677	0.8664	0.861	0.8686	0.8682	0.872	0.8826	0.8795	0.9362	0.9153	0.9243	0.9267	0.9267	0.9248	0.9283	0.9274	0.9267	0.9269	0.9167	0.924	0.9248	0.9176	0.922	0.9209	0.9216	0.9292
HGDP00727	HGDP	Palestinian	ME	HGDP	0.9841	0.9799	0.9662	0.9549	0.9498	0.9495	0.8742	0.8606	0.847	0.8594	0.8605	0.8594	0.8604	0.8614	0.8646	0.8627	0.8717	0.8589	0.882	0.8742	0.8694	0.8646	0.878	0.8763	0.8786	0.8904	0.8906	0.9448	0.9211	0.9367	0.9348	0.9364	0.9344	0.9333	0.9324	0.9325	0.9373	0.9269	0.9326	0.9308	0.9272	0.9287	0.9304	0.9271	0.9399
HGDP00729	HGDP	Palestinian	ME	HGDP	0.9719	0.9681	0.9564	0.9461	0.9386	0.9401	0.8627	0.8548	0.8474	0.851	0.8555	0.8557	0.852	0.8541	0.8548	0.8576	0.8574	0.8531	0.8713	0.8657	0.8635	0.8585	0.8636	0.8672	0.8703	0.8827	0.8782	0.9334	0.9137	0.9221	0.9241	0.9246	0.9256	0.9243	0.9211	0.92	0.9238	0.9161	0.921	0.922	0.917	0.9197	0.9201	0.9188	0.9263
HGDP00730	HGDP	Palestinian	ME	HGDP	0.9741	0.97	0.9588	0.9453	0.9421	0.9387	0.8628	0.8493	0.8402	0.8517	0.8511	0.8461	0.8478	0.8514	0.8518	0.8542	0.8586	0.8495	0.8709	0.8646	0.8661	0.8604	0.8671	0.8663	0.8678	0.8835	0.8788	0.932	0.9138	0.9232	0.9243	0.9249	0.9242	0.9227	0.9204	0.9214	0.9269	0.9182	0.9239	0.9229	0.9176	0.9219	0.9183	0.9186	0.928
HGDP00731	HGDP	Palestinian	ME	HGDP	0.9686	0.9638	0.9526	0.9403	0.9353	0.9313	0.8609	0.853	0.8474	0.8534	0.8569	0.8551	0.8551	0.8567	0.8593	0.8602	0.861	0.86	0.8736	0.8705	0.8708	0.8637	0.8659	0.8699	0.8719	0.8841	0.8822	0.9354	0.9173	0.9281	0.9232	0.9264	0.9226	0.9234	0.9203	0.9234	0.9249	0.9196	0.9221	0.919	0.9206	0.9221	0.9203	0.919	0.9299
HGDP00732	HGDP	Palestinian	ME	HGDP	0.9765	0.9726	0.9597	0.9473	0.9456	0.9411	0.8628	0.8529	0.836	0.8494	0.8526	0.8499	0.8506	0.8512	0.8535	0.8577	0.8595	0.8526	0.8744	0.868	0.8643	0.8589	0.8642	0.8669	0.8702	0.8851	0.8838	0.934	0.9186	0.927	0.9296	0.9279	0.927	0.9322	0.9254	0.9283	0.927	0.9191	0.9265	0.9262	0.9217	0.9244	0.9249	0.9194	0.9331
HGDP00733	HGDP	Palestinian	ME	HGDP	0.9743	0.9681	0.9566	0.9444	0.942	0.9395	0.8608	0.8536	0.8349	0.8521	0.8531	0.8532	0.852	0.8476	0.8518	0.8564	0.8592	0.8527	0.8727	0.8655	0.8625	0.8557	0.8648	0.8694	0.8694	0.8816	0.8789	0.9324	0.9123	0.9223	0.9268	0.9244	0.9223	0.9217	0.9205	0.9246	0.9244	0.9174	0.9228	0.9233	0.9174	0.9167	0.9202	0.9175	0.9241
HGDP00734	HGDP	Palestinian	ME	HGDP	0.9771	0.9747	0.961	0.9494	0.9461	0.9408	0.8671	0.8573	0.8511	0.8544	0.8592	0.8543	0.8547	0.8569	0.8575	0.8606	0.8647	0.8615	0.8752	0.8711	0.8724	0.8632	0.8713	0.8705	0.8717	0.8868	0.8835	0.9362	0.9169	0.9247	0.9275	0.9253	0.9257	0.9244	0.9234	0.9248	0.9256	0.9188	0.9234	0.9253	0.92	0.92	0.9235	0.9217	0.9302
HGDP00735	HGDP	Palestinian	ME	HGDP	0.9778	0.9746	0.9593	0.948	0.9465	0.9427	0.8655	0.8601	0.8497	0.8549	0.8565	0.8542	0.8538	0.8533	0.8579	0.8605	0.8667	0.8586	0.8807	0.8683	0.8659	0.8614	0.8699	0.87	0.8732	0.8847	0.8835	0.9323	0.9157	0.9274	0.9267	0.9249	0.9248	0.9272	0.9219	0.927	0.927	0.9228	0.9252	0.9267	0.9212	0.9212	0.9226	0.9193	0.9321
HGDP00736	HGDP	Palestinian	ME	HGDP	0.9721	0.9658	0.954	0.9439	0.9418	0.9374	0.8584	0.8537	0.8454	0.8495	0.8532	0.8441	0.8481	0.8497	0.8502	0.8545	0.8571	0.8493	0.871	0.865	0.8608	0.8552	0.8627	0.8661	0.8666	0.8772	0.8762	0.9272	0.9099	0.9171	0.9221	0.9205	0.9204	0.9206	0.9173	0.9164	0.9209	0.9147	0.9187	0.9169	0.9135	0.9149	0.9162	0.9162	0.927
HGDP00737	HGDP	Palestinian	ME	HGDP	0.9747	0.9687	0.9572	0.9438	0.9399	0.9384	0.8613	0.8501	0.8138	0.8485	0.853	0.8467	0.8511	0.8477	0.8506	0.8522	0.8606	0.8486	0.8699	0.8646	0.864	0.8576	0.8655	0.8656	0.8647	0.8792	0.878	0.9309	0.9148	0.9244	0.9265	0.9223	0.9228	0.9248	0.9212	0.9222	0.9228	0.9161	0.9223	0.9194	0.9151	0.9184	0.9189	0.9168	0.9286
HGDP00738	HGDP	Palestinian	ME	HGDP	0.9674	0.961	0.9496	0.9388	0.9357	0.9306	0.868	0.8629	0.8547	0.8584	0.8664	0.8622	0.8621	0.8673	0.8654	0.8721	0.8714	0.8661	0.8865	0.8806	0.8783	0.8743	0.8761	0.8813	0.8792	0.8931	0.8876	0.9359	0.9208	0.9302	0.9283	0.9322	0.9302	0.9322	0.9264	0.9262	0.9298	0.9226	0.9318	0.9282	0.9241	0.9257	0.9301	0.9241	0.937
HGDP00739	HGDP	Palestinian	ME	HGDP	0.9637	0.9595	0.9455	0.9355	0.9313	0.9307	0.8568	0.8466	0.844	0.8482	0.8519	0.8508	0.8464	0.848	0.8505	0.8527	0.8592	0.85	0.8687	0.8632	0.8642	0.8543	0.8618	0.8614	0.8642	0.8788	0.8756	0.9288	0.9091	0.9182	0.9228	0.9202	0.9183	0.9202	0.9192	0.9175	0.9217	0.9132	0.919	0.9177	0.9141	0.9148	0.915	0.9154	0.9247
HGDP00741	HGDP	Palestinian	ME	HGDP	0.9706	0.9653	0.9541	0.9414	0.9364	0.9368	0.8613	0.8557	0.8467	0.8495	0.8541	0.8505	0.8502	0.846	0.8559	0.8529	0.8589	0.8493	0.8719	0.8684	0.8603	0.8545	0.8667	0.8648	0.8662	0.8771	0.8746	0.9291	0.9083	0.9228	0.9251	0.9215	0.9229	0.9223	0.9174	0.9202	0.9231	0.9108	0.9206	0.9199	0.9157	0.9179	0.9179	0.9151	0.9263
HGDP00744	HGDP	Palestinian	ME	HGDP	0.9604	0.9536	0.9445	0.9325	0.9272	0.9239	0.8608	0.8533	0.8486	0.8511	0.8563	0.8534	0.8542	0.8513	0.8571	0.8623	0.8599	0.8588	0.8764	0.8728	0.8695	0.8605	0.8683	0.8709	0.8707	0.8777	0.8813	0.933	0.9162	0.9226	0.9232	0.9248	0.9252	0.926	0.9208	0.9221	0.9276	0.9194	0.9223	0.9208	0.9174	0.9215	0.9171	0.9182	0.9273
HGDP00745	HGDP	Palestinian	ME	HGDP	0.9798	0.9756	0.9646	0.9545	0.9501	0.9473	0.8708	0.8667	0.8576	0.8605	0.8617	0.8611	0.862	0.8606	0.8709	0.8689	0.8672	0.8653	0.8817	0.8773	0.8734	0.8679	0.8706	0.8769	0.8801	0.8854	0.8839	0.9378	0.9199	0.9282	0.9272	0.9317	0.9316	0.9293	0.9285	0.929	0.9341	0.9242	0.9281	0.9313	0.9237	0.9284	0.927	0.9245	0.9332
HGDP00746	HGDP	Palestinian	ME	HGDP	0.9669	0.9641	0.9495	0.9402	0.9356	0.9313	0.8569	0.8492	0.8391	0.8489	0.8564	0.8452	0.8505	0.8504	0.8511	0.8583	0.8578	0.8537	0.8715	0.8637	0.862	0.856	0.8621	0.8634	0.8688	0.8791	0.8779	0.9318	0.912	0.9229	0.9232	0.9243	0.925	0.9241	0.9205	0.9207	0.9238	0.9176	0.9218	0.9213	0.916	0.9221	0.9172	0.9173	0.9256
HGDP00557	HGDP	Druze	ME	HGDP	0.9837	0.9793	0.9686	0.9567	0.9523	0.9512	0.8649	0.8471	0.8463	0.8328	0.8528	0.8461	0.8482	0.852	0.8481	0.853	0.8547	0.8521	0.8737	0.864	0.8613	0.8544	0.8624	0.8632	0.8684	0.8793	0.8778	0.9329	0.9135	0.9238	0.9265	0.9272	0.9251	0.9262	0.9239	0.9251	0.9274	0.9167	0.9231	0.9239	0.9203	0.9212	0.9189	0.9214	0.929
HGDP00558	HGDP	Druze	ME	HGDP	0.9838	0.9784	0.9653	0.9543	0.9508	0.9516	0.8644	0.8491	0.8484	0.8275	0.8548	0.8446	0.8509	0.8476	0.8534	0.8508	0.8582	0.8495	0.8734	0.8623	0.8586	0.8543	0.8626	0.864	0.8678	0.8815	0.8756	0.9324	0.9159	0.9243	0.9247	0.9256	0.9252	0.9244	0.9239	0.9222	0.9267	0.9172	0.9231	0.9233	0.9154	0.9194	0.919	0.9184	0.9271
HGDP00559	HGDP	Druze	ME	HGDP	0.99	0.9855	0.9729	0.961	0.9566	0.954	0.8705	0.8571	0.853	0.839	0.8583	0.8511	0.8538	0.852	0.856	0.8592	0.8629	0.856	0.8781	0.873	0.87	0.8658	0.8719	0.8708	0.8749	0.8855	0.8861	0.9385	0.9213	0.9301	0.9309	0.9323	0.93	0.9329	0.9258	0.9299	0.9298	0.9247	0.9302	0.9297	0.9244	0.9271	0.9246	0.9223	0.9371
HGDP00560	HGDP	Druze	ME	HGDP	0.9806	0.976	0.9651	0.9531	0.9521	0.9469	0.8637	0.8513	0.843	0.8239	0.8496	0.8442	0.845	0.8476	0.8528	0.8504	0.8527	0.8486	0.8694	0.8617	0.8571	0.8518	0.8608	0.8614	0.8646	0.8753	0.8801	0.9296	0.9105	0.9229	0.9248	0.9224	0.9253	0.923	0.921	0.922	0.9226	0.9145	0.9227	0.9198	0.9157	0.9192	0.9176	0.9158	0.9251
HGDP00561	HGDP	Druze	ME	HGDP	0.9779	0.9734	0.963	0.95	0.9468	0.9436	0.8619	0.8477	0.8471	0.8322	0.8486	0.8432	0.842	0.8472	0.8484	0.8531	0.8537	0.8487	0.8647	0.8645	0.8637	0.8536	0.858	0.8624	0.8612	0.8773	0.8735	0.9322	0.9104	0.9192	0.9245	0.9261	0.9216	0.923	0.9189	0.9166	0.9221	0.9137	0.9191	0.9189	0.9161	0.9177	0.9153	0.9165	0.9244
HGDP00562	HGDP	Druze	ME	HGDP	0.9836	0.984	0.9717	0.9589	0.9534	0.9503	0.866	0.8566	0.8503	0.8316	0.8541	0.8515	0.8537	0.8546	0.8521	0.86	0.8583	0.8517	0.8738	0.8699	0.8671	0.8596	0.8677	0.8668	0.872	0.8822	0.8812	0.9358	0.9163	0.9258	0.9278	0.9273	0.9269	0.9283	0.9237	0.9258	0.9301	0.9175	0.9276	0.927	0.9176	0.9245	0.9225	0.9207	0.9322
HGDP00563	HGDP	Druze	ME	HGDP	0.9863	0.9845	0.9736	0.961	0.9599	0.9578	0.8758	0.8652	0.8577	0.8556	0.8654	0.8588	0.864	0.859	0.8668	0.8652	0.8686	0.8576	0.8808	0.8758	0.8715	0.8623	0.872	0.8767	0.8768	0.8916	0.8908	0.9431	0.9265	0.9356	0.9378	0.9362	0.9347	0.9359	0.9303	0.9343	0.937	0.9282	0.9317	0.9326	0.928	0.9276	0.9275	0.9289	0.9397
HGDP00564	HGDP	Druze	ME	HGDP	0.9937	0.9876	0.9781	0.9647	0.9602	0.9587	0.8725	0.8641	0.8574	0.8479	0.8606	0.8556	0.8577	0.857	0.8609	0.8609	0.8632	0.8573	0.8783	0.872	0.873	0.8633	0.8701	0.8752	0.8782	0.8895	0.8879	0.9431	0.9226	0.9343	0.9385	0.9392	0.9352	0.935	0.929	0.9343	0.9358	0.9279	0.9319	0.936	0.9301	0.9308	0.9307	0.9277	0.9374
HGDP00565	HGDP	Druze	ME	HGDP	0.9831	0.9783	0.9668	0.9552	0.95	0.9481	0.8647	0.8558	0.8488	0.8322	0.8531	0.8485	0.8505	0.85	0.8508	0.8578	0.8581	0.8537	0.872	0.8655	0.8643	0.857	0.8617	0.8667	0.8686	0.8854	0.8773	0.9319	0.9139	0.9248	0.9276	0.9264	0.9258	0.9257	0.9202	0.9234	0.927	0.9182	0.9227	0.9246	0.9168	0.9234	0.9181	0.9194	0.9297
HGDP00566	HGDP	Druze	ME	HGDP	0.9815	0.9746	0.9664	0.9528	0.9489	0.9436	0.8628	0.851	0.8456	0.8445	0.8518	0.8416	0.8486	0.8487	0.8469	0.8539	0.856	0.8491	0.8691	0.8644	0.8597	0.8529	0.8615	0.8642	0.8683	0.8769	0.8752	0.9304	0.9135	0.923	0.9242	0.926	0.9227	0.9228	0.9194	0.9188	0.923	0.9165	0.9193	0.9173	0.9139	0.9171	0.9155	0.915	0.927
HGDP00568	HGDP	Druze	ME	HGDP	0.9955	0.9912	0.9793	0.971	0.9651	0.9621	0.879	0.868	0.8652	0.8421	0.8663	0.861	0.867	0.8635	0.8714	0.8678	0.871	0.8651	0.8818	0.877	0.874	0.8728	0.8745	0.8787	0.8807	0.896	0.8909	0.9462	0.9263	0.9373	0.9388	0.9377	0.9395	0.9405	0.9357	0.937	0.9397	0.931	0.9375	0.9362	0.9297	0.9347	0.9346	0.9272	0.9418
HGDP00569	HGDP	Druze	ME	HGDP	0.9774	0.9766	0.9641	0.9524	0.949	0.9443	0.8627	0.8528	0.8453	0.8462	0.8485	0.8474	0.8491	0.8505	0.8505	0.8524	0.8574	0.8469	0.8683	0.8636	0.86	0.8555	0.8623	0.8658	0.8682	0.8811	0.8793	0.9317	0.9144	0.9238	0.9266	0.9268	0.9284	0.9241	0.9225	0.9244	0.9246	0.9194	0.9223	0.9219	0.9155	0.9181	0.9186	0.9171	0.9277
HGDP00571	HGDP	Druze	ME	HGDP	0.9938	0.9901	0.9791	0.9662	0.9631	0.9603	0.8757	0.8663	0.8572	0.8488	0.8626	0.8599	0.8617	0.8619	0.8645	0.8656	0.8663	0.8611	0.8815	0.8765	0.8702	0.8682	0.875	0.8771	0.8788	0.8939	0.8872	0.9424	0.9278	0.9374	0.9389	0.9391	0.9358	0.9387	0.9348	0.9386	0.9383	0.9307	0.9338	0.9353	0.9296	0.9323	0.9322	0.9304	0.9389
HGDP00572	HGDP	Druze	ME	HGDP	0.9814	0.9746	0.9648	0.9509	0.9482	0.9453	0.8621	0.8506	0.8479	0.8301	0.8496	0.8454	0.8436	0.846	0.8528	0.8512	0.8567	0.8475	0.8691	0.864	0.8581	0.8551	0.8637	0.8636	0.8648	0.881	0.8763	0.9304	0.9153	0.9239	0.922	0.9204	0.9241	0.9224	0.9226	0.922	0.9214	0.9125	0.9214	0.9248	0.9165	0.9206	0.917	0.916	0.9294
HGDP00573	HGDP	Druze	ME	HGDP	0.9862	0.9793	0.9693	0.9568	0.9537	0.9511	0.872	0.8596	0.8512	0.838	0.8579	0.8488	0.8545	0.8525	0.8535	0.8574	0.8654	0.8525	0.8755	0.8693	0.8669	0.8579	0.8642	0.8694	0.8728	0.8884	0.8847	0.9387	0.9188	0.9302	0.9341	0.9332	0.933	0.93	0.9266	0.9301	0.9316	0.9206	0.9283	0.9311	0.9235	0.9257	0.9254	0.9233	0.9329
HGDP00574	HGDP	Druze	ME	HGDP	0.9874	0.9823	0.9702	0.9575	0.954	0.9522	0.8631	0.8568	0.8489	0.8254	0.8537	0.8451	0.8528	0.8514	0.8548	0.8517	0.8602	0.8495	0.8704	0.8687	0.8674	0.8593	0.8659	0.8678	0.8729	0.8828	0.8824	0.9381	0.9167	0.9277	0.9328	0.9297	0.9312	0.9312	0.9266	0.9294	0.9312	0.9231	0.9286	0.9253	0.9228	0.9245	0.9272	0.9218	0.9287
HGDP00575	HGDP	Druze	ME	HGDP	0.9809	0.9765	0.9653	0.9559	0.9497	0.9476	0.8601	0.8525	0.8466	0.8085	0.8492	0.8427	0.8474	0.8445	0.8499	0.8521	0.8552	0.8498	0.873	0.8611	0.8619	0.8515	0.8594	0.8613	0.8654	0.8813	0.8786	0.9309	0.9186	0.9247	0.9246	0.9266	0.9243	0.9243	0.9219	0.9241	0.925	0.9155	0.9207	0.9217	0.9192	0.9188	0.9195	0.9152	0.9284
HGDP00576	HGDP	Druze	ME	HGDP	0.9776	0.9725	0.959	0.9466	0.9457	0.9421	0.8638	0.8526	0.8498	0.8486	0.8552	0.8468	0.8502	0.8503	0.8537	0.8564	0.8584	0.8495	0.8679	0.8648	0.8676	0.8597	0.8619	0.8663	0.8691	0.8819	0.8797	0.9307	0.9136	0.9257	0.9247	0.9251	0.9254	0.9256	0.9228	0.9264	0.9266	0.9186	0.9215	0.9184	0.918	0.9205	0.92	0.9206	0.9311
HGDP00577	HGDP	Druze	ME	HGDP	0.9933	0.989	0.9778	0.9653	0.9601	0.9596	0.875	0.8668	0.8583	0.8411	0.8628	0.8602	0.8586	0.8615	0.8633	0.8664	0.8704	0.8628	0.8827	0.8756	0.8773	0.8702	0.874	0.8786	0.8782	0.8916	0.8908	0.9438	0.9238	0.9341	0.9396	0.9364	0.9374	0.9344	0.9314	0.9361	0.9349	0.9276	0.932	0.932	0.9263	0.9298	0.9299	0.9241	0.94
HGDP00578	HGDP	Druze	ME	HGDP	0.9788	0.9727	0.9609	0.9479	0.9447	0.9414	0.8563	0.8483	0.8444	0.8359	0.8501	0.8427	0.8471	0.8471	0.8468	0.8527	0.8513	0.8475	0.8719	0.8622	0.8588	0.8502	0.8598	0.8629	0.8651	0.8771	0.8752	0.9302	0.9106	0.921	0.9208	0.9218	0.9186	0.9225	0.9191	0.9177	0.9239	0.9103	0.9179	0.9192	0.9146	0.9161	0.9124	0.9135	0.9249
HGDP00579	HGDP	Druze	ME	HGDP	0.9865	0.9847	0.9718	0.9623	0.957	0.9571	0.8707	0.8611	0.8536	0.8577	0.8572	0.8509	0.8536	0.8541	0.8611	0.8599	0.8635	0.8615	0.8773	0.8709	0.8678	0.8651	0.8719	0.8709	0.8728	0.8861	0.8847	0.9389	0.9211	0.9311	0.9332	0.9321	0.9309	0.9299	0.9284	0.9295	0.9321	0.9215	0.9296	0.9278	0.9221	0.9262	0.9271	0.9257	0.9337
HGDP00580	HGDP	Druze	ME	HGDP	0.982	0.9766	0.9634	0.9536	0.9506	0.95	0.8638	0.8559	0.8464	0.8415	0.8511	0.8472	0.8494	0.8511	0.8545	0.8495	0.8502	0.8472	0.8689	0.865	0.8611	0.8526	0.8639	0.8635	0.868	0.8816	0.8773	0.9308	0.9139	0.9235	0.9245	0.9205	0.923	0.9244	0.9217	0.9239	0.9225	0.9165	0.9197	0.9222	0.9173	0.9159	0.9184	0.9154	0.9264
HGDP00581	HGDP	Druze	ME	HGDP	0.9985	0.9917	0.9827	0.9712	0.9651	0.9633	0.8822	0.8678	0.862	0.8194	0.8699	0.8634	0.8624	0.8627	0.8675	0.8685	0.8763	0.8677	0.8866	0.8782	0.8768	0.8714	0.8754	0.8805	0.8814	0.8977	0.893	0.9471	0.9291	0.9383	0.9383	0.9377	0.939	0.9381	0.9356	0.934	0.9383	0.929	0.9346	0.9344	0.9332	0.9299	0.9342	0.9305	0.9389
HGDP00582	HGDP	Druze	ME	HGDP	0.9798	0.975	0.9627	0.9508	0.9484	0.9418	0.8605	0.8501	0.8469	0.8404	0.8507	0.8457	0.8442	0.8426	0.8522	0.8484	0.8563	0.8451	0.8706	0.8621	0.8602	0.8524	0.8598	0.8634	0.8653	0.8785	0.875	0.9296	0.9083	0.9229	0.9226	0.9218	0.9212	0.922	0.9175	0.9194	0.9223	0.9131	0.9189	0.9174	0.9157	0.915	0.9142	0.9152	0.9238
HGDP00583	HGDP	Druze	ME	HGDP	0.9883	0.9821	0.9727	0.9597	0.9549	0.9545	0.8679	0.8629	0.8542	0.7943	0.8537	0.8516	0.8512	0.8558	0.856	0.8578	0.8654	0.8565	0.8742	0.8674	0.8682	0.8626	0.8652	0.8704	0.873	0.887	0.8835	0.9362	0.9202	0.9317	0.9342	0.9332	0.9306	0.9332	0.9291	0.929	0.9333	0.925	0.9293	0.9261	0.923	0.9276	0.9254	0.9222	0.9331
HGDP00584	HGDP	Druze	ME	HGDP	0.9783	0.9732	0.9607	0.9499	0.9468	0.9435	0.8595	0.8497	0.8447	0.8403	0.8454	0.8445	0.8466	0.8431	0.8452	0.8477	0.8539	0.8461	0.8667	0.8592	0.8564	0.8506	0.86	0.8623	0.8613	0.8755	0.8724	0.9274	0.908	0.9199	0.9233	0.9227	0.922	0.9242	0.9168	0.9222	0.9231	0.9126	0.9197	0.9189	0.9168	0.9145	0.9171	0.9128	0.9244
HGDP00586	HGDP	Druze	ME	HGDP	0.9798	0.9735	0.9625	0.9502	0.9476	0.9429	0.8578	0.8465	0.8428	0.8293	0.8465	0.8405	0.8449	0.8436	0.8513	0.8499	0.8508	0.8479	0.8687	0.8605	0.8599	0.8503	0.8596	0.8611	0.8638	0.8777	0.8745	0.9276	0.9084	0.9186	0.9231	0.9192	0.9218	0.9194	0.917	0.9192	0.92	0.9124	0.9169	0.9181	0.9134	0.9156	0.9135	0.9113	0.9245
HGDP00587	HGDP	Druze	ME	HGDP	0.983	0.9787	0.968	0.9555	0.9517	0.9483	0.8656	0.8578	0.8489	0.8458	0.8503	0.8456	0.8434	0.8482	0.8528	0.8553	0.8593	0.854	0.8708	0.8669	0.8663	0.8572	0.8644	0.8674	0.8697	0.8827	0.8812	0.9371	0.9161	0.9248	0.9269	0.9278	0.9253	0.9251	0.9224	0.923	0.9278	0.9189	0.9236	0.9224	0.9199	0.9208	0.9215	0.9198	0.9291
HGDP00588	HGDP	Druze	ME	HGDP	0.993	0.9899	0.9793	0.9646	0.9647	0.96	0.8741	0.8644	0.8619	0.7959	0.8661	0.8595	0.8601	0.8625	0.8634	0.8652	0.8709	0.8634	0.8841	0.8765	0.8739	0.8665	0.8724	0.8762	0.8834	0.8939	0.8889	0.9436	0.9297	0.9385	0.9391	0.9391	0.9391	0.9404	0.9352	0.9368	0.9387	0.9306	0.935	0.9363	0.9303	0.9339	0.9313	0.9312	0.9382
HGDP00590	HGDP	Druze	ME	HGDP	1.011	1.0061	0.9963	0.9847	0.9826	0.9792	0.8958	0.8852	0.8755	0.8514	0.8822	0.8775	0.8754	0.8787	0.8818	0.8827	0.8862	0.8794	0.8956	0.8879	0.8898	0.8854	0.8903	0.8946	0.8971	0.909	0.906	0.962	0.9439	0.9506	0.9515	0.9541	0.9564	0.9539	0.9485	0.9497	0.957	0.9424	0.9488	0.9484	0.9452	0.9458	0.9491	0.9446	0.9525
HGDP00591	HGDP	Druze	ME	HGDP	0.9841	0.9805	0.9705	0.9583	0.9531	0.9529	0.8666	0.8599	0.8523	0.8323	0.8511	0.8497	0.8486	0.8525	0.8531	0.8555	0.8589	0.8542	0.8716	0.8705	0.8639	0.8593	0.8654	0.87	0.8691	0.8839	0.8848	0.9367	0.9173	0.9295	0.9291	0.9291	0.93	0.9279	0.9273	0.9246	0.9295	0.9203	0.9274	0.9291	0.9206	0.9207	0.923	0.9222	0.9307
HGDP00594	HGDP	Druze	ME	HGDP	0.9821	0.9784	0.965	0.9533	0.9505	0.9468	0.8616	0.8528	0.8471	0.8434	0.8487	0.8483	0.8494	0.8496	0.8517	0.8498	0.8573	0.8491	0.8741	0.8608	0.8615	0.8576	0.861	0.8637	0.8668	0.8786	0.8772	0.9326	0.9157	0.9238	0.9255	0.9278	0.9238	0.9254	0.9212	0.9225	0.9256	0.9172	0.9231	0.9212	0.9181	0.9212	0.9188	0.9156	0.9316
HGDP00595	HGDP	Druze	ME	HGDP	0.9982	0.9942	0.9807	0.9703	0.9669	0.9653	0.8809	0.8753	0.866	0.8446	0.8622	0.8677	0.8711	0.8658	0.87	0.8744	0.8727	0.8669	0.8887	0.8806	0.8781	0.8747	0.8799	0.8842	0.8857	0.8992	0.8956	0.9498	0.9296	0.9394	0.9425	0.9438	0.9416	0.9402	0.9374	0.9377	0.9419	0.9339	0.9392	0.9381	0.9347	0.9362	0.9365	0.9323	0.9447
HGDP00597	HGDP	Druze	ME	HGDP	0.9954	0.9902	0.9791	0.9651	0.962	0.9604	0.8753	0.8639	0.8564	0.8582	0.8614	0.8605	0.8599	0.8604	0.8634	0.8684	0.8689	0.8591	0.8848	0.8791	0.8749	0.869	0.8762	0.8794	0.8813	0.8932	0.8901	0.9469	0.9242	0.9343	0.9381	0.936	0.9369	0.9353	0.9328	0.9364	0.9356	0.9302	0.9339	0.9327	0.9261	0.9283	0.9298	0.9272	0.9365
HGDP00598	HGDP	Druze	ME	HGDP	0.9778	0.9751	0.9622	0.9511	0.9483	0.9449	0.8624	0.8505	0.8442	0.8431	0.8514	0.8473	0.8428	0.8492	0.8474	0.8518	0.8573	0.8508	0.8697	0.8622	0.8636	0.8559	0.866	0.863	0.8671	0.8787	0.8769	0.9291	0.9137	0.923	0.9261	0.9251	0.9234	0.9221	0.9215	0.9251	0.9233	0.9191	0.9212	0.9194	0.918	0.9187	0.9191	0.9149	0.9273
HGDP00599	HGDP	Druze	ME	HGDP	0.9874	0.9813	0.9693	0.9602	0.9551	0.9521	0.87	0.8517	0.8464	0.8394	0.8512	0.8479	0.8486	0.8515	0.8515	0.8499	0.8567	0.8503	0.8723	0.8647	0.8625	0.8573	0.8629	0.8651	0.8641	0.8822	0.8794	0.9317	0.9157	0.9261	0.9239	0.9276	0.9241	0.9251	0.9235	0.9223	0.9272	0.9188	0.9223	0.9248	0.9176	0.9216	0.9215	0.9192	0.9303
HGDP00600	HGDP	Druze	ME	HGDP	0.9854	0.9826	0.9681	0.957	0.9548	0.9495	0.8596	0.8525	0.8461	0.8449	0.8463	0.8424	0.8497	0.8469	0.8476	0.8495	0.8547	0.8498	0.8696	0.8645	0.859	0.8532	0.8592	0.8624	0.868	0.8782	0.878	0.9298	0.9129	0.9233	0.9254	0.9242	0.9232	0.9216	0.9198	0.9212	0.9233	0.9138	0.9231	0.9212	0.9162	0.9214	0.9165	0.9159	0.9272
HGDP00601	HGDP	Druze	ME	HGDP	0.9806	0.9748	0.965	0.9523	0.9489	0.9467	0.8607	0.8504	0.8447	0.8155	0.8496	0.8455	0.8419	0.8472	0.8479	0.849	0.8537	0.8462	0.8678	0.8648	0.8614	0.8551	0.8563	0.8635	0.8676	0.8769	0.8734	0.931	0.9122	0.9234	0.9227	0.9246	0.9252	0.9248	0.9209	0.9203	0.922	0.917	0.919	0.9202	0.9182	0.9192	0.9196	0.9167	0.9313
HGDP00602	HGDP	Druze	ME	HGDP	0.9808	0.9783	0.9666	0.9549	0.9518	0.9473	0.8619	0.8519	0.8449	0.8405	0.8513	0.8453	0.846	0.8451	0.8488	0.8527	0.8581	0.8506	0.8724	0.8662	0.862	0.8527	0.86	0.8668	0.8663	0.8802	0.8768	0.9336	0.9125	0.9234	0.9256	0.928	0.925	0.9236	0.9192	0.9224	0.9246	0.9205	0.9216	0.9255	0.9164	0.9203	0.9199	0.9151	0.9301
HGDP00604	HGDP	Druze	ME	HGDP	0.9898	0.9839	0.9741	0.963	0.9598	0.9536	0.8698	0.8579	0.8542	0.8015	0.8569	0.8511	0.8564	0.8565	0.8578	0.8607	0.8638	0.8562	0.8767	0.8708	0.8705	0.8629	0.869	0.8701	0.8747	0.887	0.885	0.9376	0.9163	0.928	0.932	0.9301	0.9301	0.9306	0.9276	0.9254	0.9298	0.9211	0.9265	0.9285	0.9225	0.9251	0.9261	0.9242	0.934
HGDP00606	HGDP	Druze	ME	HGDP	0.9852	0.981	0.9699	0.9618	0.9564	0.9551	0.8716	0.8619	0.8567	0.8421	0.8584	0.8557	0.8542	0.8597	0.8613	0.8587	0.8653	0.856	0.8746	0.8746	0.869	0.8624	0.8719	0.8737	0.8737	0.8861	0.8856	0.9417	0.9211	0.9336	0.9333	0.9344	0.9332	0.9336	0.9289	0.9312	0.9357	0.9254	0.928	0.9331	0.9254	0.9292	0.928	0.9257	0.937
HGDP01357	HGDP	Basque	EUR	HGDP	0.9938	0.989	0.9783	0.9641	0.9631	0.9596	0.8669	0.863	0.8547	0.8524	0.8357	0.8433	0.8417	0.8458	0.8434	0.8412	0.8481	0.853	0.8766	0.8719	0.8685	0.8643	0.8692	0.8721	0.8739	0.8847	0.8802	0.937	0.9223	0.9309	0.9306	0.9316	0.9317	0.9299	0.9291	0.9276	0.9287	0.9213	0.9246	0.93	0.9245	0.9252	0.9219	0.9189	0.9313
HGDP01358	HGDP	Basque	EUR	HGDP	0.9946	0.9909	0.9793	0.9686	0.9649	0.9588	0.8707	0.8647	0.8555	0.8552	0.8297	0.8434	0.8463	0.846	0.844	0.8423	0.8499	0.8552	0.8725	0.8704	0.8697	0.8651	0.8695	0.8729	0.8768	0.8872	0.8816	0.9421	0.9191	0.9312	0.9319	0.9311	0.9293	0.932	0.927	0.9274	0.9347	0.9234	0.9275	0.9227	0.921	0.9259	0.923	0.9195	0.9294
HGDP01359	HGDP	Basque	EUR	HGDP	0.9921	0.9896	0.9774	0.9659	0.9629	0.9607	0.869	0.867	0.8566	0.8538	0.8311	0.8409	0.8447	0.8487	0.8476	0.8428	0.8494	0.8499	0.8731	0.8684	0.8696	0.867	0.8697	0.8773	0.8758	0.8875	0.8796	0.9377	0.9226	0.9307	0.9334	0.9336	0.9318	0.9318	0.9257	0.9268	0.9326	0.9231	0.9268	0.9265	0.9239	0.9267	0.9234	0.9225	0.932
HGDP01360	HGDP	Basque	EUR	HGDP	0.9964	0.9921	0.9808	0.9682	0.9671	0.962	0.8714	0.8671	0.8554	0.8606	0.8325	0.8445	0.8452	0.8437	0.8373	0.8441	0.8482	0.8558	0.8758	0.8725	0.8686	0.8625	0.8682	0.87	0.8767	0.8846	0.8839	0.9387	0.9211	0.9272	0.9305	0.933	0.9282	0.927	0.9243	0.926	0.9302	0.9234	0.924	0.9209	0.9233	0.9235	0.923	0.9181	0.9271
HGDP01361	HGDP	Basque	EUR	HGDP	0.9927	0.99	0.979	0.9634	0.9637	0.9611	0.8628	0.8623	0.8505	0.8554	0.8308	0.842	0.8412	0.8458	0.8405	0.8425	0.8459	0.8538	0.8766	0.8709	0.8698	0.8611	0.869	0.8697	0.8732	0.8844	0.8801	0.9362	0.9168	0.9261	0.9305	0.9277	0.9276	0.9276	0.9237	0.9259	0.9279	0.9183	0.9249	0.9274	0.9193	0.9232	0.9211	0.9188	0.9284
HGDP01362	HGDP	Basque	EUR	HGDP	0.9929	0.9895	0.9769	0.9651	0.9641	0.9594	0.8649	0.8657	0.8549	0.8563	0.8271	0.844	0.8461	0.8494	0.8436	0.8437	0.847	0.8539	0.8737	0.8688	0.8689	0.8666	0.8671	0.8727	0.8742	0.8843	0.878	0.9378	0.9181	0.929	0.9287	0.9316	0.9302	0.9295	0.9271	0.9268	0.9311	0.9207	0.9276	0.9294	0.9236	0.9233	0.9246	0.92	0.9316
HGDP01364	HGDP	Basque	EUR	HGDP	0.9906	0.9874	0.9763	0.9633	0.9608	0.9581	0.8663	0.8596	0.8529	0.8497	0.834	0.8385	0.8388	0.8427	0.8376	0.8404	0.8448	0.8505	0.8732	0.8672	0.8651	0.8647	0.8662	0.8674	0.8701	0.8818	0.8797	0.938	0.9172	0.9266	0.928	0.9262	0.9265	0.9281	0.9241	0.9254	0.9269	0.9197	0.9248	0.9228	0.9213	0.9213	0.923	0.919	0.9287
HGDP01365	HGDP	Basque	EUR	HGDP	0.9903	0.9864	0.974	0.9619	0.9599	0.9573	0.862	0.8608	0.849	0.8516	0.8297	0.8396	0.8415	0.8429	0.8397	0.843	0.8429	0.8514	0.8686	0.8698	0.8661	0.8588	0.8611	0.8684	0.8696	0.8823	0.8755	0.935	0.9171	0.9267	0.9255	0.9304	0.9261	0.9264	0.9225	0.9248	0.9283	0.9208	0.9222	0.922	0.9213	0.9213	0.9193	0.9172	0.9247
HGDP01366	HGDP	Basque	EUR	HGDP	0.9902	0.9867	0.975	0.9632	0.9608	0.9571	0.8631	0.8601	0.8479	0.8478	0.8243	0.8383	0.8343	0.8413	0.8326	0.8378	0.8408	0.8494	0.8701	0.8616	0.8637	0.8592	0.8621	0.8635	0.8653	0.8803	0.8768	0.9331	0.9138	0.9222	0.9228	0.9249	0.9245	0.9233	0.9192	0.92	0.9243	0.9166	0.9202	0.917	0.9157	0.9186	0.9192	0.9126	0.9209
HGDP01367	HGDP	Basque	EUR	HGDP	0.9911	0.9853	0.9744	0.9622	0.9618	0.9565	0.8621	0.86	0.8531	0.8508	0.8269	0.8366	0.837	0.8451	0.8363	0.8426	0.8455	0.8453	0.8736	0.8679	0.8651	0.8615	0.8636	0.8692	0.8691	0.8808	0.8778	0.9341	0.9129	0.9289	0.9273	0.9277	0.9246	0.9236	0.9219	0.9231	0.9267	0.918	0.9206	0.9233	0.9205	0.922	0.9197	0.9166	0.9242
HGDP01368	HGDP	Basque	EUR	HGDP	0.9897	0.9878	0.9771	0.9644	0.9612	0.959	0.8627	0.8615	0.8531	0.851	0.8277	0.8395	0.8398	0.8409	0.838	0.8413	0.8435	0.8482	0.8686	0.8707	0.8655	0.8572	0.8647	0.8693	0.869	0.8834	0.8735	0.9354	0.915	0.9258	0.9266	0.9254	0.9273	0.925	0.9196	0.9223	0.9259	0.9185	0.9229	0.9206	0.918	0.9216	0.9215	0.9171	0.9255
HGDP01369	HGDP	Basque	EUR	HGDP	0.9908	0.9881	0.9746	0.9611	0.9593	0.9545	0.8631	0.8593	0.8492	0.8505	0.8265	0.8365	0.8358	0.8413	0.8381	0.8419	0.844	0.8459	0.867	0.8668	0.8656	0.8589	0.8642	0.8669	0.8655	0.8794	0.8796	0.9337	0.9156	0.9266	0.9244	0.9272	0.9254	0.9271	0.9236	0.9185	0.9256	0.9172	0.922	0.9223	0.9212	0.9194	0.918	0.9137	0.9233
HGDP01370	HGDP	Basque	EUR	HGDP	0.9946	0.9897	0.9784	0.966	0.9633	0.9604	0.8662	0.864	0.8548	0.8532	0.8266	0.8396	0.8406	0.8418	0.8389	0.8433	0.8437	0.8514	0.8719	0.8679	0.8662	0.8592	0.869	0.8706	0.8699	0.8831	0.8748	0.9322	0.9163	0.9268	0.9238	0.9265	0.9255	0.9247	0.9222	0.9227	0.9263	0.9191	0.9236	0.9223	0.9161	0.92	0.9199	0.9175	0.9248
HGDP01371	HGDP	Basque	EUR	HGDP	0.9926	0.9898	0.977	0.966	0.9643	0.9593	0.8671	0.8654	0.855	0.8548	0.8296	0.8409	0.8413	0.8488	0.8426	0.8467	0.8472	0.8524	0.8753	0.8704	0.8679	0.8625	0.8658	0.8677	0.871	0.8798	0.8799	0.9342	0.9178	0.9242	0.9283	0.9285	0.9248	0.9262	0.9232	0.9242	0.9262	0.9175	0.9211	0.9246	0.9235	0.9231	0.9212	0.9174	0.9265
HGDP01372	HGDP	Basque	EUR	HGDP	1.0016	0.9998	0.9881	0.9749	0.9737	0.9696	0.8786	0.8762	0.8653	0.8641	0.842	0.8515	0.8536	0.8549	0.8503	0.8529	0.8552	0.8602	0.88	0.8802	0.8772	0.872	0.8783	0.8802	0.8821	0.8925	0.8928	0.9471	0.928	0.9364	0.9372	0.9395	0.9326	0.9358	0.9309	0.935	0.9374	0.927	0.9341	0.934	0.9281	0.9325	0.93	0.9286	0.9379
HGDP01373	HGDP	Basque	EUR	HGDP	0.9906	0.9881	0.9759	0.9609	0.9592	0.9538	0.8651	0.8581	0.8505	0.8509	0.8252	0.8367	0.8395	0.8457	0.8377	0.8415	0.8454	0.8457	0.8667	0.8668	0.8669	0.8605	0.862	0.8667	0.8662	0.8772	0.8752	0.9324	0.9146	0.9247	0.9252	0.9266	0.9237	0.9263	0.9198	0.9201	0.9264	0.9161	0.9206	0.9208	0.9162	0.9192	0.9179	0.9152	0.923
HGDP01374	HGDP	Basque	EUR	HGDP	0.9968	0.992	0.9797	0.9704	0.966	0.9626	0.8683	0.8634	0.8535	0.8529	0.8318	0.8418	0.844	0.8444	0.8442	0.8468	0.8444	0.8479	0.875	0.8674	0.8663	0.8649	0.8682	0.8726	0.8712	0.8841	0.8811	0.9399	0.9183	0.9283	0.9294	0.9322	0.9296	0.928	0.9265	0.9281	0.9285	0.921	0.9225	0.9248	0.921	0.9196	0.9225	0.9185	0.9267
HGDP01375	HGDP	Basque	EUR	HGDP	0.9928	0.9902	0.9772	0.9665	0.9628	0.9588	0.8644	0.8652	0.8511	0.8543	0.8297	0.8389	0.8417	0.8473	0.8418	0.8415	0.8486	0.8493	0.8739	0.8723	0.8677	0.8622	0.8693	0.8712	0.8724	0.8836	0.8791	0.9379	0.9199	0.93	0.9299	0.9285	0.9254	0.9293	0.9268	0.9277	0.9255	0.9227	0.9246	0.9237	0.9226	0.9247	0.9186	0.9196	0.93
HGDP01376	HGDP	Basque	EUR	HGDP	0.9942	0.9889	0.977	0.9682	0.9631	0.9604	0.8636	0.8623	0.8545	0.8503	0.8302	0.8434	0.8383	0.845	0.8453	0.8421	0.8442	0.8505	0.8716	0.8698	0.8681	0.8632	0.8674	0.869	0.8708	0.8832	0.8837	0.9369	0.9203	0.9335	0.9304	0.9321	0.9304	0.9312	0.9269	0.928	0.9327	0.9218	0.9288	0.925	0.9239	0.9256	0.926	0.9213	0.9308
HGDP01377	HGDP	Basque	EUR	HGDP	0.9959	0.9912	0.9776	0.9658	0.9648	0.9586	0.8654	0.8641	0.8539	0.857	0.8273	0.8386	0.8399	0.8484	0.8394	0.8433	0.8458	0.8547	0.8748	0.8716	0.8701	0.8633	0.8666	0.8724	0.8726	0.8821	0.8812	0.9379	0.922	0.9316	0.933	0.9321	0.93	0.9309	0.9282	0.9275	0.9284	0.9228	0.9289	0.9257	0.9219	0.926	0.9228	0.9204	0.9287
HGDP01378	HGDP	Basque	EUR	HGDP	0.9956	0.9928	0.9802	0.9694	0.9645	0.963	0.865	0.8652	0.8537	0.8576	0.8261	0.8399	0.8455	0.8466	0.8428	0.8404	0.848	0.8529	0.8737	0.8719	0.8676	0.8658	0.865	0.8715	0.8738	0.8828	0.8831	0.9416	0.921	0.9328	0.9323	0.9339	0.9306	0.9325	0.929	0.9282	0.9323	0.9255	0.9292	0.9256	0.9272	0.9229	0.9265	0.9216	0.9297
HGDP01379	HGDP	Basque	EUR	HGDP	0.9944	0.9914	0.9794	0.9668	0.965	0.9604	0.8696	0.8669	0.8547	0.8554	0.8275	0.8401	0.8434	0.846	0.8442	0.8453	0.8443	0.8531	0.8736	0.874	0.8688	0.8627	0.8681	0.8752	0.8762	0.8855	0.8807	0.9398	0.9216	0.9304	0.9298	0.9319	0.9317	0.9303	0.9263	0.9281	0.929	0.9244	0.9267	0.9251	0.9235	0.9245	0.9216	0.9187	0.9266
HGDP01380	HGDP	Basque	EUR	HGDP	0.9916	0.989	0.9754	0.9643	0.9601	0.9576	0.8657	0.8629	0.8504	0.8487	0.8265	0.8382	0.8409	0.8437	0.8396	0.8416	0.8421	0.8493	0.8708	0.8701	0.8694	0.8602	0.8647	0.8707	0.872	0.8822	0.8808	0.9369	0.9194	0.9278	0.9305	0.9293	0.9273	0.9273	0.9254	0.9242	0.9274	0.921	0.924	0.9246	0.9198	0.9226	0.9213	0.9182	0.9277
HGDP00665	HGDP	Sardinian	EUR	HGDP	0.9919	0.9878	0.976	0.9617	0.9589	0.9558	0.8604	0.8563	0.8477	0.8468	0.8389	0.837	0.8403	0.8456	0.8421	0.8451	0.8492	0.8516	0.8791	0.8684	0.869	0.8612	0.8707	0.8703	0.8731	0.8857	0.8837	0.9364	0.9167	0.9258	0.9303	0.9294	0.9307	0.929	0.9269	0.9258	0.9298	0.9233	0.9286	0.9266	0.9223	0.9252	0.9215	0.9212	0.9321
HGDP00666	HGDP	Sardinian	EUR	HGDP	0.9927	0.9885	0.976	0.9637	0.9599	0.9578	0.8599	0.8557	0.8449	0.8469	0.8369	0.8273	0.8388	0.8398	0.8388	0.8425	0.85	0.8517	0.8738	0.8671	0.8681	0.8603	0.865	0.871	0.8697	0.8816	0.8797	0.9373	0.9173	0.9304	0.9309	0.9315	0.928	0.929	0.9267	0.9292	0.9313	0.9207	0.9265	0.9258	0.9217	0.9238	0.9249	0.921	0.9302
HGDP00667	HGDP	Sardinian	EUR	HGDP	0.9874	0.9841	0.9691	0.9612	0.9605	0.9544	0.8598	0.8578	0.8457	0.845	0.8368	0.8277	0.8388	0.8375	0.8365	0.8389	0.8479	0.8494	0.8712	0.8646	0.8635	0.8543	0.862	0.869	0.8702	0.881	0.8777	0.9362	0.9137	0.9278	0.9259	0.9276	0.9261	0.927	0.9223	0.9261	0.9253	0.9177	0.9237	0.9233	0.9233	0.9219	0.92	0.9191	0.9236
HGDP00668	HGDP	Sardinian	EUR	HGDP	0.992	0.9907	0.9788	0.9664	0.962	0.9595	0.8629	0.8573	0.8498	0.8512	0.8415	0.8294	0.8366	0.8438	0.8443	0.8457	0.8526	0.8507	0.8748	0.8765	0.8707	0.8673	0.8691	0.8743	0.8735	0.8854	0.8829	0.9401	0.9211	0.934	0.9357	0.9336	0.9324	0.9329	0.9301	0.9317	0.932	0.9234	0.9283	0.9272	0.9217	0.9265	0.9267	0.924	0.9333
HGDP00669	HGDP	Sardinian	EUR	HGDP	0.9887	0.9852	0.9749	0.9633	0.9565	0.9558	0.8578	0.8573	0.8511	0.847	0.838	0.8277	0.8381	0.837	0.8421	0.8415	0.8491	0.8517	0.8735	0.8681	0.8677	0.861	0.8676	0.8711	0.8715	0.8842	0.8789	0.9376	0.9184	0.9274	0.9296	0.934	0.9291	0.9287	0.9257	0.927	0.9321	0.9227	0.9247	0.9264	0.9206	0.9254	0.9226	0.9201	0.9276
HGDP00670	HGDP	Sardinian	EUR	HGDP	0.9912	0.9886	0.9772	0.9654	0.9598	0.9578	0.8675	0.8577	0.8502	0.8518	0.8433	0.8329	0.8424	0.8464	0.8441	0.8487	0.8502	0.8517	0.8784	0.872	0.8725	0.8655	0.873	0.8731	0.8762	0.8825	0.8841	0.9398	0.9206	0.9318	0.9306	0.9342	0.9318	0.9328	0.9274	0.9309	0.931	0.923	0.9285	0.9267	0.9244	0.9262	0.9271	0.9245	0.9348
HGDP00671	HGDP	Sardinian	EUR	HGDP	0.9928	0.989	0.9748	0.9646	0.9629	0.9571	0.8617	0.8601	0.8482	0.8505	0.8372	0.8302	0.8361	0.843	0.8407	0.8433	0.8525	0.8519	0.8762	0.8716	0.8708	0.8631	0.8705	0.8732	0.8751	0.8854	0.8816	0.9403	0.9222	0.9318	0.9306	0.934	0.9321	0.9309	0.9289	0.9296	0.9285	0.9224	0.9299	0.9284	0.9235	0.9268	0.9248	0.9239	0.9365
HGDP00672	HGDP	Sardinian	EUR	HGDP	0.9943	0.988	0.9778	0.9668	0.9643	0.958	0.8619	0.8565	0.8518	0.8498	0.8393	0.8341	0.8417	0.8467	0.8445	0.8453	0.8521	0.8527	0.8774	0.8734	0.8686	0.8623	0.8685	0.8708	0.8773	0.8851	0.8857	0.9411	0.9193	0.9298	0.9324	0.9311	0.9306	0.9306	0.9272	0.9304	0.9332	0.9236	0.9272	0.9284	0.923	0.9274	0.9246	0.9229	0.9357
HGDP00673	HGDP	Sardinian	EUR	HGDP	0.9913	0.9867	0.9724	0.962	0.958	0.9554	0.8596	0.8555	0.8499	0.8484	0.8381	0.8301	0.842	0.8409	0.8418	0.8435	0.8518	0.8468	0.8753	0.8689	0.8647	0.8607	0.8671	0.8685	0.8727	0.8792	0.8792	0.9387	0.9192	0.9321	0.9306	0.9322	0.932	0.9299	0.9267	0.9298	0.9301	0.9247	0.9285	0.9256	0.9222	0.924	0.9218	0.925	0.931
HGDP00674	HGDP	Sardinian	EUR	HGDP	0.995	0.9909	0.9793	0.9685	0.9655	0.9627	0.8625	0.8614	0.8485	0.8541	0.8427	0.8311	0.8441	0.8448	0.846	0.8479	0.8558	0.8567	0.8809	0.8754	0.8685	0.8674	0.8707	0.8757	0.8763	0.8868	0.8826	0.942	0.9265	0.9324	0.9348	0.9344	0.9317	0.936	0.9305	0.9335	0.9345	0.9297	0.9293	0.9294	0.9281	0.9273	0.9279	0.9263	0.9349
HGDP01062	HGDP	Sardinian	EUR	HGDP	0.9864	0.9835	0.9722	0.9614	0.9594	0.9528	0.8595	0.8572	0.8444	0.8462	0.8388	0.8255	0.8388	0.8406	0.8406	0.8439	0.8453	0.8475	0.8761	0.8677	0.8655	0.8611	0.8679	0.8701	0.8691	0.8812	0.879	0.9361	0.9185	0.9267	0.9283	0.9284	0.9245	0.9279	0.9234	0.9254	0.9294	0.9227	0.9234	0.924	0.9226	0.9222	0.9234	0.9209	0.934
HGDP01063	HGDP	Sardinian	EUR	HGDP	0.9934	0.9884	0.979	0.968	0.9621	0.9603	0.864	0.859	0.8495	0.8544	0.8421	0.8228	0.8413	0.8437	0.8458	0.8478	0.8521	0.8524	0.8798	0.8713	0.872	0.8625	0.8725	0.8795	0.8743	0.8872	0.8813	0.9414	0.9199	0.9328	0.9333	0.9338	0.9296	0.9333	0.9317	0.9321	0.9328	0.924	0.9272	0.9308	0.9257	0.9284	0.9286	0.9234	0.9331
HGDP01064	HGDP	Sardinian	EUR	HGDP	0.9904	0.9873	0.9753	0.9634	0.9601	0.9574	0.8622	0.8554	0.8504	0.8504	0.8393	0.8273	0.8371	0.843	0.843	0.8469	0.8482	0.8483	0.8753	0.8729	0.8683	0.8623	0.8702	0.8706	0.8725	0.8844	0.8835	0.9381	0.9196	0.9291	0.9311	0.931	0.929	0.9294	0.9268	0.929	0.93	0.9244	0.9254	0.9267	0.9212	0.9258	0.9264	0.9214	0.9328
HGDP01065	HGDP	Sardinian	EUR	HGDP	0.9881	0.9862	0.9738	0.9635	0.9582	0.9566	0.8613	0.8587	0.8476	0.8479	0.8432	0.8258	0.8402	0.8414	0.8447	0.8457	0.8499	0.8502	0.8726	0.869	0.8659	0.8605	0.8666	0.8704	0.87	0.8855	0.8801	0.9405	0.9173	0.9286	0.9322	0.9326	0.9294	0.9297	0.927	0.9267	0.9306	0.9199	0.9249	0.9248	0.9237	0.9256	0.9238	0.9214	0.9347
HGDP01066	HGDP	Sardinian	EUR	HGDP	0.9894	0.988	0.9792	0.9645	0.961	0.9602	0.863	0.8599	0.8495	0.8514	0.8389	0.8279	0.8404	0.8481	0.8451	0.8471	0.8568	0.8547	0.8762	0.8727	0.8701	0.8643	0.8709	0.8745	0.8769	0.8906	0.8842	0.941	0.92	0.9359	0.9387	0.9358	0.9349	0.9387	0.9327	0.9332	0.934	0.9275	0.9338	0.9319	0.9265	0.9318	0.9307	0.9264	0.9381
HGDP01067	HGDP	Sardinian	EUR	HGDP	0.995	0.9894	0.9808	0.9684	0.9646	0.962	0.8712	0.8628	0.8524	0.8564	0.8489	0.8308	0.8437	0.8504	0.849	0.8513	0.8557	0.8591	0.88	0.8761	0.8754	0.8672	0.8766	0.8785	0.8834	0.888	0.8861	0.9421	0.9231	0.935	0.9373	0.934	0.9325	0.9342	0.9339	0.9329	0.932	0.9266	0.9325	0.9304	0.925	0.9274	0.9303	0.9272	0.9339
HGDP01068	HGDP	Sardinian	EUR	HGDP	0.9892	0.9867	0.9735	0.9626	0.961	0.9574	0.8601	0.8549	0.8495	0.8466	0.8423	0.8294	0.8377	0.844	0.8411	0.8476	0.8472	0.8523	0.875	0.8734	0.871	0.8654	0.8685	0.8724	0.8735	0.8848	0.8839	0.9396	0.9214	0.9312	0.9323	0.9309	0.929	0.9282	0.9286	0.927	0.9304	0.9245	0.928	0.9254	0.9219	0.923	0.9231	0.9231	0.9335
HGDP01069	HGDP	Sardinian	EUR	HGDP	0.9946	0.9917	0.9797	0.9672	0.9646	0.9591	0.8645	0.8586	0.8522	0.8545	0.8402	0.832	0.8443	0.8427	0.846	0.8515	0.8553	0.8553	0.8777	0.871	0.8701	0.8657	0.8738	0.8743	0.8759	0.8886	0.8813	0.9406	0.9207	0.9311	0.9333	0.9341	0.9298	0.9315	0.9286	0.9284	0.9329	0.9264	0.928	0.9295	0.9274	0.9275	0.9275	0.924	0.9334
HGDP01070	HGDP	Sardinian	EUR	HGDP	0.9941	0.9913	0.978	0.966	0.9645	0.9605	0.8659	0.866	0.8556	0.8533	0.8457	0.8359	0.8462	0.8489	0.8463	0.851	0.8585	0.8578	0.8803	0.8774	0.8789	0.8684	0.8714	0.8804	0.8797	0.8891	0.8854	0.9449	0.9237	0.9361	0.9346	0.9375	0.9368	0.9376	0.9326	0.9336	0.9346	0.9285	0.9317	0.9339	0.93	0.9296	0.9281	0.9268	0.9375
HGDP01071	HGDP	Sardinian	EUR	HGDP	0.9921	0.9859	0.9757	0.9638	0.9599	0.9559	0.8634	0.862	0.8531	0.8505	0.84	0.8288	0.8428	0.8435	0.8443	0.8443	0.8567	0.8518	0.8766	0.8734	0.8693	0.8616	0.8675	0.8718	0.8755	0.8818	0.8822	0.9375	0.9193	0.932	0.9309	0.9312	0.9272	0.9284	0.9271	0.9271	0.9311	0.9225	0.9273	0.9251	0.9226	0.9286	0.9213	0.9205	0.9338
HGDP01073	HGDP	Sardinian	EUR	HGDP	0.9933	0.9865	0.9745	0.9635	0.9601	0.9565	0.8583	0.853	0.8526	0.8508	0.8384	0.8254	0.8401	0.8437	0.8457	0.8441	0.8518	0.8553	0.8757	0.8704	0.8694	0.8654	0.868	0.8721	0.8758	0.889	0.8855	0.9373	0.9201	0.9327	0.9309	0.9313	0.9297	0.9311	0.9286	0.9277	0.9312	0.922	0.9289	0.9297	0.9212	0.9263	0.9251	0.9228	0.9328
HGDP01074	HGDP	Sardinian	EUR	HGDP	0.9879	0.9863	0.9737	0.9592	0.96	0.9552	0.8605	0.8567	0.8455	0.8459	0.8389	0.8247	0.8368	0.8396	0.84	0.843	0.8463	0.8495	0.8697	0.8674	0.8629	0.8613	0.8624	0.8682	0.8728	0.884	0.8768	0.9367	0.9168	0.9272	0.9277	0.9269	0.9276	0.9281	0.9236	0.9269	0.927	0.9215	0.9258	0.9236	0.9207	0.922	0.9213	0.9181	0.9291
HGDP01075	HGDP	Sardinian	EUR	HGDP	0.9937	0.9887	0.9791	0.9638	0.961	0.9578	0.8624	0.8611	0.849	0.8507	0.8422	0.8275	0.8418	0.8437	0.8451	0.8476	0.8517	0.8529	0.879	0.8698	0.8708	0.8655	0.874	0.8743	0.8759	0.8846	0.8828	0.9387	0.9254	0.9314	0.9311	0.9339	0.932	0.933	0.9289	0.9303	0.9338	0.9242	0.9284	0.9294	0.9245	0.9274	0.9251	0.9249	0.9319
HGDP01076	HGDP	Sardinian	EUR	HGDP	0.9925	0.9887	0.9795	0.9653	0.9627	0.9595	0.8651	0.8593	0.8509	0.8524	0.8469	0.8298	0.8431	0.8449	0.8427	0.8473	0.8541	0.8553	0.8799	0.8732	0.8739	0.8666	0.8766	0.8729	0.875	0.8896	0.8844	0.9417	0.9263	0.933	0.9327	0.9336	0.9352	0.937	0.9338	0.9314	0.9343	0.9283	0.9338	0.9295	0.9248	0.9277	0.9296	0.9287	0.934
HGDP01077	HGDP	Sardinian	EUR	HGDP	0.9927	0.9878	0.9777	0.9634	0.9621	0.9572	0.8588	0.8534	0.8499	0.8535	0.8386	0.8362	0.8395	0.8399	0.8411	0.8427	0.8519	0.8534	0.8735	0.8695	0.8677	0.8615	0.8681	0.8723	0.874	0.8836	0.8832	0.9424	0.9193	0.9321	0.932	0.9308	0.9325	0.9301	0.9283	0.9284	0.9328	0.9213	0.9261	0.9271	0.922	0.9287	0.9261	0.9249	0.9339
HGDP01078	HGDP	Sardinian	EUR	HGDP	0.9877	0.9854	0.9755	0.9603	0.9575	0.9562	0.8565	0.8544	0.8442	0.846	0.8343	0.8273	0.8322	0.8411	0.8386	0.8391	0.8468	0.85	0.8694	0.8666	0.8659	0.86	0.8664	0.8652	0.8707	0.8829	0.8763	0.9358	0.9152	0.9284	0.9251	0.9306	0.9231	0.9283	0.9235	0.9251	0.9269	0.9192	0.9221	0.9234	0.9188	0.9216	0.9206	0.9173	0.9285
HGDP01079	HGDP	Sardinian	EUR	HGDP	0.9968	0.992	0.9813	0.9689	0.9682	0.9624	0.8687	0.8628	0.8577	0.8553	0.8462	0.8401	0.8461	0.8532	0.8519	0.8525	0.858	0.8554	0.8849	0.8764	0.8748	0.8682	0.8737	0.8769	0.8779	0.8888	0.8889	0.9429	0.9225	0.9358	0.9347	0.9337	0.9353	0.9356	0.9338	0.935	0.9344	0.9298	0.9324	0.9321	0.9261	0.9295	0.9293	0.9258	0.9397
HGDP01147	HGDP	Italian	EUR	HGDP	0.9909	0.9859	0.9751	0.9637	0.9603	0.9563	0.8678	0.8605	0.8516	0.8498	0.8407	0.839	0.8359	0.8378	0.8411	0.8438	0.8439	0.8478	0.8724	0.8666	0.8628	0.8587	0.8651	0.8664	0.8693	0.8819	0.8805	0.9356	0.9205	0.9279	0.9296	0.9298	0.9293	0.9304	0.9219	0.924	0.928	0.9199	0.9236	0.9244	0.9186	0.9206	0.9213	0.9171	0.9253
HGDP01151	HGDP	Italian	EUR	HGDP	0.9894	0.9857	0.9723	0.9637	0.9588	0.9544	0.8602	0.861	0.8495	0.8491	0.8343	0.8357	0.8377	0.8426	0.8356	0.8381	0.8482	0.848	0.8689	0.8669	0.8648	0.8581	0.861	0.867	0.8682	0.876	0.8785	0.9309	0.9131	0.9212	0.9259	0.9265	0.9244	0.9263	0.9213	0.9248	0.9265	0.9137	0.9221	0.9202	0.9161	0.9181	0.9196	0.9143	0.9273
HGDP01152	HGDP	Italian	EUR	HGDP	0.9911	0.9864	0.9732	0.961	0.9584	0.9565	0.8606	0.8596	0.8477	0.8483	0.8385	0.8401	0.8406	0.8431	0.8416	0.8457	0.8477	0.8522	0.8685	0.8665	0.8649	0.8569	0.8587	0.8695	0.8645	0.8808	0.8785	0.9333	0.9137	0.9248	0.9289	0.9275	0.926	0.9275	0.9229	0.9234	0.9295	0.9209	0.9228	0.9231	0.918	0.9228	0.9212	0.9152	0.9262
HGDP01153	HGDP	Italian	EUR	HGDP	0.9893	0.9853	0.9733	0.9589	0.9603	0.9565	0.8615	0.8586	0.8467	0.85	0.8368	0.8395	0.8363	0.8425	0.8394	0.8405	0.8474	0.8492	0.8711	0.8633	0.8651	0.8585	0.8638	0.8667	0.8683	0.88	0.8774	0.9334	0.914	0.924	0.9254	0.926	0.9249	0.9265	0.922	0.9221	0.9265	0.9163	0.9227	0.9193	0.9162	0.9205	0.9166	0.9161	0.9249
HGDP01155	HGDP	Italian	EUR	HGDP	0.9857	0.982	0.9721	0.959	0.9574	0.9551	0.8609	0.8588	0.8489	0.8444	0.8384	0.8376	0.8358	0.8422	0.841	0.8413	0.8457	0.8465	0.8699	0.8649	0.8648	0.8578	0.8601	0.8642	0.8648	0.8772	0.8777	0.932	0.9139	0.9233	0.9231	0.9229	0.9241	0.9216	0.9197	0.9177	0.9254	0.9157	0.9195	0.9203	0.9158	0.92	0.9194	0.9148	0.9229
HGDP01156	HGDP	Italian	EUR	HGDP	0.9881	0.9826	0.9726	0.9598	0.9566	0.9524	0.8588	0.854	0.8467	0.8464	0.8371	0.8351	0.8358	0.8387	0.8356	0.8357	0.8453	0.8413	0.864	0.8616	0.861	0.8537	0.8582	0.8637	0.8631	0.8721	0.8714	0.9292	0.9096	0.9237	0.9222	0.9241	0.921	0.9228	0.9189	0.919	0.9256	0.917	0.9186	0.9202	0.9139	0.9169	0.916	0.9126	0.9248
HGDP01157	HGDP	Italian	EUR	HGDP	0.9901	0.9857	0.9743	0.9609	0.9576	0.9566	0.8627	0.8592	0.847	0.8508	0.84	0.8367	0.8403	0.8375	0.8388	0.8439	0.8482	0.8473	0.8688	0.8666	0.8627	0.8566	0.8632	0.8643	0.8696	0.8769	0.8746	0.9361	0.9137	0.9246	0.927	0.9296	0.9226	0.9255	0.9213	0.9243	0.924	0.9149	0.9238	0.9222	0.9175	0.9195	0.9166	0.9164	0.926
HGDP01172	HGDP	Italian	EUR	HGDP	0.9854	0.9816	0.9693	0.958	0.9582	0.9533	0.8598	0.8556	0.8465	0.8479	0.8429	0.8371	0.8333	0.8401	0.8399	0.8406	0.8443	0.8452	0.8652	0.8605	0.8557	0.8541	0.8615	0.8622	0.8601	0.8737	0.8714	0.9291	0.9097	0.9217	0.9234	0.9215	0.9218	0.9225	0.9199	0.9185	0.9211	0.9131	0.9193	0.9186	0.9147	0.9185	0.9154	0.9141	0.9233
HGDP01173	HGDP	Italian	EUR	HGDP	0.9899	0.9837	0.9735	0.9638	0.9575	0.9569	0.8644	0.8557	0.8448	0.8489	0.8403	0.8385	0.8349	0.8396	0.8356	0.8423	0.8443	0.8443	0.8661	0.8651	0.8622	0.8548	0.8616	0.8644	0.8643	0.8765	0.876	0.9324	0.9148	0.9229	0.9252	0.9246	0.9263	0.927	0.9205	0.9204	0.9256	0.9168	0.921	0.9193	0.9154	0.9161	0.9155	0.9169	0.9258
HGDP01174	HGDP	Italian	EUR	HGDP	0.9927	0.9878	0.9744	0.9658	0.9618	0.9585	0.8684	0.8626	0.8525	0.8546	0.8427	0.8436	0.8423	0.8436	0.8459	0.8457	0.8476	0.848	0.872	0.8698	0.8693	0.8636	0.8674	0.8689	0.8707	0.8823	0.8827	0.9373	0.9197	0.9332	0.9304	0.9319	0.9316	0.9268	0.9266	0.9264	0.9303	0.9228	0.9247	0.9253	0.9211	0.9255	0.9252	0.9187	0.93
HGDP01177	HGDP	Italian	EUR	HGDP	0.9867	0.9838	0.9733	0.9602	0.9562	0.9554	0.8619	0.8548	0.846	0.8458	0.84	0.835	0.8384	0.8384	0.8328	0.8383	0.8401	0.8427	0.8681	0.8621	0.8619	0.8569	0.8655	0.8619	0.8656	0.8778	0.8745	0.9312	0.9116	0.9198	0.9224	0.9217	0.9227	0.9211	0.9189	0.9192	0.923	0.9152	0.9187	0.9173	0.9162	0.9163	0.9177	0.9139	0.9196
HGDP01162	HGDP	Tuscan	EUR	HGDP	0.9873	0.9832	0.9726	0.9604	0.9555	0.9522	0.86	0.8584	0.8465	0.8506	0.8407	0.8402	0.8447	0.8411	0.8436	0.8444	0.851	0.8447	0.8681	0.8637	0.8624	0.8541	0.8669	0.8645	0.8658	0.8811	0.8778	0.9323	0.9137	0.9262	0.926	0.926	0.9263	0.9261	0.921	0.9233	0.9269	0.9162	0.9253	0.9224	0.9213	0.9201	0.9199	0.9193	0.9278
HGDP01163	HGDP	Tuscan	EUR	HGDP	0.988	0.9808	0.9702	0.9562	0.9554	0.9516	0.8592	0.8562	0.845	0.8428	0.8403	0.8406	0.8405	0.8406	0.8369	0.843	0.8453	0.8453	0.864	0.8589	0.8587	0.8541	0.8597	0.866	0.8642	0.8763	0.8751	0.9312	0.9133	0.9227	0.9239	0.9233	0.92	0.9242	0.918	0.9208	0.923	0.9137	0.9185	0.9169	0.9142	0.9176	0.9167	0.9118	0.921
HGDP01164	HGDP	Tuscan	EUR	HGDP	0.988	0.9837	0.9737	0.9623	0.9593	0.9535	0.8619	0.8559	0.8478	0.8521	0.842	0.8358	0.8403	0.8397	0.8381	0.8449	0.8458	0.8441	0.8676	0.8611	0.8596	0.8602	0.8663	0.8668	0.8669	0.8818	0.8775	0.9352	0.9144	0.9263	0.927	0.9237	0.9239	0.9246	0.9225	0.9229	0.9272	0.9209	0.9252	0.9242	0.9184	0.9231	0.9214	0.9154	0.928
HGDP01167	HGDP	Tuscan	EUR	HGDP	0.9863	0.9826	0.9705	0.9589	0.9565	0.9532	0.8647	0.8566	0.8426	0.8466	0.8419	0.8427	0.8416	0.8457	0.8434	0.8426	0.8474	0.8474	0.8682	0.8682	0.8641	0.8599	0.8622	0.8666	0.8682	0.8789	0.8764	0.9298	0.9109	0.9225	0.9224	0.9243	0.9202	0.9226	0.9206	0.9191	0.924	0.913	0.9193	0.9157	0.9165	0.9188	0.9179	0.9146	0.9212
HGDP01168	HGDP	Tuscan	EUR	HGDP	0.9894	0.9851	0.9741	0.9638	0.9576	0.9539	0.8657	0.8593	0.8478	0.8473	0.8402	0.8425	0.8405	0.8355	0.8419	0.846	0.8515	0.8476	0.8702	0.8637	0.8635	0.8568	0.862	0.8668	0.8675	0.8796	0.8779	0.9353	0.9143	0.9276	0.9278	0.9276	0.9233	0.9264	0.9256	0.9233	0.9255	0.9172	0.9222	0.9232	0.9184	0.9182	0.9217	0.9205	0.9224
HGDP01169	HGDP	Tuscan	EUR	HGDP	0.9838	0.9839	0.9716	0.9593	0.957	0.9527	0.8582	0.853	0.8455	0.8442	0.8394	0.8362	0.8386	0.8383	0.842	0.8441	0.8475	0.845	0.868	0.861	0.8602	0.8496	0.8588	0.8651	0.863	0.8802	0.8745	0.931	0.9108	0.9207	0.9245	0.9212	0.9206	0.9219	0.9193	0.9221	0.9252	0.9158	0.915	0.9215	0.9145	0.9177	0.916	0.915	0.9246
NA20502	HapMap	TSI	EUR	HapMap	0.9913	0.9879	0.975	0.9627	0.9569	0.9555	0.8663	0.8591	0.8489	0.8497	0.8429	0.841	0.8409	0.8439	0.8395	0.8444	0.85	0.8477	0.8706	0.8605	0.8636	0.8596	0.8619	0.865	0.8663	0.8784	0.878	0.9343	0.914	0.9255	0.9278	0.9293	0.9241	0.9247	0.9252	0.9244	0.926	0.918	0.9229	0.9242	0.9172	0.9209	0.9205	0.9154	0.925
NA20504	HapMap	TSI	EUR	HapMap	0.9871	0.9811	0.9697	0.9562	0.9551	0.9495	0.8611	0.8517	0.8452	0.8468	0.8365	0.8332	0.8387	0.8401	0.8394	0.8376	0.8424	0.8413	0.8647	0.8615	0.8597	0.8525	0.8556	0.8589	0.8631	0.8752	0.8703	0.9307	0.9104	0.9197	0.9204	0.9208	0.9203	0.9204	0.9169	0.9172	0.9202	0.9131	0.9152	0.915	0.9114	0.9143	0.9128	0.9099	0.9204
NA20505	HapMap	TSI	EUR	HapMap	0.9856	0.982	0.9689	0.9587	0.9566	0.9546	0.8586	0.855	0.8461	0.8494	0.838	0.8349	0.837	0.8386	0.8366	0.8414	0.8458	0.8437	0.8668	0.8618	0.8602	0.8579	0.8584	0.8616	0.8613	0.8767	0.8755	0.9328	0.9144	0.9249	0.9247	0.9234	0.9247	0.9246	0.9191	0.9222	0.9246	0.9213	0.9197	0.9215	0.9174	0.917	0.9203	0.9137	0.9221
NA20506	HapMap	TSI	EUR	HapMap	0.9869	0.9827	0.9728	0.9606	0.9577	0.9567	0.8637	0.8569	0.8447	0.8493	0.8393	0.8418	0.84	0.8413	0.8383	0.8446	0.8479	0.8495	0.8655	0.8646	0.8608	0.8566	0.8622	0.8663	0.8672	0.8787	0.8764	0.9316	0.9123	0.9241	0.9266	0.9207	0.9218	0.9224	0.9185	0.9184	0.9223	0.9136	0.9192	0.9176	0.9164	0.9211	0.9184	0.915	0.926
NA20508	HapMap	TSI	EUR	HapMap	0.9854	0.9826	0.9683	0.9567	0.9557	0.9518	0.8583	0.8567	0.8448	0.8477	0.8382	0.8386	0.8402	0.8377	0.8367	0.8389	0.8424	0.846	0.8628	0.859	0.8589	0.8518	0.8611	0.8628	0.864	0.8743	0.8732	0.9311	0.9114	0.9226	0.9217	0.9232	0.9217	0.9229	0.9179	0.9229	0.9216	0.912	0.921	0.9191	0.9135	0.9175	0.9163	0.9114	0.9213
NA20509	HapMap	TSI	EUR	HapMap	0.9906	0.9843	0.974	0.9619	0.9603	0.9553	0.8674	0.861	0.851	0.8546	0.8447	0.843	0.8465	0.8479	0.8463	0.8476	0.8529	0.8501	0.8694	0.8666	0.8654	0.8604	0.8642	0.8697	0.868	0.8817	0.882	0.9356	0.9171	0.9264	0.9285	0.9304	0.9283	0.9273	0.9221	0.9275	0.9316	0.923	0.9258	0.924	0.9183	0.9241	0.9196	0.9206	0.9229
NA20510	HapMap	TSI	EUR	HapMap	0.9869	0.9825	0.9702	0.9586	0.9555	0.9527	0.8624	0.8589	0.8483	0.8493	0.8417	0.8344	0.8374	0.8417	0.8395	0.8455	0.846	0.8454	0.8668	0.8622	0.8609	0.858	0.8628	0.8651	0.8685	0.8815	0.8764	0.9306	0.9119	0.9225	0.922	0.9259	0.9228	0.9238	0.9178	0.919	0.9241	0.9171	0.9187	0.9207	0.9147	0.9166	0.9177	0.9149	0.9205
NA20512	HapMap	TSI	EUR	HapMap	0.9878	0.9848	0.9723	0.9608	0.9574	0.956	0.8581	0.8535	0.8488	0.8507	0.8412	0.8371	0.8391	0.843	0.8399	0.8424	0.8488	0.8458	0.8689	0.8624	0.8652	0.8535	0.8611	0.8652	0.8694	0.8802	0.8744	0.9334	0.9156	0.9228	0.9256	0.9254	0.9254	0.9274	0.9217	0.9224	0.9254	0.9171	0.9211	0.9212	0.916	0.9193	0.9161	0.9157	0.9228
NA20515	HapMap	TSI	EUR	HapMap	0.9906	0.9871	0.9731	0.962	0.9583	0.9554	0.8608	0.858	0.8498	0.8478	0.8371	0.8393	0.8417	0.8429	0.8425	0.8421	0.8496	0.8466	0.8702	0.8639	0.8652	0.8587	0.8639	0.8669	0.8685	0.8815	0.8756	0.933	0.9115	0.9235	0.9267	0.925	0.9229	0.9246	0.9225	0.9205	0.9236	0.9211	0.9194	0.924	0.9174	0.9186	0.9164	0.9155	0.9236
NA20516	HapMap	TSI	EUR	HapMap	0.9903	0.9865	0.9747	0.9638	0.9618	0.9573	0.8628	0.8578	0.8527	0.8498	0.8398	0.8358	0.8402	0.845	0.8398	0.8483	0.8473	0.851	0.8701	0.8697	0.8632	0.8562	0.8641	0.8689	0.8666	0.8802	0.8767	0.9361	0.9129	0.9242	0.9243	0.9255	0.9236	0.9242	0.922	0.9233	0.9241	0.9135	0.9209	0.9256	0.9177	0.9168	0.92	0.9165	0.9288
NA20517	HapMap	TSI	EUR	HapMap	0.9861	0.9814	0.9733	0.9605	0.9565	0.9534	0.8622	0.8551	0.8436	0.8476	0.8367	0.8375	0.8409	0.8414	0.8374	0.8432	0.8431	0.8445	0.8695	0.8629	0.8616	0.8541	0.8603	0.8631	0.8673	0.8769	0.8731	0.9335	0.914	0.9247	0.9256	0.9255	0.9251	0.9259	0.9205	0.9204	0.9249	0.9156	0.923	0.9205	0.915	0.9186	0.9153	0.9134	0.9213
NA20518	HapMap	TSI	EUR	HapMap	0.9877	0.982	0.9694	0.9596	0.9559	0.9559	0.8642	0.8595	0.8488	0.8493	0.8396	0.8352	0.8403	0.8424	0.8398	0.8433	0.85	0.8464	0.8718	0.8625	0.8663	0.8563	0.8611	0.8659	0.8647	0.8779	0.8752	0.9325	0.9174	0.9253	0.9245	0.9266	0.9237	0.924	0.919	0.9212	0.9254	0.9155	0.9211	0.92	0.9168	0.9211	0.9188	0.9134	0.925
NA20519	HapMap	TSI	EUR	HapMap	0.9902	0.9856	0.9746	0.9629	0.9585	0.9538	0.8698	0.8615	0.8515	0.8522	0.843	0.844	0.8414	0.8431	0.8431	0.8469	0.8503	0.8486	0.8736	0.8681	0.8678	0.8565	0.8624	0.8653	0.8697	0.8832	0.8765	0.9339	0.9146	0.9273	0.9236	0.9254	0.9275	0.9265	0.9231	0.9236	0.9258	0.9163	0.9239	0.9236	0.9175	0.9205	0.9201	0.9163	0.9259
NA20520	HapMap	TSI	EUR	HapMap	0.9872	0.9835	0.9714	0.9609	0.9574	0.9549	0.8643	0.8584	0.8436	0.8506	0.842	0.8385	0.8398	0.8401	0.8433	0.8405	0.8455	0.8476	0.8697	0.8633	0.8588	0.857	0.8602	0.8641	0.8663	0.8804	0.8747	0.9287	0.9125	0.9212	0.923	0.9228	0.9231	0.9222	0.9194	0.9217	0.9237	0.9161	0.9195	0.9197	0.9153	0.9188	0.9174	0.9148	0.9258
NA20521	HapMap	TSI	EUR	HapMap	0.9869	0.9841	0.9722	0.9597	0.9558	0.9532	0.8586	0.8577	0.8473	0.8449	0.841	0.8385	0.8389	0.8429	0.8416	0.8389	0.8467	0.8447	0.8684	0.866	0.8629	0.8531	0.8615	0.8641	0.8644	0.8775	0.8747	0.934	0.9125	0.9252	0.9271	0.9295	0.9282	0.9257	0.9232	0.9229	0.9254	0.9166	0.9233	0.9221	0.9186	0.9229	0.9197	0.917	0.9268
NA20522	HapMap	TSI	EUR	HapMap	0.9849	0.9772	0.9672	0.9562	0.9526	0.9509	0.8581	0.8516	0.8421	0.847	0.8392	0.8323	0.8374	0.8353	0.8392	0.8406	0.8424	0.8406	0.8643	0.863	0.8599	0.853	0.8597	0.8627	0.8616	0.8744	0.8726	0.9293	0.9111	0.9204	0.9245	0.9217	0.9236	0.9225	0.9211	0.9185	0.9206	0.9155	0.9183	0.9187	0.9157	0.9142	0.9154	0.9139	0.9199
NA20524	HapMap	TSI	EUR	HapMap	0.9896	0.9862	0.9728	0.9602	0.9574	0.9564	0.8643	0.8586	0.8501	0.8456	0.8408	0.8406	0.8411	0.8445	0.842	0.843	0.847	0.8511	0.8687	0.8639	0.8646	0.8587	0.8629	0.8689	0.8711	0.8791	0.8816	0.9331	0.912	0.9267	0.9236	0.9264	0.9243	0.9252	0.9211	0.9252	0.9256	0.9182	0.9213	0.92	0.9203	0.9204	0.9192	0.9154	0.9274
NA20525	HapMap	TSI	EUR	HapMap	0.9876	0.9838	0.9704	0.9585	0.9582	0.9549	0.8622	0.8553	0.8481	0.8485	0.8423	0.8396	0.8438	0.841	0.8399	0.8446	0.8495	0.8453	0.8688	0.8667	0.8662	0.8564	0.8625	0.8645	0.8653	0.8765	0.8743	0.9314	0.9153	0.9234	0.9245	0.9274	0.9248	0.9245	0.9212	0.9212	0.9249	0.916	0.9241	0.9187	0.9166	0.917	0.9207	0.9166	0.9277
NA20527	HapMap	TSI	EUR	HapMap	0.9892	0.9848	0.9721	0.9605	0.9595	0.9574	0.862	0.8585	0.8462	0.8476	0.8381	0.8406	0.8403	0.845	0.8347	0.8428	0.8489	0.8478	0.8729	0.8643	0.8617	0.857	0.8632	0.8634	0.8676	0.8804	0.8719	0.9321	0.9155	0.9251	0.9262	0.926	0.9249	0.9248	0.9201	0.9213	0.9254	0.9171	0.923	0.9194	0.9178	0.9181	0.9177	0.9158	0.9268
NA20528	HapMap	TSI	EUR	HapMap	0.9862	0.9831	0.9718	0.9601	0.956	0.9535	0.8622	0.8531	0.8477	0.8477	0.8395	0.8403	0.8416	0.8401	0.8417	0.8414	0.8478	0.845	0.8684	0.8641	0.8636	0.8537	0.8585	0.864	0.8646	0.8766	0.8773	0.9287	0.9086	0.9237	0.9232	0.9222	0.9239	0.9217	0.9201	0.9198	0.924	0.916	0.917	0.9195	0.9166	0.9194	0.9169	0.912	0.9262
NA20529	HapMap	TSI	EUR	HapMap	0.9836	0.9806	0.9675	0.9563	0.9537	0.9509	0.8592	0.8548	0.8497	0.8482	0.8378	0.8367	0.8363	0.8411	0.8422	0.843	0.8441	0.8424	0.8683	0.8646	0.8603	0.8544	0.8654	0.8639	0.8678	0.8771	0.8755	0.9299	0.9127	0.9216	0.9241	0.9218	0.9247	0.9208	0.9169	0.9203	0.9253	0.9167	0.9214	0.9197	0.9163	0.9169	0.9168	0.915	0.9233
NA20530	HapMap	TSI	EUR	HapMap	0.9885	0.983	0.9727	0.9585	0.9573	0.9522	0.8597	0.8579	0.8444	0.8496	0.8409	0.837	0.8377	0.8397	0.8406	0.8408	0.8478	0.8436	0.8673	0.863	0.8588	0.8547	0.8626	0.8661	0.8658	0.8765	0.8756	0.929	0.9108	0.9207	0.9267	0.9242	0.9233	0.9245	0.919	0.9206	0.924	0.9159	0.9197	0.9169	0.9157	0.9175	0.9159	0.9111	0.9222
NA20531	HapMap	TSI	EUR	HapMap	0.987	0.9796	0.9704	0.9604	0.9589	0.9514	0.8615	0.8533	0.8468	0.8452	0.8417	0.8402	0.8366	0.8423	0.8378	0.8435	0.8474	0.8492	0.87	0.8614	0.8642	0.8573	0.8596	0.8645	0.8648	0.8769	0.875	0.9287	0.9108	0.9212	0.923	0.924	0.924	0.9228	0.9196	0.921	0.9219	0.9126	0.9204	0.9184	0.9121	0.9166	0.9175	0.9146	0.9248
NA20534	HapMap	TSI	EUR	HapMap	0.9885	0.9846	0.9707	0.9595	0.9585	0.9541	0.8645	0.8586	0.8515	0.8475	0.8415	0.8378	0.8391	0.8411	0.8419	0.8449	0.8498	0.8454	0.8654	0.8652	0.8605	0.8568	0.8602	0.8635	0.8674	0.875	0.8735	0.9332	0.9134	0.9249	0.928	0.9242	0.9262	0.9226	0.9245	0.9206	0.9245	0.9154	0.9207	0.9215	0.9188	0.9191	0.9175	0.9153	0.9234
NA20535	HapMap	TSI	EUR	HapMap	0.9866	0.9833	0.9703	0.959	0.9579	0.9529	0.8591	0.8561	0.8469	0.8458	0.8395	0.838	0.8389	0.8422	0.8396	0.841	0.8406	0.8453	0.8675	0.8624	0.8611	0.8575	0.8602	0.8656	0.8663	0.8799	0.8759	0.9314	0.9112	0.9244	0.9247	0.9238	0.9205	0.9238	0.9198	0.9216	0.9219	0.9163	0.9204	0.9172	0.9139	0.9172	0.9168	0.9151	0.9207
NA20538	HapMap	TSI	EUR	HapMap	0.9895	0.9854	0.9736	0.961	0.9604	0.9563	0.8647	0.8613	0.852	0.8518	0.8484	0.8417	0.8463	0.8497	0.8482	0.8452	0.8521	0.8492	0.8735	0.8697	0.8683	0.8633	0.8656	0.87	0.8711	0.8824	0.8788	0.9353	0.9166	0.9276	0.929	0.9304	0.9281	0.9313	0.9276	0.9271	0.9295	0.9208	0.9236	0.925	0.9196	0.9225	0.9231	0.9188	0.9291
NA20539	HapMap	TSI	EUR	HapMap	0.9858	0.9819	0.9723	0.9613	0.9569	0.9537	0.8648	0.8598	0.8483	0.8495	0.8419	0.8393	0.8386	0.8436	0.8428	0.8431	0.846	0.8476	0.8703	0.8649	0.8641	0.857	0.86	0.8682	0.8667	0.8795	0.8784	0.9362	0.9164	0.9242	0.927	0.9262	0.9271	0.9268	0.9216	0.9264	0.927	0.9162	0.9248	0.9218	0.9201	0.9183	0.9196	0.9166	0.9253
NA20540	HapMap	TSI	EUR	HapMap	0.9872	0.9807	0.9699	0.9587	0.9558	0.9535	0.8608	0.8552	0.8442	0.846	0.8382	0.8347	0.8358	0.8393	0.8399	0.8415	0.8438	0.8407	0.8626	0.8625	0.8584	0.8541	0.8551	0.8631	0.865	0.8766	0.8745	0.9317	0.9126	0.9228	0.9257	0.9221	0.9222	0.9203	0.9177	0.9202	0.9212	0.914	0.9176	0.9188	0.9131	0.918	0.9157	0.9142	0.9197
NA20541	HapMap	TSI	EUR	HapMap	0.9884	0.9802	0.9718	0.9595	0.954	0.9522	0.8584	0.8545	0.8464	0.8494	0.84	0.8369	0.8384	0.8391	0.8423	0.8442	0.8467	0.8483	0.8689	0.8629	0.8653	0.8564	0.8579	0.8651	0.8674	0.8784	0.8742	0.9298	0.9112	0.922	0.9257	0.9267	0.9233	0.9202	0.9202	0.9209	0.9241	0.9169	0.9218	0.9186	0.9161	0.9159	0.9174	0.9143	0.9232
NA20542	HapMap	TSI	EUR	HapMap	0.9859	0.9823	0.971	0.9592	0.9563	0.9543	0.8646	0.8591	0.8512	0.8487	0.8392	0.84	0.8403	0.8395	0.8396	0.8463	0.8427	0.8493	0.8711	0.8665	0.8645	0.8574	0.8634	0.8632	0.8674	0.8793	0.8747	0.9319	0.9139	0.9211	0.925	0.9222	0.9227	0.9216	0.9201	0.9231	0.9249	0.9179	0.9199	0.9212	0.9145	0.917	0.9176	0.9113	0.9237
NA20543	HapMap	TSI	EUR	HapMap	0.9859	0.9821	0.9712	0.9602	0.9577	0.9537	0.862	0.8561	0.8444	0.8468	0.8422	0.838	0.84	0.841	0.8399	0.8425	0.8462	0.8464	0.8686	0.8635	0.861	0.8587	0.8602	0.867	0.8658	0.8785	0.8753	0.9342	0.9143	0.9259	0.9287	0.9265	0.9278	0.9237	0.9186	0.9228	0.9259	0.915	0.9203	0.9209	0.917	0.9192	0.9191	0.9161	0.9235
NA20544	HapMap	TSI	EUR	HapMap	0.9872	0.9857	0.9725	0.9606	0.959	0.9535	0.8619	0.8575	0.8495	0.8471	0.8415	0.8419	0.8376	0.844	0.8394	0.8408	0.8501	0.8463	0.8671	0.8658	0.8622	0.8548	0.8615	0.866	0.8665	0.8797	0.8773	0.9342	0.9143	0.9243	0.9242	0.9246	0.9227	0.925	0.9209	0.9242	0.9283	0.9177	0.9237	0.9196	0.9175	0.9206	0.9193	0.9151	0.9268
NA20581	HapMap	TSI	EUR	HapMap	0.989	0.986	0.9717	0.9623	0.9592	0.9548	0.8641	0.8542	0.8495	0.8521	0.8424	0.84	0.8443	0.841	0.8432	0.8418	0.8461	0.8487	0.872	0.867	0.8647	0.856	0.8626	0.8666	0.8688	0.8813	0.8799	0.9328	0.9181	0.9259	0.9273	0.9271	0.9248	0.9269	0.9263	0.9262	0.9277	0.9187	0.9231	0.926	0.9169	0.9225	0.9228	0.919	0.9272
NA20582	HapMap	TSI	EUR	HapMap	0.9883	0.9856	0.9735	0.9618	0.96	0.9565	0.8626	0.8603	0.8474	0.852	0.8419	0.8433	0.8418	0.8419	0.8426	0.8451	0.8495	0.8469	0.8661	0.8617	0.8631	0.8546	0.8626	0.8717	0.866	0.8826	0.8749	0.9348	0.9152	0.9249	0.9284	0.9248	0.9271	0.9283	0.9252	0.9252	0.9295	0.92	0.926	0.9229	0.9229	0.9201	0.9231	0.9164	0.9266
NA20586	HapMap	TSI	EUR	HapMap	0.9865	0.9823	0.9708	0.9592	0.9561	0.9549	0.8589	0.8564	0.8486	0.8465	0.8388	0.8369	0.8377	0.8369	0.8416	0.8417	0.843	0.8433	0.8661	0.8645	0.8635	0.8564	0.8575	0.8646	0.8651	0.8798	0.8767	0.9314	0.9125	0.9222	0.9259	0.925	0.9229	0.9247	0.9212	0.9225	0.9238	0.9187	0.9188	0.9214	0.9186	0.9201	0.9171	0.9177	0.9231
NA20588	HapMap	TSI	EUR	HapMap	0.9884	0.9856	0.9756	0.9615	0.9573	0.9544	0.8661	0.8593	0.8498	0.8473	0.8405	0.8396	0.8411	0.8421	0.8426	0.8423	0.8469	0.8489	0.8654	0.8647	0.8611	0.8606	0.8623	0.8662	0.8698	0.8801	0.8759	0.9341	0.9126	0.9199	0.9256	0.9263	0.926	0.9209	0.9215	0.9237	0.9275	0.9179	0.9252	0.9199	0.9157	0.9184	0.9193	0.9176	0.9268
NA20589	HapMap	TSI	EUR	HapMap	0.986	0.9789	0.967	0.9575	0.9547	0.9508	0.86	0.8547	0.8431	0.8434	0.8371	0.8358	0.8379	0.8368	0.8327	0.8406	0.8452	0.8463	0.8662	0.8637	0.8573	0.8542	0.8583	0.8588	0.8619	0.8754	0.8707	0.9276	0.9112	0.9206	0.924	0.9229	0.9226	0.9217	0.9178	0.9188	0.9212	0.9165	0.918	0.9202	0.913	0.9151	0.9113	0.9109	0.9224
NA20752	HapMap	TSI	EUR	HapMap	0.9874	0.9838	0.9724	0.9607	0.9547	0.9518	0.864	0.8554	0.8474	0.8495	0.8404	0.8394	0.8392	0.8414	0.8417	0.8466	0.848	0.8489	0.8698	0.867	0.8632	0.8539	0.8628	0.8643	0.8639	0.8782	0.878	0.9349	0.9158	0.9259	0.9267	0.927	0.9262	0.9254	0.9214	0.9227	0.9247	0.9181	0.9191	0.924	0.9201	0.9227	0.9187	0.9175	0.927
NA20753	HapMap	TSI	EUR	HapMap	0.9842	0.979	0.9683	0.9575	0.9538	0.9507	0.8549	0.8507	0.8457	0.8444	0.8366	0.8367	0.8382	0.8383	0.8391	0.8378	0.8463	0.8434	0.8653	0.862	0.8577	0.8483	0.857	0.8618	0.864	0.875	0.8705	0.929	0.9108	0.9225	0.9245	0.9185	0.9186	0.9219	0.919	0.9207	0.9208	0.9154	0.9177	0.9152	0.9121	0.9147	0.9141	0.9125	0.9219
NA20754	HapMap	TSI	EUR	HapMap	0.9866	0.9823	0.9718	0.9588	0.9551	0.9549	0.8655	0.859	0.8492	0.8483	0.8404	0.8386	0.8427	0.841	0.8423	0.8418	0.8494	0.8482	0.8659	0.8641	0.8651	0.8563	0.8616	0.8683	0.8671	0.8801	0.8806	0.9339	0.9157	0.9227	0.9245	0.9262	0.9249	0.9236	0.921	0.9229	0.9259	0.9148	0.9223	0.9218	0.917	0.919	0.9202	0.915	0.9253
NA20755	HapMap	TSI	EUR	HapMap	0.9883	0.9839	0.9745	0.958	0.9584	0.9547	0.8654	0.8554	0.8463	0.8472	0.8401	0.839	0.8383	0.8421	0.8432	0.8446	0.8487	0.846	0.8681	0.8617	0.8642	0.8536	0.8632	0.8629	0.8708	0.8771	0.8782	0.9376	0.9191	0.9261	0.9279	0.9277	0.9251	0.9264	0.9243	0.9227	0.9265	0.9193	0.9203	0.9227	0.9189	0.9235	0.9223	0.9181	0.9286
NA20756	HapMap	TSI	EUR	HapMap	0.9866	0.9813	0.9684	0.9571	0.9542	0.9519	0.8601	0.8545	0.8444	0.8458	0.8378	0.8354	0.8399	0.8398	0.8383	0.8437	0.8448	0.8477	0.8658	0.8607	0.8609	0.8525	0.8588	0.8625	0.8629	0.8769	0.8761	0.9265	0.9116	0.9214	0.9201	0.9214	0.9203	0.918	0.9187	0.9194	0.9199	0.9132	0.9178	0.9152	0.9102	0.9135	0.9153	0.9139	0.9238
NA20757	HapMap	TSI	EUR	HapMap	0.9856	0.9808	0.9687	0.9589	0.9558	0.9533	0.8609	0.851	0.8432	0.8487	0.8397	0.8378	0.8388	0.8391	0.8381	0.8425	0.8482	0.8462	0.8659	0.8634	0.8634	0.853	0.8604	0.8641	0.8665	0.879	0.8758	0.9338	0.9144	0.9178	0.9261	0.9241	0.9223	0.925	0.9202	0.9187	0.9219	0.9137	0.9185	0.92	0.9147	0.9154	0.916	0.912	0.9238
NA20758	HapMap	TSI	EUR	HapMap	0.9872	0.981	0.9694	0.9615	0.9576	0.9529	0.8654	0.8579	0.8479	0.8477	0.8408	0.838	0.8386	0.8436	0.8403	0.8449	0.8463	0.8485	0.8683	0.8607	0.8611	0.8596	0.8632	0.8657	0.8681	0.8768	0.8756	0.9332	0.9184	0.9246	0.9281	0.9254	0.9269	0.926	0.9227	0.9226	0.9255	0.918	0.9246	0.9229	0.9201	0.9217	0.9205	0.9167	0.9274
NA20759	HapMap	TSI	EUR	HapMap	0.9861	0.9813	0.9701	0.9589	0.9561	0.95	0.8605	0.8548	0.8446	0.8461	0.8382	0.8355	0.8409	0.8406	0.8377	0.8402	0.8458	0.843	0.8644	0.8609	0.8592	0.8519	0.8577	0.8646	0.8612	0.8739	0.8734	0.9289	0.9111	0.9206	0.9228	0.9227	0.9204	0.9234	0.9203	0.9191	0.9218	0.9167	0.9162	0.915	0.9169	0.9155	0.9167	0.9142	0.922
NA20760	HapMap	TSI	EUR	HapMap	0.985	0.9815	0.9693	0.957	0.954	0.9516	0.8606	0.8552	0.8444	0.8439	0.8356	0.838	0.8371	0.8408	0.8403	0.8381	0.8427	0.8442	0.8665	0.8605	0.8566	0.8526	0.8578	0.8603	0.8662	0.8747	0.8735	0.9305	0.9109	0.9181	0.9218	0.9243	0.9237	0.9197	0.917	0.9179	0.9225	0.9111	0.9204	0.9143	0.9127	0.9175	0.9118	0.9131	0.9205
NA20761	HapMap	TSI	EUR	HapMap	0.9872	0.9838	0.9713	0.9571	0.9573	0.9529	0.8578	0.8539	0.8463	0.8449	0.8351	0.8377	0.841	0.8379	0.8394	0.8379	0.8437	0.8454	0.8686	0.8647	0.855	0.8499	0.859	0.8594	0.8643	0.8751	0.8703	0.9297	0.9093	0.9204	0.9231	0.9226	0.9206	0.9256	0.9175	0.9209	0.9223	0.914	0.9194	0.9172	0.9137	0.9166	0.9138	0.9105	0.9248
NA20765	HapMap	TSI	EUR	HapMap	0.9852	0.9842	0.9724	0.9609	0.9569	0.953	0.8598	0.8567	0.8506	0.8482	0.8388	0.841	0.8442	0.8434	0.8417	0.8413	0.8456	0.8497	0.8705	0.865	0.8612	0.8571	0.8607	0.8655	0.8679	0.8801	0.8754	0.9338	0.914	0.9271	0.9267	0.9318	0.9268	0.9248	0.9237	0.9242	0.9298	0.9195	0.9249	0.9198	0.9198	0.9196	0.9218	0.9177	0.9289
NA20766	HapMap	TSI	EUR	HapMap	0.9871	0.981	0.9701	0.958	0.9561	0.9523	0.8649	0.8547	0.8462	0.8493	0.8379	0.8381	0.8375	0.838	0.8376	0.8418	0.8482	0.8463	0.8643	0.8619	0.8613	0.8547	0.8586	0.8626	0.8624	0.8785	0.872	0.9296	0.9121	0.9245	0.9234	0.9225	0.9241	0.9246	0.9189	0.9202	0.9212	0.9147	0.9183	0.9209	0.9155	0.9167	0.9153	0.9125	0.9247
NA20768	HapMap	TSI	EUR	HapMap	0.9874	0.9804	0.9702	0.9577	0.9552	0.952	0.8607	0.8577	0.8474	0.8432	0.8377	0.8377	0.8384	0.8375	0.8355	0.8399	0.8431	0.8443	0.8645	0.8618	0.8616	0.8512	0.8593	0.8614	0.864	0.878	0.8711	0.9321	0.9104	0.9201	0.9238	0.9245	0.9223	0.9227	0.9182	0.9205	0.9246	0.9151	0.9206	0.9211	0.914	0.9155	0.9164	0.9152	0.9233
NA20770	HapMap	TSI	EUR	HapMap	0.989	0.9849	0.972	0.9606	0.9583	0.9532	0.8671	0.8574	0.8515	0.8518	0.8429	0.8383	0.8426	0.8401	0.8437	0.8463	0.8485	0.8444	0.8634	0.8649	0.865	0.8555	0.8595	0.862	0.8673	0.8775	0.874	0.9331	0.9119	0.9223	0.9252	0.927	0.9242	0.9233	0.9201	0.9235	0.9224	0.9155	0.9212	0.923	0.9145	0.9164	0.9188	0.9159	0.9269
NA20771	HapMap	TSI	EUR	HapMap	0.9829	0.9819	0.9682	0.9566	0.9529	0.9487	0.8545	0.8512	0.8453	0.8437	0.8347	0.8336	0.8389	0.8381	0.8374	0.8328	0.8433	0.8425	0.8649	0.8606	0.8586	0.8521	0.8574	0.8588	0.8583	0.8752	0.8729	0.9284	0.9109	0.9222	0.922	0.9206	0.921	0.9229	0.918	0.9216	0.9234	0.9145	0.917	0.9193	0.9134	0.9174	0.9157	0.9122	0.9223
NA20772	HapMap	TSI	EUR	HapMap	0.9836	0.9826	0.9698	0.9581	0.9557	0.9531	0.8587	0.8504	0.845	0.8465	0.8382	0.8381	0.8337	0.8393	0.8401	0.8405	0.8435	0.8459	0.8703	0.8595	0.8621	0.8546	0.8584	0.8648	0.8622	0.878	0.8723	0.9333	0.9122	0.9238	0.9254	0.9267	0.9241	0.9247	0.9212	0.9202	0.9216	0.9124	0.9198	0.9205	0.9164	0.9187	0.919	0.9146	0.9195
NA20773	HapMap	TSI	EUR	HapMap	0.9866	0.9834	0.9709	0.9578	0.9579	0.9524	0.8619	0.8548	0.8418	0.847	0.8387	0.8392	0.8395	0.8417	0.839	0.8371	0.8443	0.8442	0.8639	0.8626	0.8606	0.8541	0.8583	0.8589	0.8642	0.8781	0.875	0.9324	0.9103	0.9222	0.9251	0.9236	0.9239	0.9219	0.9205	0.918	0.9232	0.9139	0.9198	0.9178	0.9174	0.9166	0.9187	0.9157	0.9237
NA20774	HapMap	TSI	EUR	HapMap	0.9828	0.9784	0.9706	0.958	0.9522	0.9525	0.8599	0.8562	0.8432	0.8444	0.8397	0.8378	0.837	0.8385	0.8367	0.8394	0.8471	0.8408	0.867	0.8599	0.8624	0.8513	0.8598	0.862	0.8651	0.8798	0.8697	0.9312	0.9123	0.9233	0.9223	0.9232	0.9221	0.9235	0.919	0.9201	0.9237	0.9174	0.9208	0.9179	0.9134	0.9152	0.9149	0.9135	0.9224
NA20775	HapMap	TSI	EUR	HapMap	0.9853	0.9813	0.9681	0.9593	0.955	0.9518	0.862	0.8551	0.8457	0.8464	0.8399	0.8351	0.8371	0.8373	0.8364	0.8414	0.8436	0.8471	0.8664	0.8634	0.8602	0.8575	0.8576	0.8641	0.8654	0.8751	0.8725	0.9292	0.9104	0.9222	0.9243	0.9212	0.9224	0.9194	0.9175	0.9212	0.9221	0.9124	0.917	0.916	0.9127	0.9165	0.9155	0.9131	0.9193
NA20778	HapMap	TSI	EUR	HapMap	0.9884	0.9864	0.9739	0.9602	0.9585	0.9542	0.8614	0.8583	0.8509	0.8438	0.8437	0.8404	0.8418	0.8441	0.8425	0.8433	0.8482	0.8501	0.8677	0.8651	0.8634	0.8593	0.8616	0.8662	0.8674	0.8768	0.8806	0.9332	0.9136	0.9263	0.9261	0.9278	0.9247	0.924	0.9231	0.9209	0.9267	0.9201	0.9246	0.9194	0.9146	0.9223	0.9179	0.9174	0.9265
NA20783	HapMap	TSI	EUR	HapMap	0.9902	0.9844	0.9722	0.9608	0.9598	0.9549	0.865	0.8603	0.8503	0.8498	0.84	0.839	0.8411	0.8459	0.8398	0.8445	0.8443	0.8488	0.8721	0.8688	0.8631	0.8588	0.8634	0.8663	0.8697	0.8804	0.8799	0.9351	0.9156	0.9256	0.9261	0.9258	0.9266	0.9275	0.9245	0.9238	0.9273	0.9158	0.9225	0.9216	0.9194	0.9219	0.9201	0.916	0.9277
NA20785	HapMap	TSI	EUR	HapMap	0.9863	0.9805	0.9691	0.9597	0.9548	0.9531	0.8572	0.8566	0.8461	0.8508	0.8369	0.8365	0.838	0.8436	0.8409	0.8431	0.8448	0.8445	0.8675	0.8654	0.8643	0.8576	0.8605	0.8643	0.8638	0.8727	0.8751	0.9298	0.9123	0.9256	0.9243	0.9235	0.9197	0.9215	0.9174	0.922	0.9222	0.913	0.9184	0.9155	0.9156	0.9148	0.9159	0.913	0.9242
NA20786	HapMap	TSI	EUR	HapMap	0.9853	0.9822	0.9708	0.9589	0.9563	0.9516	0.8614	0.8517	0.8467	0.8451	0.8375	0.8381	0.8423	0.8413	0.8419	0.8426	0.8476	0.8452	0.8626	0.8633	0.8595	0.8531	0.8627	0.8605	0.8646	0.8757	0.8761	0.9303	0.9116	0.919	0.9269	0.9241	0.9212	0.9231	0.9215	0.9199	0.9223	0.9145	0.9204	0.9197	0.9159	0.9183	0.9176	0.9177	0.9197
NA20787	HapMap	TSI	EUR	HapMap	0.9869	0.9836	0.9717	0.9587	0.9574	0.9538	0.8627	0.8562	0.8499	0.8451	0.8421	0.8399	0.8452	0.8474	0.8423	0.8471	0.8535	0.8518	0.8752	0.8678	0.8659	0.8601	0.8658	0.8689	0.8711	0.8801	0.8789	0.9348	0.9156	0.9258	0.9292	0.9289	0.9285	0.9282	0.9248	0.924	0.9256	0.9184	0.9246	0.9258	0.9191	0.923	0.9198	0.9206	0.9286
NA20790	HapMap	TSI	EUR	HapMap	0.9879	0.9843	0.9734	0.9609	0.9553	0.9551	0.863	0.8599	0.8456	0.8478	0.839	0.8366	0.837	0.8411	0.8386	0.8396	0.8485	0.8443	0.866	0.863	0.8642	0.8561	0.8591	0.8632	0.8674	0.8771	0.8748	0.9328	0.9134	0.9258	0.9293	0.9247	0.9244	0.9258	0.9249	0.9232	0.9258	0.9163	0.9217	0.9241	0.9194	0.9212	0.9206	0.9195	0.9246
NA20792	HapMap	TSI	EUR	HapMap	0.9884	0.9821	0.9722	0.9608	0.9602	0.9533	0.8618	0.8555	0.8433	0.8479	0.84	0.8383	0.8359	0.842	0.8346	0.8426	0.8472	0.847	0.8677	0.8618	0.8601	0.8565	0.8594	0.8637	0.8628	0.8746	0.8747	0.9307	0.9142	0.9237	0.9229	0.9232	0.9249	0.9233	0.9212	0.9233	0.9241	0.9157	0.9222	0.9215	0.914	0.9172	0.917	0.9134	0.925
NA20795	HapMap	TSI	EUR	HapMap	0.982	0.9789	0.9688	0.9567	0.9532	0.9505	0.858	0.8539	0.8421	0.8452	0.8364	0.8357	0.834	0.8362	0.8393	0.8368	0.8463	0.8436	0.8657	0.8614	0.8596	0.8487	0.857	0.8644	0.8619	0.8751	0.87	0.928	0.9082	0.9181	0.9217	0.9232	0.921	0.9232	0.9171	0.9174	0.9218	0.9132	0.9186	0.9146	0.9124	0.9118	0.9132	0.9095	0.9199
NA20796	HapMap	TSI	EUR	HapMap	0.99	0.9876	0.9746	0.9611	0.9611	0.9571	0.8632	0.8578	0.8462	0.8484	0.8448	0.8403	0.8416	0.8453	0.8432	0.8469	0.8518	0.8511	0.8725	0.8655	0.8651	0.8599	0.863	0.871	0.8723	0.8796	0.879	0.9369	0.9155	0.9287	0.9305	0.9278	0.9307	0.9287	0.9246	0.9222	0.9314	0.9185	0.9244	0.9224	0.919	0.9237	0.9237	0.9165	0.9262
NA20797	HapMap	TSI	EUR	HapMap	0.9823	0.9804	0.9668	0.9565	0.9558	0.9492	0.8612	0.8533	0.8456	0.8459	0.8412	0.836	0.8375	0.8424	0.8371	0.842	0.8463	0.8464	0.8657	0.8601	0.8584	0.8515	0.8566	0.8638	0.8637	0.8757	0.8729	0.9328	0.9112	0.9214	0.9234	0.9204	0.9218	0.9233	0.9187	0.9185	0.9218	0.9149	0.918	0.9177	0.9153	0.9182	0.9155	0.9145	0.9197
NA20799	HapMap	TSI	EUR	HapMap	0.9859	0.982	0.9695	0.9616	0.955	0.952	0.855	0.8508	0.8422	0.844	0.837	0.8346	0.8322	0.8364	0.839	0.8395	0.8435	0.8444	0.8678	0.8631	0.8628	0.8544	0.8609	0.8615	0.8664	0.876	0.8719	0.9348	0.9112	0.9246	0.9278	0.9253	0.9242	0.9228	0.9211	0.9234	0.9252	0.9187	0.921	0.9206	0.9172	0.92	0.9165	0.9122	0.9233
NA20800	HapMap	TSI	EUR	HapMap	0.9865	0.9827	0.9707	0.961	0.9588	0.9521	0.8612	0.8546	0.8488	0.8464	0.8413	0.8339	0.8347	0.8391	0.8387	0.8386	0.8431	0.8451	0.8672	0.864	0.8606	0.8583	0.8621	0.8644	0.863	0.8768	0.8745	0.9316	0.9147	0.9246	0.9262	0.9272	0.9256	0.9265	0.9208	0.9223	0.9248	0.9147	0.9218	0.9219	0.9187	0.9169	0.9162	0.9157	0.9249
NA20801	HapMap	TSI	EUR	HapMap	0.9888	0.9832	0.9708	0.9592	0.9569	0.9549	0.8571	0.8561	0.8491	0.8437	0.8375	0.8365	0.8367	0.8374	0.84	0.8425	0.8463	0.8416	0.8675	0.8616	0.859	0.8521	0.8636	0.8653	0.8659	0.8772	0.8772	0.9325	0.9119	0.9232	0.9258	0.9258	0.9285	0.9227	0.9239	0.9231	0.9262	0.9165	0.9212	0.9202	0.9158	0.9228	0.9192	0.9133	0.9224
NA20802	HapMap	TSI	EUR	HapMap	0.9837	0.9808	0.969	0.9585	0.9557	0.9498	0.8586	0.8475	0.844	0.8434	0.837	0.8342	0.8341	0.8374	0.8397	0.8403	0.8427	0.8402	0.8661	0.861	0.8573	0.8542	0.8587	0.8644	0.8651	0.8755	0.8751	0.9289	0.9112	0.9177	0.9216	0.9212	0.9219	0.9201	0.9163	0.9195	0.9216	0.9135	0.9174	0.9163	0.912	0.9148	0.9164	0.9128	0.9245
NA20803	HapMap	TSI	EUR	HapMap	0.9892	0.9859	0.976	0.9612	0.9592	0.9551	0.8661	0.8599	0.8493	0.8515	0.8415	0.8406	0.8433	0.8456	0.8426	0.8433	0.8522	0.8474	0.8704	0.8646	0.8629	0.8555	0.8609	0.8647	0.8674	0.8828	0.8782	0.9371	0.9155	0.9259	0.93	0.9292	0.9282	0.9275	0.9254	0.9226	0.9263	0.9181	0.9251	0.9238	0.9194	0.9209	0.922	0.9173	0.9275
NA20804	HapMap	TSI	EUR	HapMap	0.9836	0.9809	0.9682	0.9568	0.9534	0.9488	0.8582	0.8553	0.8485	0.8467	0.838	0.835	0.8357	0.8392	0.8367	0.84	0.8459	0.8429	0.8639	0.8588	0.8548	0.8551	0.8591	0.8652	0.8627	0.8744	0.8719	0.9277	0.9119	0.9173	0.9228	0.9202	0.9207	0.9207	0.9175	0.919	0.9222	0.9129	0.9144	0.9158	0.911	0.914	0.9142	0.9105	0.9213
NA20805	HapMap	TSI	EUR	HapMap	0.9868	0.984	0.9725	0.9606	0.9579	0.9561	0.8607	0.8579	0.8485	0.8489	0.8401	0.8408	0.8389	0.8437	0.8436	0.842	0.8497	0.8491	0.871	0.8681	0.8605	0.8587	0.8621	0.8678	0.8695	0.8811	0.8779	0.9348	0.9151	0.9251	0.9278	0.926	0.9234	0.9259	0.9234	0.9213	0.9272	0.9172	0.9217	0.9233	0.9183	0.9214	0.9181	0.917	0.9263
NA20806	HapMap	TSI	EUR	HapMap	0.9924	0.9858	0.9759	0.9632	0.96	0.9579	0.8645	0.8618	0.8498	0.8508	0.8437	0.8395	0.8421	0.8472	0.8449	0.8446	0.8512	0.8491	0.8737	0.8678	0.8634	0.8627	0.8646	0.8678	0.8676	0.8815	0.875	0.9353	0.9175	0.9267	0.9287	0.9299	0.9265	0.9291	0.9246	0.9253	0.9288	0.919	0.9226	0.9234	0.919	0.9236	0.9213	0.9186	0.927
NA20807	HapMap	TSI	EUR	HapMap	0.9874	0.9802	0.97	0.9573	0.954	0.9509	0.856	0.8522	0.8436	0.8421	0.8354	0.8324	0.8368	0.8382	0.8356	0.8375	0.8466	0.8452	0.8627	0.8628	0.8609	0.8517	0.8558	0.8618	0.8647	0.8777	0.8725	0.931	0.9134	0.9238	0.9229	0.9243	0.9237	0.9228	0.9185	0.919	0.9237	0.9151	0.9197	0.92	0.9152	0.9182	0.917	0.9125	0.9223
NA20808	HapMap	TSI	EUR	HapMap	0.9867	0.9809	0.9708	0.9575	0.957	0.9512	0.8602	0.8587	0.8436	0.8477	0.8392	0.8376	0.8431	0.8394	0.8397	0.8388	0.8468	0.8465	0.8689	0.8638	0.861	0.8566	0.8633	0.8658	0.8681	0.8748	0.8766	0.9328	0.9141	0.9254	0.9253	0.9252	0.9225	0.9242	0.9207	0.9208	0.9225	0.915	0.9185	0.918	0.9147	0.9158	0.9154	0.9135	0.9232
NA20809	HapMap	TSI	EUR	HapMap	0.9882	0.9844	0.9727	0.962	0.9582	0.9547	0.8643	0.8589	0.85	0.8523	0.8435	0.8424	0.841	0.8392	0.8424	0.8436	0.8482	0.8479	0.8683	0.8672	0.8609	0.8591	0.8653	0.8622	0.8704	0.8809	0.8754	0.932	0.9127	0.9211	0.9234	0.9242	0.9215	0.9223	0.9215	0.9232	0.9242	0.9213	0.9207	0.9211	0.9178	0.9189	0.9207	0.9167	0.9279
NA20810	HapMap	TSI	EUR	HapMap	0.9875	0.9825	0.9729	0.959	0.9567	0.9548	0.8634	0.8567	0.8445	0.8463	0.8448	0.8381	0.8388	0.8418	0.8411	0.8428	0.8493	0.8465	0.8719	0.8651	0.8604	0.8583	0.8623	0.8664	0.8647	0.88	0.875	0.9354	0.9145	0.9282	0.9277	0.9235	0.9263	0.922	0.9261	0.923	0.9249	0.9219	0.9223	0.9219	0.9193	0.9204	0.9199	0.9195	0.9252
NA20811	HapMap	TSI	EUR	HapMap	0.9884	0.9847	0.9733	0.9619	0.958	0.9561	0.863	0.857	0.8551	0.8475	0.8405	0.8407	0.8468	0.8427	0.8445	0.8421	0.8471	0.852	0.8698	0.8673	0.8624	0.8558	0.8615	0.8663	0.8667	0.8812	0.8794	0.9363	0.9183	0.9293	0.928	0.932	0.9261	0.9288	0.9245	0.9256	0.9307	0.9208	0.9273	0.9225	0.9212	0.926	0.9208	0.9199	0.9259
NA20812	HapMap	TSI	EUR	HapMap	0.9898	0.9849	0.9744	0.9612	0.9594	0.9562	0.8637	0.8571	0.8476	0.85	0.8408	0.8376	0.8433	0.8413	0.8391	0.8455	0.8455	0.8476	0.87	0.8634	0.8623	0.8554	0.8574	0.8654	0.8674	0.8801	0.8754	0.9326	0.9143	0.9254	0.9272	0.9269	0.9244	0.9202	0.9202	0.9198	0.9234	0.918	0.9207	0.9205	0.9161	0.9178	0.9164	0.9168	0.9221
NA20813	HapMap	TSI	EUR	HapMap	0.9841	0.9807	0.9689	0.9557	0.9536	0.95	0.8581	0.8554	0.8422	0.8435	0.8355	0.8329	0.8362	0.839	0.8342	0.8376	0.843	0.8423	0.8684	0.8611	0.8582	0.8518	0.8596	0.8599	0.8634	0.8766	0.8714	0.9316	0.9147	0.9222	0.9229	0.924	0.9215	0.9231	0.918	0.9218	0.9258	0.9165	0.919	0.9212	0.9149	0.9164	0.9158	0.9144	0.9191
NA20815	HapMap	TSI	EUR	HapMap	0.9874	0.9843	0.9713	0.9608	0.9577	0.9548	0.8605	0.8566	0.8468	0.8477	0.8451	0.8404	0.8385	0.8432	0.8402	0.8424	0.8496	0.8477	0.8709	0.8678	0.8646	0.8587	0.8649	0.8709	0.8701	0.8803	0.8786	0.9362	0.9164	0.9228	0.929	0.9293	0.9245	0.9252	0.922	0.9205	0.9262	0.9188	0.9243	0.9202	0.9185	0.9174	0.9192	0.9187	0.9257
NA20816	HapMap	TSI	EUR	HapMap	0.9908	0.9862	0.9736	0.9638	0.9602	0.9569	0.8642	0.8632	0.8519	0.8505	0.8431	0.8426	0.8417	0.847	0.8448	0.8469	0.8485	0.8484	0.8712	0.8664	0.8675	0.858	0.8624	0.8702	0.8676	0.8808	0.8784	0.9351	0.9172	0.9234	0.9267	0.9279	0.9267	0.9241	0.9224	0.9234	0.926	0.9164	0.924	0.9218	0.921	0.9216	0.9186	0.9167	0.9303
NA20818	HapMap	TSI	EUR	HapMap	0.9876	0.9838	0.971	0.9591	0.9553	0.9514	0.8593	0.8493	0.8464	0.8514	0.8387	0.8354	0.8348	0.8395	0.8391	0.8395	0.841	0.8439	0.8659	0.8593	0.8587	0.8474	0.8589	0.8589	0.8645	0.8749	0.8712	0.9272	0.912	0.9203	0.9218	0.9218	0.9212	0.9183	0.9171	0.9179	0.9205	0.9127	0.9167	0.9167	0.9115	0.9146	0.9149	0.9084	0.9193
NA20819	HapMap	TSI	EUR	HapMap	0.9865	0.9837	0.9728	0.9623	0.9571	0.9538	0.8648	0.8564	0.8499	0.8487	0.8394	0.8383	0.8386	0.8418	0.8442	0.8437	0.8472	0.8474	0.8721	0.8641	0.8635	0.8587	0.8636	0.8647	0.8686	0.8769	0.8738	0.9334	0.9106	0.9201	0.9227	0.9247	0.9218	0.9234	0.9174	0.9197	0.9202	0.9171	0.9181	0.9183	0.9146	0.9182	0.9161	0.9147	0.9259
NA20826	HapMap	TSI	EUR	HapMap	0.9853	0.982	0.9734	0.9587	0.9588	0.9533	0.8629	0.8558	0.8433	0.8507	0.8371	0.8399	0.8401	0.8392	0.8359	0.8407	0.8422	0.8451	0.8686	0.8649	0.8597	0.8563	0.8622	0.8642	0.8644	0.8803	0.8749	0.9307	0.9126	0.9214	0.9271	0.9264	0.9229	0.9226	0.9204	0.9234	0.9272	0.9171	0.921	0.9208	0.9178	0.9187	0.9156	0.9181	0.9258
NA20828	HapMap	TSI	EUR	HapMap	0.9858	0.9821	0.9665	0.9566	0.9546	0.9525	0.8576	0.8522	0.8447	0.8459	0.8401	0.8367	0.8365	0.8386	0.8393	0.8408	0.8465	0.8439	0.8653	0.8613	0.8615	0.8532	0.861	0.8614	0.8607	0.8782	0.8773	0.9333	0.9136	0.9253	0.9245	0.9252	0.9235	0.924	0.9215	0.9227	0.9235	0.9173	0.9217	0.9197	0.9193	0.9193	0.9178	0.9133	0.9246
NA06984	HapMap	CEU	EUR	HapMap	0.9916	0.9887	0.9768	0.9631	0.9615	0.9561	0.8665	0.8637	0.8512	0.8549	0.8384	0.8415	0.8426	0.8455	0.8422	0.8428	0.8468	0.8501	0.869	0.8669	0.8667	0.8575	0.8626	0.866	0.8698	0.8804	0.8757	0.9339	0.9168	0.927	0.9241	0.9268	0.9238	0.9268	0.9221	0.9226	0.9228	0.9157	0.9194	0.9195	0.9187	0.9223	0.9168	0.9152	0.9211
NA06985	HapMap	CEU	EUR	HapMap	0.9866	0.9817	0.9725	0.9597	0.9576	0.9544	0.8639	0.8657	0.8536	0.8505	0.8406	0.8454	0.8422	0.8418	0.8405	0.84	0.8443	0.8442	0.8678	0.8623	0.8621	0.8573	0.862	0.8648	0.8631	0.8782	0.8759	0.9319	0.9085	0.9235	0.924	0.9252	0.9212	0.9264	0.9175	0.9193	0.9214	0.9134	0.9177	0.9196	0.915	0.9188	0.9178	0.915	0.9195
NA06986	HapMap	CEU	EUR	HapMap	0.9927	0.9891	0.9753	0.9663	0.9636	0.9584	0.8718	0.863	0.8573	0.8549	0.8412	0.8433	0.8442	0.847	0.8415	0.8383	0.842	0.8497	0.8701	0.8705	0.8651	0.8588	0.8595	0.8688	0.8706	0.8798	0.8752	0.9342	0.9148	0.9277	0.9287	0.9272	0.9244	0.9269	0.924	0.9277	0.9251	0.9186	0.9229	0.9234	0.9212	0.9221	0.9197	0.9144	0.9221
NA06989	HapMap	CEU	EUR	HapMap	0.9885	0.9846	0.9729	0.9618	0.9616	0.9565	0.8691	0.8633	0.8504	0.8511	0.8377	0.8419	0.838	0.8447	0.8384	0.8356	0.8383	0.8511	0.8637	0.8668	0.8627	0.855	0.8629	0.8637	0.8645	0.8753	0.8716	0.928	0.9106	0.9223	0.9211	0.9219	0.9187	0.9216	0.915	0.9167	0.9218	0.9119	0.9145	0.9146	0.91	0.9141	0.9158	0.9097	0.9187
NA06991	HapMap	CEU	EUR	HapMap	0.9877	0.9848	0.9722	0.961	0.957	0.9546	0.8616	0.8643	0.8525	0.8502	0.8381	0.8448	0.8459	0.8422	0.8421	0.8388	0.8414	0.8451	0.8639	0.8651	0.865	0.8585	0.8649	0.8636	0.863	0.877	0.8765	0.9327	0.9087	0.9232	0.9248	0.9253	0.9216	0.9256	0.9192	0.9188	0.9241	0.9148	0.9183	0.9175	0.916	0.919	0.9198	0.9152	0.9197
NA06993	HapMap	CEU	EUR	HapMap	0.9907	0.9879	0.975	0.9643	0.9607	0.956	0.8641	0.8664	0.8521	0.8511	0.8386	0.8447	0.845	0.8441	0.8383	0.8418	0.8428	0.8516	0.8664	0.8691	0.8694	0.8629	0.866	0.8689	0.8679	0.8779	0.8773	0.9349	0.9146	0.9282	0.9295	0.9256	0.9249	0.9252	0.9219	0.9237	0.9304	0.9192	0.9222	0.9208	0.919	0.9211	0.9208	0.9165	0.9226
NA06994	HapMap	CEU	EUR	HapMap	0.988	0.9842	0.9745	0.9619	0.9565	0.9541	0.8652	0.8607	0.8518	0.8534	0.84	0.8458	0.8436	0.8423	0.8376	0.8382	0.8383	0.8457	0.866	0.8631	0.8637	0.8568	0.8624	0.8636	0.8635	0.8755	0.8722	0.9307	0.9107	0.9205	0.9223	0.9231	0.9195	0.919	0.918	0.919	0.9202	0.9102	0.9197	0.9176	0.9138	0.9153	0.9163	0.9097	0.9193
NA06995	HapMap	CEU	EUR	HapMap	0.9931	0.9896	0.9771	0.9634	0.9622	0.9593	0.8693	0.8654	0.8507	0.8522	0.8438	0.8432	0.843	0.8474	0.838	0.8403	0.8468	0.8483	0.8678	0.8678	0.8633	0.8609	0.8626	0.8648	0.8696	0.8793	0.8739	0.934	0.9148	0.9262	0.9265	0.9264	0.9227	0.9224	0.9214	0.9224	0.924	0.9186	0.9203	0.9192	0.9182	0.9192	0.9197	0.9106	0.9235
NA06997	HapMap	CEU	EUR	HapMap	0.9857	0.9837	0.9698	0.9607	0.9565	0.9543	0.8661	0.8604	0.8521	0.8503	0.8366	0.8404	0.8364	0.8413	0.8361	0.8335	0.838	0.8464	0.8665	0.866	0.8606	0.857	0.8591	0.8615	0.8677	0.8764	0.8735	0.9323	0.9133	0.9219	0.9218	0.9229	0.9193	0.9225	0.9209	0.9224	0.922	0.9133	0.9173	0.9181	0.9165	0.9183	0.9137	0.9122	0.9187
NA07000	HapMap	CEU	EUR	HapMap	0.9884	0.9852	0.9732	0.9607	0.9582	0.956	0.8636	0.859	0.8514	0.8487	0.8368	0.8388	0.8371	0.839	0.8305	0.8319	0.8388	0.843	0.8642	0.861	0.8613	0.8526	0.8599	0.8592	0.8618	0.8768	0.8705	0.9305	0.9082	0.9206	0.9206	0.9203	0.9208	0.9195	0.9158	0.9145	0.9197	0.9125	0.9158	0.9168	0.9111	0.9174	0.9126	0.9097	0.9181
NA07014	HapMap	CEU	EUR	HapMap	0.9865	0.9838	0.9724	0.9601	0.9574	0.9531	0.8661	0.8606	0.8522	0.849	0.8387	0.84	0.8425	0.8446	0.8378	0.834	0.8416	0.845	0.865	0.8629	0.8598	0.8536	0.8571	0.8628	0.8632	0.8769	0.8702	0.9279	0.9082	0.9189	0.92	0.9237	0.9211	0.9188	0.9171	0.9173	0.9186	0.9124	0.9168	0.9187	0.9161	0.9159	0.9123	0.908	0.9152
NA07022	HapMap	CEU	EUR	HapMap	0.9897	0.9875	0.9767	0.9637	0.9611	0.9587	0.8678	0.8669	0.8514	0.8543	0.8396	0.8446	0.8411	0.8452	0.844	0.8441	0.8429	0.8502	0.8724	0.867	0.8673	0.86	0.8607	0.8656	0.8707	0.8781	0.8778	0.9353	0.9151	0.9261	0.9268	0.9251	0.9264	0.9245	0.9223	0.9227	0.9275	0.9175	0.924	0.9231	0.9182	0.9204	0.9208	0.9154	0.922
NA07029	HapMap	CEU	EUR	HapMap	0.9897	0.9873	0.9764	0.9635	0.9599	0.9582	0.8648	0.8633	0.851	0.8535	0.8411	0.8446	0.8415	0.8443	0.8367	0.8381	0.838	0.8445	0.8676	0.865	0.864	0.856	0.8625	0.8633	0.8663	0.8797	0.8726	0.933	0.912	0.9213	0.9232	0.9239	0.9223	0.9196	0.9184	0.9183	0.921	0.9118	0.9203	0.9181	0.9136	0.919	0.9151	0.9129	0.9197
NA07031	HapMap	CEU	EUR	HapMap	0.9867	0.9839	0.9724	0.9597	0.9578	0.9542	0.8669	0.861	0.8487	0.8523	0.8384	0.8407	0.8396	0.8404	0.834	0.8346	0.8415	0.8454	0.8637	0.8612	0.8615	0.8571	0.8575	0.863	0.8634	0.8738	0.8698	0.9296	0.9116	0.92	0.9206	0.9224	0.9231	0.9205	0.9166	0.9187	0.9167	0.9149	0.9145	0.9182	0.9157	0.9163	0.9135	0.9112	0.9184
NA07037	HapMap	CEU	EUR	HapMap	0.9877	0.9845	0.9727	0.9591	0.9574	0.9523	0.8661	0.8597	0.8479	0.8465	0.8376	0.8386	0.8401	0.8436	0.8339	0.8343	0.8376	0.8444	0.8677	0.8637	0.8612	0.8556	0.8613	0.8607	0.8621	0.875	0.8717	0.9297	0.9082	0.9227	0.9223	0.922	0.9193	0.9186	0.9186	0.918	0.9239	0.9139	0.9159	0.9157	0.913	0.9166	0.914	0.9097	0.9181
NA07045	HapMap	CEU	EUR	HapMap	0.9872	0.9869	0.9726	0.962	0.9567	0.9571	0.8652	0.8614	0.8522	0.8536	0.8367	0.8393	0.8387	0.841	0.8357	0.8406	0.8385	0.8473	0.8686	0.8652	0.8657	0.8581	0.8637	0.8639	0.867	0.8746	0.8745	0.9338	0.9161	0.9221	0.922	0.9261	0.9224	0.9229	0.9229	0.923	0.9229	0.9156	0.9202	0.9187	0.9187	0.9195	0.9156	0.9125	0.9232
NA07051	HapMap	CEU	EUR	HapMap	0.9911	0.9882	0.9769	0.9637	0.9615	0.9566	0.868	0.8644	0.8573	0.8542	0.8428	0.8428	0.8477	0.8458	0.8403	0.837	0.8456	0.8509	0.8711	0.8678	0.8632	0.8577	0.8639	0.8641	0.8661	0.8791	0.8746	0.9327	0.9125	0.9258	0.9255	0.9271	0.9241	0.9238	0.9213	0.9205	0.9262	0.9162	0.9237	0.9217	0.916	0.9189	0.9161	0.9154	0.9226
NA07055	HapMap	CEU	EUR	HapMap	0.9865	0.9831	0.9744	0.9612	0.9578	0.9549	0.8641	0.8605	0.8515	0.8477	0.8349	0.84	0.8369	0.8417	0.8321	0.8383	0.8403	0.8476	0.8654	0.8602	0.8637	0.8533	0.8578	0.8645	0.8616	0.8738	0.87	0.9275	0.9128	0.9211	0.9214	0.9198	0.9198	0.9202	0.9177	0.9155	0.9203	0.9086	0.9151	0.9137	0.9107	0.9133	0.9116	0.9119	0.9154
NA07056	HapMap	CEU	EUR	HapMap	0.988	0.9855	0.9732	0.9615	0.9604	0.9567	0.867	0.8593	0.8525	0.8501	0.8389	0.8414	0.8418	0.8404	0.8352	0.8375	0.8392	0.8456	0.8675	0.864	0.8616	0.8579	0.8616	0.8625	0.8626	0.8775	0.8713	0.9306	0.9088	0.9239	0.9208	0.9239	0.9224	0.9188	0.9181	0.919	0.9198	0.9122	0.9171	0.9161	0.9143	0.9165	0.9148	0.91	0.9164
NA07345	HapMap	CEU	EUR	HapMap	0.987	0.9837	0.9736	0.958	0.9566	0.9545	0.8647	0.8614	0.8517	0.849	0.8396	0.8401	0.8404	0.843	0.8348	0.8377	0.8412	0.8443	0.8603	0.864	0.8588	0.8557	0.8583	0.8623	0.8598	0.8774	0.8689	0.9301	0.9108	0.9175	0.9212	0.919	0.9195	0.92	0.9161	0.9185	0.9197	0.9115	0.9159	0.9156	0.9128	0.9138	0.9156	0.9091	0.9157
NA07346	HapMap	CEU	EUR	HapMap	0.9875	0.9865	0.9737	0.9629	0.9599	0.956	0.8662	0.8603	0.8487	0.8528	0.8393	0.8418	0.8345	0.8416	0.8375	0.8371	0.8401	0.8449	0.864	0.862	0.8583	0.8527	0.8577	0.8617	0.8611	0.8782	0.8714	0.9296	0.9113	0.9205	0.9203	0.9217	0.9211	0.9202	0.9175	0.9179	0.9196	0.9148	0.9158	0.9171	0.9128	0.9139	0.912	0.9099	0.9179
NA07347	HapMap	CEU	EUR	HapMap	0.9906	0.9851	0.9756	0.964	0.9599	0.9577	0.8645	0.8604	0.8537	0.8488	0.8367	0.8394	0.8413	0.8385	0.8388	0.8407	0.8454	0.8467	0.8692	0.8631	0.8613	0.8565	0.8615	0.8643	0.8638	0.8788	0.8723	0.9339	0.915	0.9233	0.9284	0.9272	0.9223	0.9246	0.9221	0.9254	0.9242	0.9157	0.9219	0.9212	0.9174	0.9217	0.9185	0.918	0.9182
NA07348	HapMap	CEU	EUR	HapMap	0.9872	0.9822	0.9709	0.9602	0.9573	0.9533	0.8661	0.8602	0.8495	0.8499	0.832	0.8385	0.8384	0.8391	0.8335	0.8375	0.8366	0.8453	0.8608	0.8615	0.8607	0.8544	0.8581	0.8593	0.859	0.8746	0.8688	0.9283	0.9089	0.9168	0.9203	0.9163	0.9175	0.9186	0.9166	0.9168	0.9186	0.9107	0.9135	0.9139	0.9108	0.9131	0.9124	0.9083	0.9134
NA07349	HapMap	CEU	EUR	HapMap	0.9926	0.9877	0.9785	0.9661	0.9638	0.9609	0.8713	0.8663	0.855	0.8574	0.8447	0.8472	0.8429	0.8446	0.8427	0.8422	0.8462	0.8514	0.8704	0.8673	0.8649	0.8599	0.8635	0.8667	0.867	0.8833	0.8751	0.9349	0.9158	0.9242	0.9247	0.9268	0.9241	0.9237	0.9209	0.9246	0.9233	0.9167	0.9218	0.9218	0.9182	0.919	0.9169	0.917	0.9221
NA07357	HapMap	CEU	EUR	HapMap	0.9944	0.9876	0.9785	0.9667	0.9638	0.9606	0.8715	0.8635	0.8535	0.8573	0.8377	0.8483	0.8442	0.8471	0.8427	0.8427	0.8431	0.853	0.8693	0.8679	0.8685	0.8594	0.8653	0.8649	0.8697	0.8824	0.8786	0.9343	0.9169	0.9232	0.9258	0.9249	0.9223	0.9239	0.9226	0.9224	0.9265	0.9181	0.9219	0.9208	0.9202	0.9187	0.918	0.9167	0.923
NA07435	HapMap	CEU	EUR	HapMap	0.9929	0.99	0.9765	0.9652	0.9631	0.9615	0.8673	0.8646	0.8501	0.8552	0.8442	0.846	0.8401	0.8474	0.8381	0.8471	0.8485	0.8509	0.8687	0.8682	0.865	0.8623	0.8649	0.8692	0.8709	0.8795	0.8754	0.9352	0.9161	0.9262	0.9285	0.9279	0.9256	0.9261	0.9235	0.9223	0.9227	0.9176	0.9223	0.9194	0.9191	0.9185	0.9199	0.9146	0.926
NA10830	HapMap	CEU	EUR	HapMap	0.9916	0.9897	0.9778	0.9631	0.9605	0.9591	0.8666	0.8636	0.8572	0.8527	0.8414	0.8448	0.8409	0.8444	0.8376	0.8402	0.8437	0.8484	0.8674	0.8675	0.8628	0.8601	0.8645	0.8669	0.8669	0.8777	0.8737	0.9291	0.9147	0.925	0.927	0.9246	0.9247	0.9252	0.9229	0.9225	0.9236	0.9157	0.9228	0.9191	0.9187	0.9206	0.9179	0.913	0.9244
NA10835	HapMap	CEU	EUR	HapMap	0.9929	0.99	0.9764	0.9654	0.9612	0.9599	0.8709	0.8633	0.8535	0.8562	0.8394	0.8489	0.8392	0.8485	0.8391	0.8378	0.8405	0.8485	0.8647	0.8676	0.862	0.8582	0.8586	0.867	0.8658	0.8738	0.875	0.9289	0.9075	0.9216	0.9224	0.9214	0.9204	0.9223	0.9167	0.9178	0.9219	0.9123	0.9197	0.9162	0.9145	0.9151	0.9152	0.9135	0.9186
NA10836	HapMap	CEU	EUR	HapMap	0.9876	0.9826	0.9711	0.9585	0.959	0.9538	0.8651	0.8617	0.8529	0.8501	0.8387	0.8392	0.8444	0.8392	0.8364	0.8377	0.8424	0.8436	0.8675	0.8637	0.8615	0.8574	0.8596	0.8658	0.8644	0.8767	0.8727	0.9318	0.9119	0.9224	0.9251	0.9229	0.9237	0.9206	0.9172	0.921	0.9241	0.9119	0.9176	0.9178	0.9118	0.9167	0.9143	0.9094	0.9199
NA10837	HapMap	CEU	EUR	HapMap	0.991	0.9859	0.9731	0.9626	0.9605	0.9566	0.8684	0.8646	0.8548	0.8548	0.8397	0.8421	0.8445	0.8469	0.8377	0.8358	0.8434	0.8499	0.8654	0.8647	0.8627	0.8586	0.8605	0.8657	0.8699	0.8783	0.8746	0.932	0.9122	0.9218	0.9251	0.9249	0.9267	0.9233	0.9225	0.9216	0.9208	0.9192	0.9198	0.9214	0.9172	0.9178	0.9177	0.913	0.9278
NA10838	HapMap	CEU	EUR	HapMap	0.9921	0.9878	0.9768	0.9642	0.9615	0.9569	0.8668	0.8637	0.8524	0.8543	0.8463	0.8453	0.8475	0.8469	0.8404	0.8444	0.8477	0.8525	0.8682	0.8694	0.8646	0.8584	0.8622	0.8687	0.8644	0.8807	0.874	0.933	0.9126	0.9244	0.9267	0.9244	0.9235	0.9256	0.9191	0.9217	0.9243	0.917	0.9209	0.922	0.9154	0.9196	0.9133	0.9144	0.92
NA10839	HapMap	CEU	EUR	HapMap	0.9895	0.9874	0.9746	0.9629	0.9605	0.9577	0.8663	0.858	0.8542	0.8547	0.8373	0.8396	0.8384	0.8393	0.8358	0.8358	0.8407	0.8481	0.8697	0.8621	0.8627	0.8581	0.8594	0.8645	0.8676	0.876	0.8744	0.9291	0.9118	0.9221	0.9225	0.9219	0.9233	0.9221	0.921	0.9212	0.9226	0.9139	0.9208	0.9197	0.9171	0.9195	0.9182	0.9118	0.9219
NA10840	HapMap	CEU	EUR	HapMap	0.9861	0.9843	0.9708	0.9588	0.9561	0.9532	0.8634	0.8588	0.8446	0.8507	0.8332	0.8392	0.8367	0.8341	0.8343	0.836	0.8344	0.8416	0.8629	0.8634	0.8595	0.852	0.8568	0.8626	0.862	0.8742	0.8705	0.9257	0.9094	0.9196	0.9212	0.922	0.9178	0.9167	0.9162	0.9147	0.9175	0.9121	0.9156	0.9145	0.9078	0.9132	0.9133	0.9085	0.9155
NA10843	HapMap	CEU	EUR	HapMap	0.9883	0.9835	0.9733	0.9616	0.9574	0.9539	0.8657	0.8581	0.8519	0.8525	0.8349	0.8412	0.8355	0.838	0.8323	0.8348	0.8422	0.8437	0.8651	0.8596	0.8591	0.8522	0.8597	0.8634	0.8609	0.8765	0.8738	0.9296	0.9092	0.9209	0.924	0.9211	0.9234	0.9218	0.9189	0.9205	0.9199	0.9107	0.9187	0.9161	0.9126	0.9161	0.9144	0.9113	0.9184
NA10845	HapMap	CEU	EUR	HapMap	0.9877	0.9826	0.9717	0.9599	0.9577	0.9553	0.8681	0.8586	0.8528	0.8511	0.8397	0.8456	0.8397	0.8437	0.8377	0.8407	0.8437	0.8501	0.8704	0.8648	0.8633	0.8577	0.861	0.865	0.8662	0.8759	0.8728	0.9286	0.9121	0.9197	0.9211	0.9233	0.9208	0.9203	0.9197	0.9175	0.9219	0.9163	0.9196	0.9182	0.916	0.9182	0.9149	0.9111	0.9171
NA10846	HapMap	CEU	EUR	HapMap	0.9908	0.9852	0.9752	0.9639	0.9606	0.9569	0.8679	0.8644	0.852	0.8528	0.8406	0.8436	0.8432	0.8436	0.8359	0.8425	0.8434	0.8486	0.8731	0.8658	0.8625	0.8582	0.863	0.8643	0.8656	0.8789	0.8732	0.9312	0.9103	0.9235	0.9243	0.9247	0.9239	0.9228	0.9212	0.9178	0.9233	0.9176	0.9198	0.921	0.9167	0.915	0.9119	0.9126	0.921
NA10847	HapMap	CEU	EUR	HapMap	0.9912	0.9836	0.9749	0.9637	0.9598	0.9554	0.8651	0.8611	0.8501	0.8542	0.8406	0.8397	0.8437	0.8467	0.836	0.8345	0.8385	0.8491	0.8698	0.8654	0.8629	0.8574	0.8636	0.8646	0.8657	0.876	0.8739	0.9324	0.9129	0.9249	0.9274	0.926	0.9241	0.9257	0.9232	0.9218	0.9284	0.9172	0.9212	0.9209	0.9191	0.9202	0.9179	0.9158	0.9217
NA10850	HapMap	CEU	EUR	HapMap	0.9909	0.9877	0.9729	0.9619	0.9583	0.9551	0.8644	0.8599	0.8514	0.8486	0.8363	0.8397	0.8404	0.8408	0.8343	0.8366	0.8397	0.8464	0.8658	0.8633	0.8587	0.8539	0.8595	0.8636	0.8647	0.8768	0.8751	0.9299	0.9079	0.9184	0.919	0.9208	0.9191	0.9212	0.9169	0.9176	0.9236	0.9141	0.915	0.9198	0.9141	0.9175	0.9127	0.91	0.9159
NA10852	HapMap	CEU	EUR	HapMap	0.9911	0.989	0.9772	0.9629	0.9628	0.9611	0.8693	0.8629	0.8491	0.8511	0.8397	0.8419	0.84	0.8442	0.8371	0.8405	0.8487	0.8449	0.8695	0.8679	0.865	0.8576	0.8623	0.8662	0.8654	0.8753	0.8761	0.9316	0.9138	0.9217	0.9243	0.925	0.9217	0.9223	0.9206	0.92	0.9233	0.9142	0.9185	0.9165	0.9158	0.9184	0.9185	0.9114	0.9185
NA10853	HapMap	CEU	EUR	HapMap	0.988	0.9818	0.9723	0.9607	0.9573	0.957	0.8662	0.8621	0.8528	0.8531	0.8392	0.8415	0.8385	0.8389	0.839	0.8356	0.839	0.8495	0.8654	0.8644	0.862	0.8597	0.8621	0.8619	0.867	0.8775	0.875	0.9277	0.9084	0.9184	0.9254	0.9178	0.9211	0.9217	0.9169	0.9178	0.9226	0.9167	0.9165	0.918	0.9169	0.9152	0.9149	0.9093	0.9187
NA10854	HapMap	CEU	EUR	HapMap	0.9906	0.9886	0.976	0.962	0.962	0.9573	0.8692	0.8644	0.8562	0.8529	0.8435	0.8458	0.8467	0.8449	0.8401	0.8381	0.8407	0.8458	0.8662	0.8623	0.8676	0.8599	0.8612	0.8646	0.8641	0.8785	0.8756	0.9329	0.9134	0.9213	0.9242	0.9249	0.9225	0.9253	0.9218	0.9211	0.9237	0.9169	0.9203	0.9195	0.9159	0.9193	0.9151	0.9114	0.9214
NA10855	HapMap	CEU	EUR	HapMap	0.9856	0.9855	0.9708	0.9593	0.9538	0.9529	0.8618	0.8596	0.8461	0.8448	0.8389	0.8361	0.8354	0.841	0.8308	0.8341	0.8381	0.8453	0.8676	0.8614	0.8604	0.8531	0.8588	0.8623	0.8622	0.8713	0.8686	0.9273	0.9098	0.9192	0.9209	0.9175	0.9191	0.9192	0.9181	0.9137	0.9209	0.9141	0.9141	0.9154	0.9144	0.9151	0.9133	0.91	0.9187
NA10856	HapMap	CEU	EUR	HapMap	0.9903	0.9868	0.9743	0.9607	0.9593	0.9551	0.8651	0.8637	0.8505	0.854	0.841	0.8438	0.8425	0.8463	0.8376	0.8374	0.844	0.8473	0.87	0.8641	0.864	0.8584	0.8595	0.8639	0.8648	0.8755	0.8701	0.9292	0.9102	0.9199	0.9214	0.9219	0.9223	0.9194	0.9183	0.9192	0.9219	0.9136	0.9182	0.916	0.9154	0.9172	0.9177	0.9122	0.9176
NA10859	HapMap	CEU	EUR	HapMap	0.9907	0.9843	0.9745	0.9627	0.9607	0.9565	0.8646	0.8599	0.8487	0.8502	0.8373	0.8415	0.8388	0.8382	0.8365	0.8377	0.8373	0.8435	0.8651	0.8652	0.8606	0.855	0.8611	0.8628	0.8659	0.8745	0.8681	0.9304	0.9123	0.9219	0.9199	0.9216	0.92	0.9198	0.9165	0.9162	0.9202	0.9116	0.9212	0.9154	0.9113	0.9125	0.9129	0.9073	0.92
NA10861	HapMap	CEU	EUR	HapMap	0.9879	0.9824	0.9697	0.9599	0.9565	0.9525	0.8646	0.8601	0.8522	0.8571	0.8392	0.8426	0.8393	0.8416	0.832	0.838	0.8405	0.8445	0.8654	0.8632	0.8637	0.8553	0.8591	0.8632	0.8632	0.8745	0.8702	0.9289	0.9075	0.9221	0.9205	0.92	0.9194	0.9199	0.917	0.9203	0.9193	0.9117	0.9178	0.9141	0.9143	0.9147	0.9122	0.9094	0.9169
NA10863	HapMap	CEU	EUR	HapMap	0.9869	0.9857	0.9735	0.9615	0.959	0.9564	0.8651	0.8574	0.8529	0.8514	0.8404	0.8423	0.8361	0.8442	0.8327	0.8365	0.8419	0.843	0.8668	0.8608	0.8598	0.8547	0.8593	0.8642	0.8628	0.876	0.8726	0.9305	0.9095	0.9219	0.9274	0.9244	0.9216	0.9237	0.92	0.9194	0.9222	0.914	0.9175	0.9163	0.9145	0.9147	0.9178	0.9089	0.9197
NA10864	HapMap	CEU	EUR	HapMap	0.9894	0.9846	0.9733	0.9594	0.9582	0.9523	0.8623	0.8579	0.8503	0.8499	0.8328	0.8396	0.8357	0.84	0.8353	0.8347	0.836	0.8449	0.8639	0.8626	0.8582	0.8506	0.8579	0.8627	0.863	0.8745	0.8689	0.9262	0.9097	0.9198	0.9233	0.9182	0.9185	0.918	0.9168	0.9187	0.9212	0.9101	0.9151	0.914	0.9117	0.9131	0.9116	0.9088	0.917
NA10865	HapMap	CEU	EUR	HapMap	0.9934	0.988	0.9766	0.9658	0.9636	0.9576	0.8673	0.8635	0.8562	0.8553	0.8411	0.845	0.8447	0.8416	0.8379	0.839	0.8453	0.8495	0.8707	0.8674	0.865	0.8591	0.8638	0.8688	0.865	0.8787	0.8732	0.9329	0.9139	0.9239	0.927	0.9234	0.9271	0.9236	0.9215	0.9219	0.923	0.9168	0.9186	0.9204	0.9171	0.92	0.9172	0.9149	0.9218
NA11829	HapMap	CEU	EUR	HapMap	0.9927	0.9876	0.9752	0.9605	0.9591	0.9563	0.8652	0.8602	0.8521	0.8525	0.8379	0.8434	0.8356	0.8459	0.8386	0.8421	0.8401	0.8488	0.8677	0.866	0.8611	0.8583	0.8613	0.863	0.8669	0.8737	0.8701	0.9311	0.9149	0.9211	0.9244	0.9246	0.9229	0.9182	0.9219	0.9223	0.9219	0.9154	0.9163	0.9176	0.9147	0.9176	0.9173	0.914	0.9168
NA11830	HapMap	CEU	EUR	HapMap	0.9873	0.9836	0.973	0.9595	0.9586	0.9542	0.8646	0.8619	0.8493	0.8513	0.8407	0.8408	0.837	0.8407	0.8364	0.8317	0.8446	0.8471	0.8678	0.8619	0.8626	0.8545	0.8585	0.8603	0.8651	0.8749	0.8713	0.9283	0.9078	0.9196	0.922	0.9194	0.9206	0.9188	0.9147	0.9172	0.92	0.9118	0.9177	0.9124	0.9134	0.9127	0.9143	0.9076	0.919
NA11831	HapMap	CEU	EUR	HapMap	0.9879	0.9876	0.9744	0.9635	0.9582	0.9574	0.8662	0.8643	0.85	0.85	0.8416	0.8394	0.839	0.8465	0.837	0.8396	0.8415	0.8491	0.8691	0.8645	0.8617	0.8579	0.8634	0.8644	0.8684	0.879	0.8728	0.9317	0.9136	0.9237	0.926	0.9226	0.9233	0.9233	0.9206	0.9188	0.9246	0.9167	0.9212	0.9186	0.9161	0.9178	0.9184	0.912	0.9224
NA11832	HapMap	CEU	EUR	HapMap	0.9884	0.9861	0.9733	0.9619	0.9564	0.9555	0.8657	0.8606	0.8504	0.8488	0.8403	0.8399	0.8425	0.8436	0.8394	0.8375	0.8407	0.8469	0.8702	0.8636	0.8614	0.8579	0.8608	0.8642	0.8645	0.8764	0.8737	0.9299	0.913	0.9227	0.9223	0.922	0.9224	0.923	0.9194	0.9166	0.9236	0.9144	0.9165	0.9178	0.9169	0.9189	0.916	0.9126	0.9211
NA11839	HapMap	CEU	EUR	HapMap	0.9902	0.9872	0.9759	0.9606	0.9606	0.9564	0.8688	0.862	0.8544	0.8502	0.8416	0.844	0.8398	0.8451	0.8419	0.8367	0.8424	0.8461	0.869	0.863	0.8668	0.8587	0.8605	0.8648	0.8622	0.8768	0.8752	0.931	0.9148	0.9222	0.9239	0.924	0.9243	0.9243	0.9205	0.9203	0.9222	0.9166	0.9225	0.9175	0.9156	0.9184	0.9149	0.9141	0.9225
NA11840	HapMap	CEU	EUR	HapMap	0.9902	0.9874	0.9737	0.962	0.9589	0.9562	0.8682	0.8641	0.8533	0.852	0.8417	0.8432	0.8432	0.8426	0.8365	0.8346	0.8394	0.8453	0.8657	0.8594	0.8614	0.8595	0.8618	0.8609	0.8657	0.8765	0.8714	0.9273	0.9102	0.9176	0.923	0.919	0.9179	0.9207	0.9164	0.9187	0.9198	0.9145	0.9132	0.9171	0.9097	0.9128	0.912	0.9088	0.9147
NA11843	HapMap	CEU	EUR	HapMap	0.9899	0.9846	0.9754	0.964	0.961	0.9578	0.8681	0.8634	0.8541	0.8541	0.8409	0.8396	0.8424	0.8429	0.8398	0.8397	0.8384	0.8509	0.8663	0.8669	0.8637	0.8583	0.864	0.8649	0.8663	0.8793	0.8769	0.9328	0.9125	0.9227	0.9261	0.9217	0.9242	0.9245	0.9206	0.921	0.9238	0.9139	0.9195	0.9213	0.9183	0.9163	0.9169	0.9135	0.9229
NA11881	HapMap	CEU	EUR	HapMap	0.992	0.9871	0.9763	0.9644	0.9624	0.9577	0.8678	0.8641	0.8526	0.8539	0.8409	0.8445	0.8404	0.8435	0.834	0.8383	0.8427	0.848	0.8673	0.8658	0.8635	0.8566	0.8596	0.8704	0.8688	0.8766	0.8738	0.9335	0.9126	0.9215	0.9246	0.9234	0.9238	0.9219	0.9205	0.9209	0.9238	0.9149	0.9224	0.92	0.9127	0.9191	0.9147	0.9101	0.9219
NA11882	HapMap	CEU	EUR	HapMap	0.9892	0.9846	0.9735	0.9628	0.9609	0.9571	0.8652	0.8597	0.8516	0.8534	0.833	0.8407	0.8382	0.8378	0.8387	0.8388	0.8417	0.8448	0.8667	0.8637	0.8615	0.8573	0.8615	0.8623	0.8662	0.8747	0.8719	0.9324	0.9135	0.9239	0.9242	0.9219	0.9193	0.9234	0.9163	0.9194	0.9201	0.9112	0.9217	0.9178	0.914	0.9157	0.9159	0.9113	0.9188
NA11891	HapMap	CEU	EUR	HapMap	0.995	0.9896	0.9766	0.9661	0.9634	0.9576	0.87	0.8622	0.8569	0.8546	0.8439	0.8432	0.8419	0.845	0.8369	0.8417	0.846	0.8519	0.8713	0.8671	0.8625	0.859	0.8637	0.8686	0.8663	0.8769	0.8753	0.9345	0.9164	0.9257	0.9284	0.925	0.9252	0.9255	0.9205	0.9242	0.9235	0.9173	0.9199	0.9211	0.919	0.9209	0.9162	0.9171	0.9197
NA11892	HapMap	CEU	EUR	HapMap	0.9887	0.9854	0.9732	0.9628	0.9589	0.9541	0.8624	0.8602	0.849	0.8501	0.8342	0.8404	0.838	0.8391	0.837	0.8333	0.8404	0.8437	0.8678	0.8595	0.8597	0.8532	0.8571	0.8628	0.861	0.8756	0.869	0.9284	0.9088	0.9207	0.922	0.9187	0.9226	0.9212	0.9179	0.9193	0.9181	0.9126	0.9162	0.917	0.9122	0.916	0.916	0.9084	0.9181
NA11893	HapMap	CEU	EUR	HapMap	0.993	0.9878	0.9772	0.9625	0.9624	0.9568	0.865	0.8603	0.8504	0.8529	0.8368	0.8394	0.8382	0.8448	0.8359	0.8347	0.8403	0.8489	0.867	0.8618	0.8632	0.8543	0.8584	0.8636	0.8649	0.877	0.869	0.9283	0.9125	0.9227	0.9248	0.9196	0.9221	0.9212	0.9184	0.9181	0.9236	0.9122	0.9184	0.9173	0.9146	0.9173	0.9147	0.9108	0.9192
NA11894	HapMap	CEU	EUR	HapMap	0.9878	0.985	0.9718	0.9595	0.9574	0.9516	0.8633	0.8578	0.8509	0.8541	0.8353	0.8435	0.8367	0.841	0.8369	0.8355	0.8408	0.8436	0.8675	0.8631	0.8624	0.8545	0.8586	0.8655	0.8653	0.8772	0.8716	0.9324	0.9084	0.9222	0.9239	0.9207	0.923	0.9193	0.9164	0.9208	0.9207	0.912	0.9149	0.915	0.9132	0.9158	0.9155	0.9103	0.9183
NA11917	HapMap	CEU	EUR	HapMap	0.9918	0.9889	0.9768	0.9639	0.9627	0.9591	0.8654	0.8635	0.8541	0.8557	0.8459	0.8491	0.8399	0.8457	0.8366	0.8401	0.8427	0.8496	0.8679	0.8669	0.8655	0.8574	0.8645	0.8703	0.8707	0.8814	0.8781	0.9346	0.9165	0.9257	0.9259	0.926	0.9247	0.9256	0.9229	0.9215	0.9285	0.9173	0.9233	0.9207	0.9151	0.9215	0.9208	0.9164	0.9237
NA11918	HapMap	CEU	EUR	HapMap	0.9893	0.9858	0.9739	0.9621	0.9582	0.9554	0.8643	0.8582	0.8487	0.8492	0.8368	0.8363	0.8365	0.8368	0.8348	0.8372	0.8382	0.8457	0.8622	0.8633	0.858	0.8535	0.86	0.8613	0.8603	0.875	0.8685	0.9284	0.9083	0.9196	0.9209	0.9245	0.9199	0.9166	0.9119	0.9156	0.9229	0.9096	0.9131	0.9121	0.9125	0.9139	0.9107	0.9089	0.9159
NA11919	HapMap	CEU	EUR	HapMap	0.9892	0.9867	0.9743	0.963	0.9575	0.9558	0.8665	0.8653	0.8541	0.8538	0.8391	0.8448	0.84	0.8433	0.837	0.8367	0.8449	0.8468	0.8684	0.8626	0.8631	0.8549	0.8589	0.862	0.8651	0.879	0.8726	0.9323	0.9111	0.9239	0.9242	0.9262	0.926	0.9234	0.922	0.9228	0.9225	0.9132	0.9188	0.9166	0.9148	0.9172	0.9186	0.9138	0.9222
NA11920	HapMap	CEU	EUR	HapMap	0.989	0.9854	0.9745	0.9617	0.9595	0.9562	0.8666	0.857	0.8504	0.8518	0.836	0.8385	0.8397	0.8379	0.8332	0.8363	0.8411	0.8428	0.8641	0.859	0.8586	0.8542	0.8614	0.8636	0.8612	0.8728	0.873	0.9281	0.9101	0.9209	0.9241	0.9193	0.9212	0.9222	0.9197	0.9183	0.9205	0.9134	0.9193	0.9169	0.914	0.9168	0.9132	0.9115	0.9184
NA11930	HapMap	CEU	EUR	HapMap	0.9887	0.9852	0.9743	0.9629	0.9598	0.9559	0.868	0.8593	0.8549	0.8539	0.8418	0.841	0.8404	0.8469	0.8393	0.8444	0.8441	0.8492	0.8682	0.8683	0.8641	0.8574	0.8625	0.864	0.8659	0.8761	0.8752	0.931	0.9149	0.9203	0.9244	0.9227	0.9207	0.9202	0.9175	0.9174	0.9228	0.9166	0.92	0.921	0.9178	0.9165	0.9172	0.9125	0.9196
NA11931	HapMap	CEU	EUR	HapMap	0.9851	0.9808	0.9721	0.9579	0.9577	0.9542	0.8641	0.8571	0.8496	0.847	0.8348	0.8444	0.8405	0.8369	0.8335	0.8346	0.8403	0.8446	0.8667	0.8594	0.859	0.8551	0.8606	0.8602	0.8641	0.8751	0.872	0.925	0.9093	0.9174	0.9186	0.922	0.92	0.9193	0.9193	0.9187	0.9205	0.9143	0.9178	0.9168	0.9119	0.9159	0.9126	0.9072	0.9154
NA11992	HapMap	CEU	EUR	HapMap	0.9911	0.9844	0.9736	0.962	0.9619	0.9569	0.8695	0.8632	0.8511	0.8551	0.8426	0.8429	0.8431	0.8465	0.8365	0.8346	0.843	0.8515	0.8702	0.8687	0.8632	0.8566	0.8605	0.8654	0.8677	0.878	0.8748	0.9368	0.9149	0.9267	0.9289	0.9271	0.9265	0.9271	0.9207	0.9266	0.9275	0.9175	0.9236	0.9217	0.9194	0.9219	0.9173	0.9197	0.9229
NA11993	HapMap	CEU	EUR	HapMap	0.9861	0.9832	0.9714	0.9594	0.9586	0.9535	0.8647	0.8604	0.8488	0.8514	0.8353	0.8382	0.8416	0.8397	0.8345	0.8376	0.836	0.8453	0.8636	0.86	0.8626	0.856	0.8578	0.8611	0.8617	0.8733	0.8727	0.9285	0.9097	0.9227	0.9217	0.9224	0.9202	0.9205	0.9213	0.9207	0.9213	0.9132	0.9193	0.9194	0.9159	0.9153	0.9144	0.9104	0.9185
NA11994	HapMap	CEU	EUR	HapMap	0.9941	0.9887	0.9787	0.9666	0.9623	0.9591	0.8727	0.8653	0.8568	0.8609	0.8415	0.8455	0.8455	0.8447	0.8412	0.8415	0.8442	0.8484	0.8699	0.8699	0.8689	0.8602	0.8651	0.8682	0.8683	0.878	0.8741	0.9334	0.9137	0.9241	0.9251	0.9247	0.9225	0.9219	0.9195	0.922	0.9227	0.9145	0.9217	0.9184	0.9167	0.9169	0.916	0.9133	0.919
NA11995	HapMap	CEU	EUR	HapMap	0.9884	0.984	0.9708	0.9598	0.9575	0.9551	0.8621	0.8598	0.853	0.8528	0.839	0.841	0.8382	0.8428	0.8336	0.8347	0.8398	0.8481	0.8671	0.8616	0.8655	0.8575	0.8596	0.8648	0.8669	0.8766	0.8745	0.9341	0.9118	0.9271	0.9263	0.9226	0.9245	0.9241	0.9212	0.9236	0.9274	0.9165	0.9228	0.9202	0.9182	0.9183	0.919	0.9141	0.9238
NA12003	HapMap	CEU	EUR	HapMap	0.9919	0.9868	0.9767	0.9638	0.9604	0.9585	0.8658	0.8633	0.8542	0.8566	0.847	0.845	0.8442	0.846	0.8409	0.8427	0.843	0.8533	0.8665	0.8659	0.866	0.8585	0.8597	0.8658	0.8657	0.8781	0.8722	0.9317	0.9147	0.9214	0.9239	0.9228	0.9225	0.922	0.9188	0.9219	0.923	0.9147	0.9183	0.9186	0.9137	0.9171	0.9096	0.9122	0.9174
NA12005	HapMap	CEU	EUR	HapMap	0.9919	0.9896	0.9784	0.9639	0.964	0.9607	0.87	0.8631	0.8568	0.8589	0.8434	0.8426	0.8424	0.8432	0.8418	0.8394	0.845	0.8515	0.8679	0.866	0.8683	0.8592	0.8613	0.8662	0.8705	0.8784	0.8767	0.934	0.915	0.9257	0.9277	0.9259	0.9267	0.9268	0.9233	0.9222	0.9257	0.9164	0.9217	0.9213	0.9186	0.9215	0.9177	0.9149	0.9238
NA12006	HapMap	CEU	EUR	HapMap	0.988	0.9856	0.9729	0.9622	0.9577	0.955	0.8639	0.8565	0.8502	0.8526	0.8315	0.8409	0.8375	0.8382	0.8337	0.8348	0.8382	0.8439	0.8648	0.8609	0.8617	0.8561	0.8612	0.8602	0.8664	0.8726	0.8735	0.9279	0.9089	0.9193	0.9204	0.9188	0.9216	0.9192	0.9161	0.92	0.921	0.9124	0.9169	0.9164	0.9149	0.9152	0.9154	0.9089	0.9167
NA12043	HapMap	CEU	EUR	HapMap	0.9932	0.9868	0.9768	0.9652	0.9623	0.9578	0.872	0.8663	0.8495	0.8554	0.8422	0.8418	0.8426	0.8465	0.8345	0.8386	0.8449	0.85	0.8689	0.8636	0.8646	0.855	0.8629	0.8637	0.8685	0.8794	0.8741	0.9335	0.9165	0.9249	0.9266	0.9264	0.9228	0.9233	0.9197	0.9214	0.9198	0.9148	0.9204	0.9185	0.9157	0.9194	0.9164	0.9113	0.9218
NA12044	HapMap	CEU	EUR	HapMap	0.99	0.9865	0.9736	0.9612	0.9576	0.9566	0.864	0.8594	0.8521	0.8519	0.8372	0.8367	0.8418	0.8436	0.8318	0.8344	0.8404	0.8417	0.8664	0.8667	0.8654	0.854	0.8606	0.8623	0.8674	0.8794	0.8749	0.9328	0.9126	0.9235	0.9246	0.9229	0.9241	0.9228	0.921	0.9206	0.9246	0.9182	0.9221	0.9202	0.9168	0.9195	0.9125	0.915	0.9199
NA12045	HapMap	CEU	EUR	HapMap	0.9885	0.9869	0.9745	0.9622	0.9615	0.9593	0.8672	0.8644	0.8543	0.8535	0.84	0.8454	0.8416	0.8451	0.8381	0.841	0.8465	0.8466	0.8672	0.865	0.8624	0.8589	0.8628	0.8672	0.8656	0.8766	0.876	0.932	0.913	0.9247	0.9244	0.9258	0.9239	0.926	0.9213	0.9228	0.9253	0.9144	0.9198	0.917	0.9176	0.9197	0.9189	0.9126	0.9195
NA12056	HapMap	CEU	EUR	HapMap	0.9925	0.9887	0.9782	0.9642	0.9633	0.9595	0.8681	0.863	0.8532	0.8564	0.8422	0.8439	0.8401	0.8472	0.8373	0.8376	0.8432	0.8491	0.8693	0.8684	0.866	0.8608	0.8637	0.8676	0.866	0.8827	0.874	0.9347	0.914	0.9285	0.9269	0.9239	0.9244	0.9269	0.9196	0.9239	0.9265	0.9144	0.9248	0.9203	0.9154	0.9198	0.9157	0.9138	0.9213
NA12057	HapMap	CEU	EUR	HapMap	0.988	0.9853	0.9747	0.9622	0.9592	0.9549	0.8635	0.8642	0.8523	0.8491	0.8359	0.8418	0.8402	0.8455	0.8361	0.833	0.8391	0.8491	0.8658	0.8615	0.8671	0.8572	0.8618	0.863	0.8677	0.8796	0.8733	0.9292	0.9126	0.9204	0.9246	0.9233	0.92	0.923	0.9196	0.9207	0.923	0.9157	0.9176	0.9158	0.9119	0.9132	0.9145	0.9119	0.9203
NA12144	HapMap	CEU	EUR	HapMap	0.9921	0.9863	0.9741	0.9626	0.9607	0.9547	0.8669	0.8612	0.8502	0.8518	0.8423	0.8418	0.8441	0.842	0.8375	0.8435	0.8428	0.8488	0.8697	0.8651	0.8633	0.8555	0.8606	0.863	0.8637	0.8809	0.8723	0.9318	0.9119	0.9225	0.9219	0.9249	0.9224	0.9232	0.9196	0.9184	0.9238	0.9172	0.9197	0.9216	0.9166	0.9162	0.9141	0.912	0.9211
NA12145	HapMap	CEU	EUR	HapMap	0.9881	0.9843	0.9746	0.9621	0.9583	0.9557	0.8622	0.8597	0.85	0.8514	0.836	0.8386	0.8375	0.842	0.8338	0.8374	0.8402	0.8437	0.867	0.8657	0.8613	0.8558	0.8583	0.8613	0.8606	0.8783	0.8728	0.9317	0.912	0.9214	0.9257	0.9244	0.9224	0.9191	0.9196	0.9178	0.9207	0.916	0.918	0.9183	0.9145	0.914	0.9138	0.914	0.9192
NA12146	HapMap	CEU	EUR	HapMap	0.9901	0.9837	0.974	0.9626	0.9592	0.9533	0.8658	0.8634	0.8511	0.855	0.8418	0.8421	0.8438	0.844	0.8378	0.8364	0.8414	0.8469	0.8678	0.8669	0.8655	0.8599	0.8609	0.8634	0.8649	0.8713	0.8726	0.9309	0.9156	0.9229	0.9249	0.924	0.9244	0.9248	0.921	0.9206	0.9256	0.9156	0.9195	0.9196	0.9166	0.9194	0.9153	0.9132	0.9193
NA12154	HapMap	CEU	EUR	HapMap	0.9923	0.9893	0.9783	0.9653	0.9636	0.9616	0.8687	0.8614	0.8555	0.8564	0.8407	0.8432	0.8408	0.8457	0.8381	0.8396	0.8428	0.847	0.8649	0.8697	0.865	0.8579	0.8641	0.8655	0.8666	0.877	0.8742	0.9286	0.9145	0.9223	0.9271	0.9236	0.928	0.926	0.9199	0.9228	0.9235	0.9156	0.9223	0.9198	0.9195	0.9167	0.9202	0.9107	0.9222
NA12155	HapMap	CEU	EUR	HapMap	0.9928	0.9846	0.9752	0.9655	0.9617	0.9563	0.8692	0.8626	0.8535	0.853	0.8415	0.8446	0.8361	0.8427	0.8348	0.8365	0.8388	0.8479	0.8639	0.865	0.861	0.8581	0.859	0.8662	0.8635	0.8807	0.8737	0.933	0.9151	0.9236	0.9246	0.9244	0.9222	0.9249	0.9234	0.9245	0.9262	0.9184	0.9218	0.9205	0.9187	0.9181	0.9193	0.9129	0.9214
NA12156	HapMap	CEU	EUR	HapMap	0.9858	0.9804	0.9704	0.9584	0.955	0.9524	0.8628	0.8613	0.8489	0.8481	0.8357	0.8353	0.8411	0.839	0.8345	0.8352	0.8366	0.8473	0.8626	0.8617	0.8589	0.8512	0.8596	0.8586	0.863	0.8721	0.8693	0.9302	0.9065	0.9206	0.9192	0.921	0.9215	0.9206	0.9159	0.9175	0.923	0.9133	0.9167	0.9166	0.911	0.9143	0.9142	0.911	0.9171
NA12234	HapMap	CEU	EUR	HapMap	0.9862	0.9853	0.9733	0.9601	0.9581	0.9541	0.8618	0.8614	0.8511	0.852	0.8391	0.8403	0.8342	0.8419	0.8338	0.836	0.8389	0.8428	0.8682	0.8624	0.8617	0.8549	0.8581	0.8659	0.8645	0.8761	0.8706	0.9257	0.9093	0.9188	0.9219	0.9188	0.9181	0.9202	0.9194	0.9182	0.919	0.9103	0.9179	0.9164	0.9128	0.9128	0.9146	0.9084	0.9191
NA12239	HapMap	CEU	EUR	HapMap	0.9858	0.9811	0.9715	0.9576	0.9555	0.9514	0.8661	0.8547	0.8497	0.8504	0.8346	0.8419	0.8397	0.838	0.8325	0.8298	0.8361	0.8462	0.8642	0.8604	0.8599	0.8532	0.8578	0.8622	0.8614	0.8723	0.8702	0.9262	0.9067	0.9197	0.9228	0.9204	0.9182	0.9202	0.9168	0.9175	0.92	0.9123	0.9147	0.914	0.9131	0.9128	0.9107	0.9086	0.9143
NA12248	HapMap	CEU	EUR	HapMap	0.9923	0.99	0.9784	0.9653	0.9622	0.9591	0.874	0.8631	0.8549	0.8559	0.8389	0.8489	0.8401	0.847	0.8407	0.8393	0.8425	0.8495	0.8658	0.8682	0.8636	0.8601	0.865	0.8668	0.8668	0.8758	0.8745	0.9293	0.9124	0.9237	0.925	0.9246	0.9222	0.9232	0.9193	0.9203	0.923	0.9141	0.9202	0.9175	0.9158	0.9164	0.9173	0.9128	0.9207
NA12249	HapMap	CEU	EUR	HapMap	0.9934	0.9894	0.9763	0.9646	0.9638	0.9593	0.8699	0.865	0.8526	0.8545	0.8388	0.8495	0.8386	0.8445	0.8393	0.8397	0.8409	0.8503	0.8676	0.8641	0.8625	0.8575	0.8612	0.8639	0.864	0.8756	0.8734	0.9307	0.9096	0.921	0.9215	0.9205	0.9213	0.9199	0.9177	0.9186	0.9221	0.9156	0.9178	0.9185	0.9178	0.9156	0.9149	0.913	0.9186
NA12264	HapMap	CEU	EUR	HapMap	0.9902	0.987	0.9768	0.964	0.96	0.9586	0.869	0.8627	0.8533	0.8503	0.842	0.8472	0.8391	0.8462	0.8398	0.8423	0.8453	0.8461	0.8642	0.8638	0.8603	0.8588	0.8612	0.8623	0.8659	0.8802	0.877	0.9349	0.9115	0.928	0.9309	0.9279	0.9272	0.9269	0.9219	0.9233	0.928	0.9197	0.9223	0.9197	0.9166	0.9211	0.9204	0.9166	0.9233
NA12272	HapMap	CEU	EUR	HapMap	0.9916	0.9861	0.9728	0.9631	0.9617	0.9569	0.8688	0.8622	0.8542	0.8555	0.8394	0.8422	0.8452	0.8454	0.8388	0.8385	0.8453	0.8484	0.8695	0.8657	0.8633	0.8586	0.8628	0.8689	0.8672	0.8806	0.8748	0.9341	0.9154	0.9244	0.9268	0.9259	0.9259	0.9247	0.9238	0.9231	0.9251	0.9183	0.9223	0.9264	0.9194	0.92	0.9183	0.9144	0.9245
NA12273	HapMap	CEU	EUR	HapMap	0.9867	0.9825	0.9684	0.9582	0.9563	0.9531	0.8638	0.8609	0.8524	0.8493	0.8376	0.8382	0.8402	0.8424	0.833	0.8336	0.841	0.8439	0.8651	0.8627	0.8594	0.8544	0.8556	0.8599	0.8658	0.8765	0.8712	0.9322	0.911	0.9175	0.9234	0.9242	0.9235	0.9226	0.9189	0.9183	0.9234	0.917	0.9167	0.9175	0.9166	0.9147	0.915	0.9133	0.9219
NA12275	HapMap	CEU	EUR	HapMap	0.9857	0.9819	0.971	0.9573	0.9571	0.9532	0.8643	0.8598	0.852	0.8483	0.8376	0.8396	0.839	0.8389	0.8369	0.8402	0.842	0.8428	0.8687	0.8619	0.8612	0.8542	0.8613	0.8653	0.8644	0.8762	0.8719	0.9339	0.9133	0.922	0.9229	0.9222	0.9205	0.9192	0.9185	0.9209	0.9218	0.9134	0.9154	0.9168	0.91	0.917	0.9138	0.9091	0.9164
NA12282	HapMap	CEU	EUR	HapMap	0.9891	0.9863	0.9741	0.9628	0.959	0.9549	0.8608	0.8596	0.8505	0.8524	0.8376	0.8407	0.8359	0.8436	0.8356	0.8378	0.8375	0.8464	0.8654	0.8639	0.8601	0.8575	0.8618	0.8637	0.8662	0.8742	0.8705	0.9301	0.9085	0.9227	0.9236	0.9224	0.9184	0.9213	0.9178	0.9219	0.923	0.9129	0.9178	0.9221	0.9147	0.9152	0.9125	0.9082	0.9202
NA12283	HapMap	CEU	EUR	HapMap	0.9872	0.9838	0.9707	0.9602	0.958	0.9536	0.8627	0.8612	0.8502	0.8539	0.8385	0.8444	0.8388	0.8459	0.8366	0.836	0.8421	0.8497	0.8659	0.8619	0.8619	0.8571	0.8592	0.8638	0.8613	0.8777	0.8728	0.9277	0.9119	0.9212	0.9208	0.9199	0.9199	0.9203	0.9196	0.9172	0.9226	0.9145	0.9187	0.9169	0.914	0.9169	0.9137	0.9095	0.918
NA12286	HapMap	CEU	EUR	HapMap	0.9901	0.9876	0.9751	0.9632	0.9595	0.9557	0.8693	0.8599	0.8516	0.8569	0.8397	0.8447	0.8406	0.8434	0.8401	0.84	0.8419	0.8468	0.8686	0.8651	0.8633	0.8581	0.8568	0.8665	0.8674	0.8774	0.8717	0.9291	0.9114	0.922	0.9262	0.9263	0.9207	0.9207	0.9201	0.9191	0.9209	0.9135	0.9187	0.9175	0.9129	0.9177	0.9166	0.9124	0.919
NA12287	HapMap	CEU	EUR	HapMap	0.9872	0.984	0.9722	0.9581	0.9592	0.9563	0.8625	0.8629	0.8475	0.8526	0.8345	0.839	0.8412	0.841	0.8338	0.8396	0.8395	0.8436	0.8644	0.8619	0.8585	0.8542	0.857	0.8643	0.8642	0.874	0.8738	0.9311	0.9116	0.9225	0.923	0.9241	0.92	0.9216	0.9196	0.915	0.9224	0.9125	0.9172	0.9181	0.9136	0.9183	0.9149	0.9114	0.9193
NA12335	HapMap	CEU	EUR	HapMap	0.9907	0.9848	0.9732	0.9616	0.9598	0.9566	0.865	0.8646	0.8533	0.8536	0.8422	0.8433	0.8415	0.846	0.8387	0.8388	0.8466	0.8482	0.8687	0.8644	0.8673	0.8593	0.8614	0.8676	0.8645	0.8761	0.8734	0.9308	0.9112	0.9206	0.9237	0.9233	0.9218	0.9231	0.9206	0.9216	0.9224	0.9134	0.9193	0.9193	0.9133	0.9197	0.9156	0.9126	0.9186
NA12336	HapMap	CEU	EUR	HapMap	0.99	0.9832	0.9729	0.9614	0.9548	0.9544	0.8659	0.8611	0.8466	0.8488	0.8375	0.8388	0.8387	0.8366	0.8338	0.836	0.8337	0.8455	0.865	0.8626	0.8614	0.8576	0.8597	0.8585	0.8645	0.8736	0.8727	0.9301	0.9086	0.9193	0.9208	0.9173	0.922	0.9197	0.92	0.9204	0.921	0.9103	0.9167	0.9157	0.9131	0.9111	0.9127	0.9102	0.9164
NA12340	HapMap	CEU	EUR	HapMap	0.9925	0.9863	0.9748	0.9634	0.961	0.9588	0.864	0.8617	0.8516	0.8535	0.8421	0.8402	0.8399	0.845	0.8384	0.8403	0.8429	0.851	0.8704	0.864	0.8658	0.8577	0.8603	0.8659	0.8607	0.8774	0.8754	0.9337	0.9111	0.9207	0.9232	0.9251	0.9218	0.9232	0.9196	0.9223	0.9238	0.9147	0.922	0.9189	0.9153	0.9203	0.9176	0.9152	0.9217
NA12341	HapMap	CEU	EUR	HapMap	0.9873	0.9814	0.9713	0.9581	0.9564	0.9536	0.8622	0.8597	0.8509	0.8495	0.8371	0.8428	0.8366	0.8408	0.8331	0.8336	0.8385	0.8439	0.8617	0.8629	0.8594	0.8535	0.8615	0.8637	0.8627	0.8723	0.8713	0.9288	0.91	0.92	0.9239	0.9209	0.9192	0.9232	0.9199	0.9184	0.9218	0.9128	0.916	0.9148	0.9126	0.9158	0.9148	0.908	0.9171
NA12342	HapMap	CEU	EUR	HapMap	0.9975	0.9932	0.9816	0.9717	0.9648	0.9653	0.8766	0.8733	0.8602	0.858	0.8491	0.8488	0.8499	0.8461	0.8431	0.8459	0.845	0.8565	0.8764	0.8729	0.8719	0.867	0.8701	0.8693	0.8732	0.8835	0.8819	0.938	0.9179	0.9288	0.9292	0.9298	0.9294	0.9313	0.9263	0.9277	0.9298	0.9224	0.9265	0.9267	0.9203	0.921	0.9228	0.9197	0.9272
NA12343	HapMap	CEU	EUR	HapMap	0.9918	0.9828	0.9733	0.9583	0.9567	0.9523	0.863	0.8596	0.847	0.8505	0.8346	0.8371	0.8355	0.8387	0.8338	0.8338	0.8371	0.8453	0.8663	0.863	0.8615	0.8554	0.8584	0.8632	0.8634	0.873	0.8717	0.9282	0.9084	0.9189	0.9215	0.9202	0.9174	0.9205	0.9177	0.9181	0.9218	0.9108	0.9163	0.9126	0.9133	0.9117	0.9131	0.9111	0.9162
NA12344	HapMap	CEU	EUR	HapMap	0.9914	0.9862	0.9754	0.9629	0.9614	0.9541	0.8668	0.8652	0.8534	0.8512	0.8389	0.8429	0.8395	0.8435	0.8376	0.8396	0.8405	0.8456	0.8681	0.8613	0.8653	0.8573	0.8605	0.8666	0.8659	0.8766	0.8717	0.929	0.9105	0.9235	0.9241	0.9212	0.9202	0.9238	0.9197	0.9202	0.9208	0.9163	0.919	0.9171	0.9139	0.9179	0.9144	0.913	0.9218
NA12347	HapMap	CEU	EUR	HapMap	0.9924	0.9869	0.9766	0.9647	0.9616	0.9543	0.8667	0.8644	0.8572	0.857	0.8394	0.8438	0.8405	0.8469	0.8418	0.836	0.8438	0.849	0.8679	0.8649	0.8632	0.8558	0.8588	0.8683	0.8651	0.8761	0.8749	0.9336	0.9131	0.9231	0.9256	0.9219	0.9212	0.9259	0.9209	0.9235	0.9237	0.9163	0.922	0.9195	0.9136	0.9197	0.9177	0.9131	0.9184
NA12348	HapMap	CEU	EUR	HapMap	0.9893	0.9854	0.9742	0.9618	0.9589	0.9575	0.8658	0.8631	0.8499	0.8487	0.8391	0.845	0.8374	0.8444	0.8356	0.8406	0.8381	0.8474	0.8686	0.8629	0.8651	0.8584	0.8601	0.8633	0.8664	0.8773	0.8689	0.9255	0.9108	0.9228	0.9194	0.9214	0.9202	0.9207	0.9175	0.915	0.9188	0.9133	0.9168	0.9163	0.9114	0.9133	0.9126	0.9104	0.9192
NA12375	HapMap	CEU	EUR	HapMap	0.9913	0.9874	0.975	0.9645	0.961	0.9589	0.8665	0.8636	0.8542	0.8535	0.8405	0.8454	0.8428	0.8453	0.8429	0.8424	0.8431	0.8497	0.8658	0.8682	0.8652	0.8627	0.864	0.8689	0.8649	0.8816	0.8776	0.9355	0.9157	0.9265	0.928	0.9299	0.9282	0.9262	0.9233	0.9222	0.9273	0.9185	0.9219	0.9241	0.9212	0.9192	0.9198	0.9161	0.9265
NA12376	HapMap	CEU	EUR	HapMap	0.9896	0.987	0.9744	0.9604	0.9584	0.9568	0.8673	0.8653	0.8478	0.8491	0.8357	0.8416	0.8396	0.8451	0.8382	0.8393	0.8432	0.8473	0.8665	0.8636	0.8662	0.8524	0.8601	0.8665	0.8653	0.8769	0.8751	0.9335	0.9118	0.9245	0.9231	0.9269	0.9212	0.9256	0.9198	0.9208	0.9207	0.9153	0.9212	0.9202	0.9153	0.9149	0.917	0.9139	0.9185
NA12383	HapMap	CEU	EUR	HapMap	0.9881	0.9839	0.971	0.9601	0.9557	0.9541	0.861	0.8582	0.8497	0.8474	0.8329	0.8409	0.837	0.8423	0.8386	0.8324	0.8384	0.8449	0.8621	0.8634	0.8624	0.8574	0.8587	0.8629	0.8624	0.8771	0.8725	0.9302	0.9125	0.9234	0.9224	0.9222	0.9226	0.922	0.9203	0.9184	0.9236	0.9138	0.919	0.9194	0.914	0.9138	0.9157	0.9127	0.9216
NA12386	HapMap	CEU	EUR	HapMap	0.9892	0.9844	0.9741	0.9616	0.9603	0.9552	0.8667	0.858	0.8453	0.8529	0.8387	0.8418	0.8395	0.8386	0.8365	0.8364	0.8445	0.8466	0.8653	0.8638	0.8618	0.8557	0.8595	0.8637	0.8662	0.8762	0.8743	0.931	0.911	0.9222	0.9222	0.9227	0.9214	0.9239	0.9173	0.92	0.9235	0.9117	0.9187	0.917	0.9139	0.917	0.9164	0.9135	0.9188
NA12399	HapMap	CEU	EUR	HapMap	0.9934	0.9891	0.9777	0.9661	0.9622	0.9578	0.8733	0.8668	0.8531	0.8538	0.8419	0.8454	0.8452	0.8449	0.8409	0.841	0.847	0.8515	0.8698	0.8685	0.868	0.8613	0.8612	0.868	0.8712	0.8805	0.8783	0.9356	0.9164	0.9277	0.9267	0.9277	0.9279	0.9279	0.9226	0.9253	0.9271	0.9188	0.9229	0.9203	0.9183	0.923	0.9209	0.9194	0.9236
NA12400	HapMap	CEU	EUR	HapMap	0.9892	0.9838	0.9724	0.9594	0.9612	0.9561	0.8656	0.8582	0.8486	0.8508	0.841	0.8369	0.836	0.8419	0.8344	0.8359	0.8419	0.8451	0.866	0.8625	0.8612	0.8548	0.8572	0.8607	0.861	0.8766	0.8733	0.9317	0.9115	0.9222	0.9202	0.9233	0.919	0.9215	0.9167	0.9213	0.9218	0.914	0.9189	0.9187	0.9131	0.9169	0.9147	0.9101	0.9197
NA12413	HapMap	CEU	EUR	HapMap	0.9928	0.9891	0.9788	0.9626	0.9621	0.9565	0.8646	0.8604	0.8509	0.8528	0.8381	0.8423	0.8406	0.8465	0.8379	0.8414	0.8441	0.8443	0.8729	0.8655	0.8669	0.8606	0.8666	0.8649	0.8643	0.8805	0.8751	0.9332	0.9155	0.9273	0.9276	0.9263	0.9257	0.9276	0.9255	0.9237	0.9258	0.9164	0.9236	0.9225	0.9174	0.9202	0.9178	0.9172	0.921
NA12489	HapMap	CEU	EUR	HapMap	0.9907	0.9879	0.9766	0.962	0.9588	0.9582	0.8672	0.8616	0.8496	0.8494	0.8355	0.8421	0.8392	0.8427	0.8341	0.8369	0.8432	0.8486	0.867	0.8646	0.8655	0.8527	0.8616	0.8664	0.8666	0.8756	0.8733	0.9314	0.9124	0.9235	0.9255	0.9259	0.9219	0.923	0.9192	0.9201	0.921	0.9155	0.92	0.9179	0.9146	0.9175	0.9189	0.9129	0.9216
NA12546	HapMap	CEU	EUR	HapMap	0.9903	0.9874	0.9753	0.9609	0.9611	0.9581	0.8683	0.8649	0.8518	0.8541	0.8422	0.8434	0.8426	0.846	0.8392	0.843	0.8461	0.8504	0.8734	0.863	0.8652	0.8569	0.8647	0.8663	0.8684	0.8813	0.8787	0.9347	0.9135	0.9256	0.9236	0.9273	0.9215	0.9247	0.9198	0.9203	0.9225	0.9188	0.9208	0.922	0.9166	0.9154	0.9178	0.9142	0.919
NA12707	HapMap	CEU	EUR	HapMap	0.9908	0.9878	0.9768	0.9627	0.9599	0.958	0.8671	0.8633	0.8485	0.8509	0.8389	0.8424	0.8449	0.8462	0.8378	0.8372	0.8436	0.8491	0.8687	0.8657	0.8623	0.8597	0.865	0.8669	0.8667	0.8779	0.876	0.9326	0.9131	0.923	0.9248	0.9258	0.9235	0.9241	0.9224	0.9181	0.9215	0.9163	0.9198	0.9186	0.915	0.9162	0.9181	0.9111	0.9163
NA12708	HapMap	CEU	EUR	HapMap	0.9907	0.9847	0.9744	0.9615	0.9593	0.9549	0.8661	0.8621	0.8482	0.8499	0.8414	0.8419	0.8409	0.8403	0.8355	0.8351	0.8429	0.8444	0.8689	0.8629	0.8614	0.8578	0.8611	0.8632	0.8619	0.8746	0.8724	0.927	0.9091	0.9199	0.9197	0.9218	0.9202	0.9205	0.9164	0.9157	0.9196	0.9136	0.915	0.9162	0.9097	0.9163	0.9126	0.9095	0.9142
NA12716	HapMap	CEU	EUR	HapMap	0.9923	0.9886	0.978	0.9646	0.9635	0.959	0.8657	0.8635	0.8472	0.8524	0.841	0.8437	0.8393	0.8461	0.8364	0.8414	0.8437	0.848	0.8705	0.8702	0.8623	0.8589	0.8634	0.8683	0.8686	0.8763	0.8759	0.9346	0.9151	0.9229	0.9264	0.9268	0.9241	0.9255	0.9207	0.9223	0.9244	0.9163	0.9173	0.9203	0.9177	0.918	0.9178	0.9134	0.9203
NA12718	HapMap	CEU	EUR	HapMap	0.989	0.9841	0.9729	0.9614	0.9582	0.954	0.8645	0.8608	0.8484	0.8479	0.8398	0.8397	0.8422	0.8443	0.8361	0.8357	0.8408	0.8443	0.8684	0.8651	0.8622	0.8552	0.8619	0.8658	0.8651	0.8759	0.8762	0.9293	0.9123	0.9211	0.9233	0.9229	0.9201	0.9237	0.9159	0.9182	0.9233	0.9156	0.9185	0.9176	0.9128	0.9188	0.9133	0.911	0.9181
NA12739	HapMap	CEU	EUR	HapMap	0.9914	0.9872	0.977	0.9648	0.9627	0.959	0.8702	0.8655	0.856	0.8537	0.8394	0.8445	0.8404	0.8455	0.8379	0.8396	0.8437	0.8467	0.8693	0.868	0.8637	0.8592	0.8614	0.8698	0.8681	0.8751	0.8728	0.9316	0.9149	0.9255	0.9263	0.9235	0.9252	0.9237	0.9224	0.92	0.9237	0.9171	0.9216	0.9213	0.9167	0.9172	0.9166	0.9138	0.9205
NA12740	HapMap	CEU	EUR	HapMap	0.9862	0.9833	0.97	0.9608	0.9568	0.9507	0.8641	0.8583	0.8524	0.8496	0.837	0.8388	0.8394	0.8418	0.8338	0.8364	0.8409	0.8447	0.8674	0.8621	0.859	0.8543	0.8581	0.8621	0.8629	0.8753	0.8686	0.9307	0.9068	0.9193	0.9224	0.9207	0.9174	0.9217	0.916	0.9168	0.9208	0.9112	0.9192	0.9164	0.914	0.9149	0.9164	0.9092	0.9199
NA12748	HapMap	CEU	EUR	HapMap	0.9888	0.9838	0.9721	0.9601	0.9579	0.9566	0.8667	0.8638	0.8538	0.8498	0.8371	0.8431	0.8395	0.844	0.8346	0.8346	0.843	0.8442	0.8661	0.8645	0.8603	0.8567	0.8582	0.8642	0.8628	0.8738	0.8708	0.9272	0.9101	0.9196	0.9201	0.9198	0.9212	0.9181	0.9162	0.9165	0.9213	0.9115	0.9171	0.9185	0.9109	0.9127	0.9134	0.9095	0.9161
NA12749	HapMap	CEU	EUR	HapMap	0.9873	0.985	0.9744	0.9612	0.9586	0.9534	0.8637	0.8575	0.8506	0.8506	0.8374	0.8379	0.835	0.8424	0.8329	0.8376	0.8379	0.8439	0.8637	0.8615	0.8599	0.855	0.8585	0.864	0.8585	0.872	0.8683	0.9271	0.9083	0.9203	0.9215	0.9199	0.9214	0.9206	0.9197	0.9165	0.9202	0.9133	0.9182	0.9185	0.9117	0.9144	0.913	0.9107	0.916
NA12750	HapMap	CEU	EUR	HapMap	0.9929	0.9899	0.9745	0.9642	0.9602	0.9565	0.8659	0.8623	0.8561	0.8514	0.8427	0.8418	0.8396	0.844	0.8389	0.8438	0.8424	0.8497	0.8709	0.8691	0.8656	0.8598	0.8647	0.8697	0.8656	0.8772	0.8727	0.9349	0.912	0.9243	0.9266	0.9249	0.9226	0.9261	0.9204	0.9205	0.9254	0.917	0.9239	0.9226	0.9173	0.9175	0.9188	0.9129	0.9247
NA12751	HapMap	CEU	EUR	HapMap	0.987	0.9833	0.972	0.96	0.9593	0.9537	0.8651	0.8593	0.8533	0.8512	0.8378	0.842	0.8406	0.842	0.8309	0.8362	0.8394	0.8448	0.8643	0.8622	0.8602	0.8583	0.8579	0.8609	0.8651	0.8755	0.8719	0.9315	0.9106	0.9214	0.9239	0.9237	0.9217	0.9217	0.9193	0.919	0.9229	0.9135	0.9169	0.9167	0.9145	0.9172	0.9171	0.9116	0.9184
NA12752	HapMap	CEU	EUR	HapMap	0.9919	0.9884	0.9765	0.9666	0.9602	0.9592	0.8653	0.8629	0.8538	0.8537	0.8412	0.8411	0.841	0.8461	0.8425	0.8416	0.8411	0.8491	0.8668	0.8649	0.864	0.8588	0.8629	0.8704	0.863	0.8761	0.875	0.9331	0.9123	0.9215	0.9232	0.9231	0.9208	0.9215	0.921	0.9197	0.9201	0.914	0.917	0.9185	0.9138	0.9174	0.9148	0.9124	0.9206
NA12753	HapMap	CEU	EUR	HapMap	0.9872	0.9851	0.9721	0.9604	0.9556	0.9551	0.8608	0.8623	0.8508	0.8489	0.8373	0.8396	0.8403	0.8432	0.8348	0.8387	0.8372	0.8426	0.8627	0.8643	0.8605	0.855	0.8586	0.8658	0.8646	0.8709	0.8712	0.9274	0.9075	0.9198	0.9212	0.9202	0.9176	0.9202	0.9175	0.9178	0.9216	0.912	0.9151	0.9169	0.9117	0.9147	0.914	0.9101	0.9183
NA12760	HapMap	CEU	EUR	HapMap	0.9919	0.9893	0.9766	0.9639	0.9596	0.9583	0.8672	0.8693	0.8541	0.8557	0.8407	0.8466	0.8411	0.8487	0.8426	0.8438	0.8428	0.8482	0.8684	0.8669	0.8633	0.8576	0.8659	0.8713	0.868	0.879	0.876	0.9327	0.9127	0.9232	0.9235	0.9272	0.9227	0.9222	0.9241	0.9205	0.9217	0.915	0.9175	0.9217	0.9153	0.9172	0.9167	0.9137	0.9224
NA12761	HapMap	CEU	EUR	HapMap	0.9884	0.9852	0.9735	0.9621	0.9585	0.9549	0.863	0.86	0.8514	0.8509	0.8363	0.8412	0.8388	0.845	0.8371	0.8364	0.8386	0.8464	0.865	0.862	0.8619	0.854	0.8581	0.8659	0.8597	0.8736	0.8699	0.9275	0.9085	0.9202	0.9227	0.9199	0.9171	0.92	0.9179	0.9187	0.9189	0.9108	0.915	0.9163	0.9123	0.9158	0.9146	0.9103	0.9173
NA12762	HapMap	CEU	EUR	HapMap	0.9912	0.9895	0.9768	0.9659	0.9621	0.9585	0.8667	0.8662	0.8574	0.8523	0.8413	0.8431	0.8444	0.8468	0.8395	0.8418	0.8404	0.8475	0.8665	0.869	0.8653	0.8577	0.8629	0.8668	0.8687	0.8789	0.8793	0.935	0.916	0.9279	0.9283	0.9284	0.926	0.9278	0.9254	0.9268	0.9295	0.9189	0.924	0.9214	0.9204	0.9197	0.9208	0.9174	0.9245
NA12763	HapMap	CEU	EUR	HapMap	0.9886	0.9869	0.9722	0.9623	0.9557	0.9565	0.8646	0.8609	0.8537	0.853	0.8408	0.8442	0.8399	0.8444	0.8345	0.8431	0.8432	0.8456	0.8645	0.8657	0.8643	0.8556	0.8611	0.8669	0.8628	0.8738	0.8713	0.9299	0.909	0.9187	0.9214	0.9218	0.9211	0.9212	0.9173	0.9176	0.9218	0.9129	0.9159	0.9201	0.9122	0.9165	0.9139	0.9115	0.9187
NA12766	HapMap	CEU	EUR	HapMap	0.9905	0.9877	0.9756	0.9629	0.9609	0.958	0.8656	0.8617	0.8519	0.8534	0.8384	0.8441	0.8403	0.8421	0.8406	0.8396	0.8399	0.8463	0.8689	0.8673	0.8632	0.8582	0.8569	0.8645	0.864	0.88	0.8771	0.9322	0.914	0.9232	0.9258	0.9255	0.9261	0.9213	0.9221	0.921	0.9265	0.9159	0.9193	0.9204	0.9169	0.9178	0.9165	0.9165	0.9197
NA12767	HapMap	CEU	EUR	HapMap	0.9918	0.9858	0.9735	0.964	0.9594	0.9558	0.8656	0.8597	0.8505	0.8497	0.8343	0.838	0.8372	0.8405	0.8359	0.8351	0.8387	0.8425	0.8669	0.8601	0.8607	0.86	0.8588	0.8642	0.8636	0.8753	0.8717	0.933	0.9143	0.9221	0.9244	0.9228	0.9259	0.9211	0.9202	0.9226	0.9243	0.9128	0.9191	0.9172	0.9144	0.9165	0.913	0.9102	0.9169
NA12775	HapMap	CEU	EUR	HapMap	0.9926	0.9893	0.977	0.9665	0.9596	0.9603	0.8649	0.8632	0.8528	0.8539	0.8383	0.8426	0.8428	0.8408	0.8386	0.84	0.8416	0.8471	0.8672	0.8629	0.8645	0.856	0.8612	0.8633	0.8629	0.8808	0.8755	0.9337	0.9142	0.9227	0.925	0.9251	0.9278	0.9243	0.9227	0.9227	0.9272	0.9154	0.9229	0.9189	0.9193	0.9186	0.9188	0.9144	0.9201
NA12776	HapMap	CEU	EUR	HapMap	0.9867	0.9825	0.9721	0.9586	0.956	0.9549	0.8621	0.8585	0.8507	0.8485	0.8392	0.8419	0.8363	0.8414	0.8352	0.8344	0.8381	0.8445	0.8673	0.8637	0.8619	0.8541	0.8565	0.8621	0.8636	0.8751	0.873	0.9275	0.9111	0.9202	0.9224	0.9229	0.9197	0.9192	0.9187	0.9184	0.9198	0.9141	0.9135	0.9184	0.9124	0.9146	0.9136	0.9124	0.9172
NA12777	HapMap	CEU	EUR	HapMap	0.994	0.9911	0.9778	0.969	0.9635	0.9601	0.8719	0.8638	0.8545	0.8561	0.8431	0.8447	0.841	0.8444	0.8458	0.842	0.846	0.8488	0.8744	0.8693	0.8699	0.8629	0.8614	0.8705	0.8682	0.8834	0.8773	0.9351	0.9217	0.9248	0.9274	0.9259	0.9306	0.9258	0.9229	0.927	0.9299	0.9179	0.9215	0.9228	0.9197	0.9215	0.9181	0.9183	0.9248
NA12778	HapMap	CEU	EUR	HapMap	0.991	0.984	0.9746	0.9635	0.9595	0.9559	0.8659	0.8613	0.8545	0.8522	0.8372	0.8402	0.8396	0.8412	0.836	0.8377	0.8412	0.8463	0.8654	0.8603	0.8622	0.8602	0.8622	0.8645	0.8673	0.8765	0.8756	0.9346	0.9124	0.9246	0.9261	0.926	0.9211	0.923	0.9193	0.9226	0.9251	0.9156	0.9202	0.9185	0.9157	0.9186	0.9141	0.9083	0.9192
NA12801	HapMap	CEU	EUR	HapMap	0.989	0.9855	0.9733	0.9649	0.9593	0.9542	0.8645	0.8627	0.8513	0.8547	0.8404	0.8388	0.8388	0.8448	0.8383	0.8408	0.8399	0.8447	0.8647	0.8637	0.8635	0.8583	0.8629	0.8672	0.8627	0.8751	0.8722	0.9358	0.9155	0.9221	0.9222	0.9231	0.9227	0.9213	0.9195	0.921	0.9235	0.9164	0.9224	0.9165	0.9138	0.9157	0.9172	0.9146	0.9188
NA12802	HapMap	CEU	EUR	HapMap	0.9898	0.9848	0.9717	0.9601	0.9588	0.9551	0.8665	0.8606	0.8492	0.8517	0.839	0.8394	0.8376	0.8394	0.8336	0.8344	0.8377	0.8443	0.8644	0.8617	0.8623	0.851	0.8592	0.8596	0.8606	0.8742	0.8739	0.9304	0.9091	0.921	0.9245	0.9224	0.9243	0.9207	0.9181	0.9184	0.9218	0.9119	0.9192	0.9177	0.9139	0.9167	0.9162	0.9079	0.9158
NA12812	HapMap	CEU	EUR	HapMap	0.9918	0.9869	0.9739	0.9651	0.9616	0.9554	0.8686	0.8645	0.8516	0.8556	0.8418	0.8428	0.8378	0.8456	0.8393	0.8381	0.839	0.8454	0.8692	0.8663	0.8651	0.8574	0.865	0.8708	0.864	0.8789	0.8719	0.935	0.9164	0.9232	0.9241	0.9246	0.9248	0.9222	0.9197	0.9203	0.9261	0.9162	0.922	0.9201	0.9153	0.9168	0.9188	0.9141	0.9228
NA12813	HapMap	CEU	EUR	HapMap	0.9867	0.9831	0.9711	0.9612	0.957	0.9548	0.8636	0.8605	0.8503	0.8477	0.8377	0.8377	0.8355	0.8404	0.8329	0.8396	0.838	0.8451	0.8632	0.8609	0.8634	0.8574	0.8609	0.8625	0.8648	0.8731	0.8715	0.9321	0.9116	0.9198	0.9209	0.9221	0.9207	0.9211	0.919	0.9214	0.9231	0.9138	0.9175	0.9173	0.9156	0.9147	0.914	0.9127	0.9197
NA12814	HapMap	CEU	EUR	HapMap	0.9927	0.9884	0.975	0.964	0.9618	0.9584	0.8685	0.8649	0.8555	0.8563	0.845	0.8438	0.8446	0.8462	0.8389	0.8415	0.8463	0.8476	0.8702	0.8671	0.869	0.8566	0.8633	0.8682	0.8697	0.8783	0.8796	0.9359	0.9147	0.927	0.9319	0.9295	0.9281	0.9274	0.9238	0.9226	0.927	0.9183	0.9277	0.9248	0.9225	0.9233	0.9229	0.9162	0.9225
NA12815	HapMap	CEU	EUR	HapMap	0.9895	0.9852	0.9724	0.9608	0.9582	0.9553	0.8662	0.8598	0.8514	0.851	0.8392	0.8412	0.8379	0.8407	0.8347	0.8339	0.8388	0.8486	0.8645	0.8588	0.8642	0.8548	0.8624	0.8615	0.8618	0.8748	0.8729	0.9314	0.9109	0.921	0.9199	0.9199	0.9206	0.9222	0.9158	0.9201	0.9224	0.9105	0.917	0.9159	0.9142	0.9142	0.9123	0.9078	0.9193
NA12817	HapMap	CEU	EUR	HapMap	0.9904	0.9875	0.9754	0.9643	0.9599	0.9566	0.8687	0.864	0.854	0.8535	0.8405	0.8418	0.8406	0.845	0.8368	0.8388	0.8414	0.8499	0.8735	0.8687	0.8658	0.8576	0.8633	0.8664	0.8658	0.8793	0.8755	0.9347	0.9147	0.925	0.9276	0.9246	0.9256	0.9272	0.9219	0.9241	0.9258	0.9169	0.9209	0.9193	0.9206	0.9187	0.9169	0.9133	0.9232
NA12818	HapMap	CEU	EUR	HapMap	0.9892	0.9862	0.9746	0.9627	0.9599	0.9555	0.865	0.8594	0.8515	0.8499	0.8391	0.8408	0.8396	0.8389	0.8346	0.8388	0.8441	0.8474	0.8653	0.8655	0.8633	0.858	0.8636	0.8667	0.8626	0.8737	0.8746	0.9313	0.9132	0.9233	0.924	0.9224	0.9208	0.921	0.9188	0.919	0.9234	0.9149	0.9174	0.9209	0.9134	0.9184	0.9136	0.9113	0.922
NA12827	HapMap	CEU	EUR	HapMap	0.9907	0.9884	0.9753	0.9642	0.9598	0.9565	0.8647	0.8647	0.8524	0.8531	0.8386	0.8408	0.8416	0.8453	0.8364	0.8356	0.8401	0.8483	0.8732	0.8649	0.8607	0.8564	0.8596	0.865	0.8656	0.8758	0.8729	0.9349	0.9161	0.9245	0.9272	0.923	0.9225	0.9243	0.9227	0.9231	0.9241	0.914	0.9217	0.9193	0.9174	0.9206	0.9162	0.9137	0.9191
NA12828	HapMap	CEU	EUR	HapMap	0.9873	0.983	0.9746	0.9607	0.9584	0.954	0.8679	0.8594	0.8492	0.8524	0.8351	0.8402	0.8373	0.8396	0.8316	0.8342	0.8379	0.8499	0.8673	0.8654	0.8642	0.8555	0.8607	0.8619	0.8636	0.8758	0.8724	0.9304	0.9094	0.9206	0.9214	0.9199	0.923	0.9216	0.9178	0.9182	0.9209	0.9135	0.9144	0.9143	0.9157	0.9158	0.9104	0.9121	0.9178
NA12829	HapMap	CEU	EUR	HapMap	0.9898	0.987	0.9739	0.9635	0.9605	0.9589	0.8683	0.8651	0.8534	0.8504	0.8396	0.843	0.8413	0.844	0.8395	0.8364	0.8471	0.8494	0.8703	0.8669	0.8636	0.8597	0.8645	0.867	0.868	0.8791	0.8765	0.9351	0.915	0.9281	0.9279	0.9291	0.9264	0.9247	0.9219	0.924	0.9271	0.9171	0.9208	0.9234	0.9171	0.9227	0.9172	0.9155	0.9255
NA12830	HapMap	CEU	EUR	HapMap	0.9849	0.9829	0.971	0.9583	0.9552	0.9531	0.8617	0.8575	0.8462	0.8495	0.8366	0.8411	0.8358	0.8366	0.8328	0.8346	0.8374	0.8417	0.8618	0.8606	0.8615	0.854	0.8597	0.8623	0.8593	0.8735	0.8705	0.9284	0.9113	0.9191	0.9211	0.9195	0.9192	0.917	0.9171	0.9152	0.9204	0.9113	0.9141	0.9162	0.9136	0.9127	0.9134	0.9079	0.9153
NA12832	HapMap	CEU	EUR	HapMap	0.9909	0.986	0.9771	0.9645	0.9588	0.9581	0.8642	0.8639	0.8475	0.8516	0.8399	0.8441	0.8357	0.8402	0.8328	0.8368	0.8375	0.8449	0.8702	0.8644	0.8621	0.8576	0.8583	0.8671	0.8667	0.8736	0.8687	0.932	0.9103	0.9199	0.9225	0.9214	0.9213	0.9229	0.9191	0.9212	0.9232	0.9166	0.9216	0.9183	0.9135	0.9171	0.9146	0.9101	0.919
NA12842	HapMap	CEU	EUR	HapMap	0.9926	0.9873	0.9787	0.9671	0.9615	0.9597	0.8627	0.8614	0.8501	0.8513	0.8366	0.8426	0.8363	0.8434	0.8323	0.8358	0.8427	0.8451	0.8688	0.8642	0.8617	0.8557	0.859	0.8641	0.868	0.8742	0.8706	0.9356	0.9123	0.9242	0.9262	0.9264	0.9231	0.9257	0.9194	0.9249	0.9236	0.9182	0.9221	0.9205	0.9167	0.9173	0.9164	0.9107	0.9224
NA12843	HapMap	CEU	EUR	HapMap	0.9897	0.9867	0.9747	0.9605	0.9592	0.9571	0.8695	0.8662	0.8504	0.8513	0.8434	0.8449	0.842	0.8434	0.8397	0.8354	0.8401	0.8463	0.8693	0.8651	0.8648	0.8571	0.8637	0.868	0.8645	0.8748	0.8726	0.9266	0.9101	0.9207	0.9214	0.9208	0.9202	0.9207	0.9189	0.9196	0.9219	0.9135	0.9198	0.9155	0.9125	0.9161	0.9139	0.9131	0.9175
NA12864	HapMap	CEU	EUR	HapMap	0.9889	0.9874	0.9737	0.9624	0.9611	0.956	0.8644	0.8618	0.8556	0.8569	0.8385	0.839	0.8424	0.8388	0.8387	0.8397	0.8386	0.8485	0.8658	0.867	0.8644	0.8567	0.861	0.8641	0.8665	0.8762	0.875	0.9304	0.9089	0.9192	0.9222	0.9205	0.9193	0.917	0.918	0.9169	0.9205	0.911	0.9175	0.9168	0.9142	0.9127	0.9168	0.9094	0.9185
NA12865	HapMap	CEU	EUR	HapMap	0.9893	0.9848	0.9725	0.962	0.9593	0.9553	0.8669	0.8616	0.8503	0.8469	0.8381	0.8404	0.8402	0.8428	0.8388	0.8361	0.8398	0.8431	0.8674	0.862	0.863	0.8535	0.8598	0.8656	0.8651	0.8771	0.8699	0.9312	0.9097	0.9246	0.9229	0.9219	0.9215	0.9219	0.9185	0.9186	0.9203	0.9145	0.9177	0.9164	0.9146	0.9158	0.9162	0.9109	0.9193
NA12872	HapMap	CEU	EUR	HapMap	0.9895	0.987	0.9743	0.9631	0.9609	0.9575	0.8638	0.8608	0.8548	0.8538	0.8404	0.839	0.8446	0.8389	0.8389	0.8401	0.8418	0.8488	0.8658	0.865	0.8631	0.857	0.8609	0.8657	0.8657	0.8792	0.8742	0.9309	0.9086	0.9205	0.9252	0.9198	0.9214	0.9213	0.9182	0.918	0.922	0.9137	0.9161	0.9167	0.9166	0.9168	0.9145	0.9108	0.9177
NA12873	HapMap	CEU	EUR	HapMap	0.9877	0.9857	0.9723	0.9612	0.959	0.9547	0.8647	0.8601	0.8548	0.8516	0.8349	0.8387	0.8379	0.8404	0.8347	0.8385	0.8362	0.8459	0.865	0.8638	0.8612	0.857	0.8578	0.8662	0.863	0.8775	0.8744	0.9292	0.9093	0.9185	0.9215	0.9219	0.9177	0.9179	0.9164	0.9178	0.9193	0.9118	0.9189	0.917	0.9127	0.91	0.9154	0.9112	0.919
NA12874	HapMap	CEU	EUR	HapMap	0.9988	0.9952	0.9815	0.9721	0.9685	0.9663	0.8745	0.8726	0.8613	0.8602	0.8508	0.8553	0.8528	0.8559	0.85	0.8518	0.8533	0.8589	0.8835	0.8744	0.878	0.8673	0.8725	0.8774	0.8783	0.8885	0.8865	0.9419	0.9218	0.9381	0.9362	0.9328	0.9329	0.9358	0.9298	0.9295	0.9334	0.9271	0.9321	0.926	0.9244	0.9277	0.9293	0.9247	0.9345
NA12875	HapMap	CEU	EUR	HapMap	0.9885	0.9829	0.9722	0.9605	0.958	0.954	0.8653	0.8601	0.8465	0.8465	0.8357	0.8376	0.8353	0.8407	0.834	0.8327	0.8342	0.8405	0.8636	0.8612	0.8613	0.8555	0.8561	0.8617	0.862	0.8754	0.8667	0.9273	0.9072	0.9197	0.918	0.9198	0.9186	0.915	0.9169	0.9148	0.9165	0.9085	0.9137	0.9115	0.9117	0.9118	0.911	0.9058	0.9129
NA12877	HapMap	CEU	EUR	HapMap	0.9883	0.9843	0.9732	0.9628	0.9624	0.9566	0.8694	0.8621	0.8532	0.8549	0.8428	0.842	0.8438	0.8432	0.84	0.8388	0.8452	0.8498	0.8701	0.8668	0.8651	0.8581	0.861	0.8665	0.8644	0.8773	0.8754	0.9322	0.9158	0.9225	0.9234	0.9241	0.9233	0.9229	0.9198	0.9188	0.9228	0.9173	0.9195	0.92	0.918	0.9181	0.9161	0.9151	0.9224
NA12878	HapMap	CEU	EUR	HapMap	0.9891	0.9865	0.974	0.9623	0.9606	0.9569	0.8645	0.8622	0.8517	0.8546	0.8375	0.8431	0.8408	0.8431	0.8384	0.8383	0.8419	0.85	0.8667	0.8627	0.8628	0.8553	0.8584	0.863	0.8648	0.8771	0.8724	0.9331	0.9132	0.923	0.924	0.9275	0.9233	0.9247	0.9175	0.9192	0.9234	0.9158	0.9204	0.917	0.9151	0.918	0.9138	0.9144	0.9197
NA12889	HapMap	CEU	EUR	HapMap	0.9886	0.986	0.9762	0.9636	0.961	0.9554	0.869	0.8624	0.8532	0.8562	0.8423	0.8428	0.8414	0.8422	0.842	0.8392	0.8445	0.846	0.8668	0.8654	0.8633	0.8617	0.8598	0.8667	0.8658	0.8789	0.8779	0.9338	0.9162	0.9247	0.9258	0.9251	0.9248	0.9243	0.9216	0.9213	0.9259	0.9188	0.9202	0.9195	0.9175	0.9189	0.9176	0.9143	0.9222
NA12890	HapMap	CEU	EUR	HapMap	0.9879	0.983	0.972	0.9596	0.9595	0.9536	0.8666	0.8628	0.854	0.8493	0.8357	0.8435	0.8394	0.845	0.8337	0.8348	0.8418	0.8471	0.8688	0.8622	0.8616	0.8558	0.8611	0.863	0.8634	0.8731	0.8712	0.9306	0.9121	0.9209	0.9215	0.9232	0.9191	0.9222	0.9177	0.9165	0.9217	0.9127	0.9187	0.9161	0.9139	0.9164	0.914	0.9128	0.9189
NA12891	HapMap	CEU	EUR	HapMap	0.9945	0.9905	0.9767	0.9651	0.9643	0.9585	0.8714	0.8669	0.855	0.8543	0.8387	0.8506	0.8462	0.8451	0.8404	0.8395	0.8446	0.8523	0.8689	0.866	0.8645	0.8602	0.8626	0.867	0.8679	0.8796	0.8772	0.933	0.9164	0.9273	0.9266	0.9281	0.9247	0.9257	0.9213	0.9233	0.9263	0.917	0.9225	0.9226	0.9174	0.9209	0.9165	0.9146	0.9196
NA12892	HapMap	CEU	EUR	HapMap	0.9879	0.9849	0.9729	0.9618	0.9587	0.9561	0.8642	0.8629	0.8523	0.8545	0.8403	0.8443	0.8422	0.8434	0.8394	0.8401	0.8439	0.8494	0.8693	0.8666	0.8617	0.8558	0.8615	0.8629	0.8637	0.8786	0.8758	0.9369	0.9144	0.9255	0.9243	0.9269	0.9234	0.9265	0.9209	0.922	0.9238	0.9165	0.9197	0.9189	0.9168	0.9193	0.9143	0.9119	0.9214
HGDP00511	HGDP	French	EUR	HGDP	0.99	0.9866	0.9749	0.9635	0.9604	0.9558	0.8653	0.8575	0.8528	0.8498	0.8398	0.838	0.8389	0.842	0.8351	0.8367	0.8428	0.8462	0.8679	0.8619	0.8637	0.8563	0.8618	0.8635	0.8676	0.875	0.8755	0.9351	0.9129	0.9252	0.929	0.9253	0.9234	0.9252	0.9216	0.9237	0.9235	0.9141	0.9165	0.9176	0.9177	0.9172	0.9185	0.9172	0.9183
HGDP00512	HGDP	French	EUR	HGDP	0.9895	0.9869	0.9768	0.9624	0.9607	0.9565	0.866	0.863	0.8515	0.8518	0.8419	0.8397	0.839	0.842	0.8411	0.8391	0.8463	0.8493	0.8708	0.8613	0.8623	0.8577	0.8621	0.8682	0.8653	0.8795	0.8753	0.9329	0.9123	0.9236	0.9254	0.9235	0.9229	0.9257	0.9218	0.9237	0.9239	0.9149	0.9199	0.9219	0.9173	0.9177	0.9189	0.9125	0.9199
HGDP00513	HGDP	French	EUR	HGDP	0.9835	0.981	0.9718	0.958	0.9539	0.951	0.8636	0.8635	0.8475	0.8492	0.8395	0.8372	0.8363	0.8427	0.8341	0.8396	0.8426	0.8465	0.8682	0.8623	0.8631	0.8537	0.8597	0.8663	0.8644	0.8736	0.8699	0.9308	0.9118	0.9211	0.9205	0.9219	0.921	0.9182	0.9178	0.9161	0.9194	0.9115	0.9198	0.9147	0.9124	0.9121	0.9135	0.9106	0.9182
HGDP00514	HGDP	French	EUR	HGDP	0.9883	0.9825	0.9731	0.9607	0.9585	0.9575	0.8658	0.861	0.8489	0.8535	0.8398	0.8394	0.8402	0.8423	0.8393	0.8407	0.8455	0.8482	0.8676	0.8685	0.8582	0.8566	0.8626	0.8644	0.8681	0.8766	0.8738	0.9331	0.9103	0.9217	0.9276	0.9253	0.9247	0.9209	0.9209	0.9205	0.924	0.915	0.9182	0.9172	0.9127	0.9162	0.9176	0.9161	0.9218
HGDP00515	HGDP	French	EUR	HGDP	0.9923	0.9875	0.974	0.9632	0.9611	0.9582	0.8637	0.8607	0.8509	0.8495	0.8388	0.841	0.8373	0.8441	0.836	0.8412	0.8414	0.8459	0.8692	0.8638	0.8638	0.8605	0.8622	0.8627	0.8657	0.877	0.8729	0.9314	0.9143	0.9229	0.9251	0.9234	0.922	0.9245	0.9176	0.9205	0.9261	0.916	0.9193	0.9162	0.916	0.9205	0.9181	0.9148	0.9259
HGDP00516	HGDP	French	EUR	HGDP	0.9861	0.9813	0.9708	0.9574	0.9562	0.9539	0.8629	0.8593	0.847	0.8467	0.838	0.8366	0.8363	0.8427	0.8369	0.8355	0.8439	0.8451	0.8663	0.8583	0.8589	0.8543	0.8544	0.8627	0.8641	0.8768	0.87	0.9301	0.9096	0.9202	0.9242	0.9224	0.9203	0.9191	0.9189	0.92	0.9232	0.9132	0.918	0.9146	0.9133	0.9164	0.9151	0.911	0.921
HGDP00517	HGDP	French	EUR	HGDP	0.9843	0.982	0.969	0.9582	0.9543	0.9501	0.8606	0.856	0.8473	0.8445	0.8328	0.8362	0.8382	0.8359	0.8343	0.8401	0.8428	0.8449	0.8613	0.8621	0.8563	0.8538	0.8591	0.8583	0.8635	0.8727	0.8708	0.9292	0.9082	0.9181	0.9195	0.9203	0.9167	0.9172	0.9146	0.9154	0.9204	0.9124	0.9146	0.9184	0.9124	0.9175	0.9135	0.9075	0.9148
HGDP00518	HGDP	French	EUR	HGDP	0.9908	0.9864	0.9733	0.9618	0.9604	0.9556	0.8658	0.8615	0.853	0.8512	0.8438	0.8415	0.8404	0.8431	0.8426	0.8394	0.8444	0.8506	0.8757	0.8661	0.8616	0.8581	0.8612	0.8657	0.867	0.8801	0.879	0.9351	0.9149	0.926	0.927	0.9263	0.926	0.9246	0.9223	0.9238	0.9253	0.9186	0.9212	0.9202	0.9184	0.9182	0.9183	0.914	0.9241
HGDP00519	HGDP	French	EUR	HGDP	0.9903	0.9871	0.974	0.9632	0.9606	0.9568	0.8672	0.8637	0.8549	0.8562	0.8408	0.844	0.8414	0.8449	0.841	0.8432	0.8439	0.8462	0.8696	0.8663	0.8639	0.8589	0.8627	0.865	0.8647	0.88	0.8753	0.9346	0.9163	0.9234	0.9279	0.9245	0.9246	0.9278	0.9234	0.9242	0.9257	0.9172	0.9212	0.9187	0.9198	0.9186	0.9145	0.9168	0.9231
HGDP00520	HGDP	French	EUR	HGDP	0.9853	0.9789	0.9668	0.9572	0.9533	0.9504	0.8579	0.8562	0.8489	0.848	0.8383	0.8337	0.8382	0.8444	0.8373	0.8404	0.8431	0.8469	0.8685	0.8616	0.8605	0.8551	0.8653	0.8637	0.8642	0.878	0.8731	0.9277	0.9102	0.9227	0.9228	0.9199	0.921	0.9207	0.9177	0.9192	0.9215	0.9132	0.9192	0.9199	0.914	0.9167	0.914	0.9125	0.9223
HGDP00521	HGDP	French	EUR	HGDP	0.9902	0.987	0.9744	0.9632	0.9619	0.9583	0.8665	0.8617	0.8502	0.8546	0.8409	0.8398	0.8377	0.8439	0.8399	0.8402	0.8461	0.8475	0.8701	0.8686	0.8643	0.8552	0.8591	0.8688	0.8665	0.8798	0.8727	0.9315	0.9159	0.9227	0.9295	0.9263	0.9277	0.9226	0.9205	0.9218	0.9262	0.9169	0.9204	0.9221	0.9163	0.9191	0.918	0.914	0.9261
HGDP00522	HGDP	French	EUR	HGDP	0.9904	0.9859	0.9775	0.9643	0.9602	0.9579	0.8662	0.8613	0.8503	0.8516	0.8387	0.8417	0.8393	0.8422	0.8417	0.8409	0.8437	0.8484	0.871	0.8648	0.8635	0.8575	0.8641	0.867	0.8649	0.8783	0.8725	0.9324	0.9147	0.9225	0.9261	0.9251	0.9221	0.9241	0.9206	0.9211	0.9227	0.9164	0.9209	0.9191	0.9167	0.9211	0.9186	0.9126	0.9211
HGDP00523	HGDP	French	EUR	HGDP	0.9884	0.9833	0.9719	0.9597	0.9561	0.9549	0.8617	0.8615	0.8486	0.8447	0.8312	0.8365	0.8364	0.8437	0.8328	0.8347	0.8401	0.8452	0.8595	0.8612	0.861	0.8581	0.859	0.8645	0.863	0.8736	0.8685	0.9287	0.9078	0.9193	0.9211	0.9205	0.9183	0.9211	0.9151	0.9185	0.9199	0.9096	0.9168	0.9157	0.912	0.9164	0.9135	0.9094	0.9186
HGDP00524	HGDP	French	EUR	HGDP	0.986	0.984	0.9703	0.9593	0.9569	0.9531	0.8605	0.8534	0.8458	0.8481	0.8312	0.8364	0.8369	0.8341	0.8325	0.8377	0.8423	0.8453	0.8639	0.865	0.8576	0.8537	0.8601	0.86	0.8611	0.8753	0.868	0.9283	0.9136	0.9223	0.9235	0.9217	0.9237	0.9213	0.9165	0.9191	0.9198	0.9132	0.9172	0.9161	0.9114	0.9164	0.9145	0.9119	0.9219
HGDP00525	HGDP	French	EUR	HGDP	0.9898	0.9871	0.9734	0.9608	0.956	0.9526	0.8618	0.8562	0.8562	0.8541	0.839	0.8411	0.8397	0.8437	0.8411	0.8416	0.8464	0.8468	0.8686	0.8677	0.8614	0.8549	0.8654	0.8682	0.8675	0.8771	0.875	0.9274	0.911	0.9217	0.9228	0.9249	0.9217	0.9199	0.9196	0.9207	0.9216	0.9149	0.918	0.9186	0.9126	0.9179	0.916	0.9098	0.9202
HGDP00526	HGDP	French	EUR	HGDP	0.9881	0.982	0.9702	0.9612	0.959	0.9564	0.861	0.8589	0.8524	0.8505	0.8361	0.8422	0.8373	0.843	0.8344	0.8373	0.8413	0.8467	0.8674	0.8634	0.8581	0.8553	0.8566	0.862	0.8647	0.8773	0.8726	0.9289	0.9083	0.9207	0.924	0.9246	0.9197	0.9217	0.9192	0.9209	0.9229	0.9164	0.9199	0.9197	0.9149	0.9159	0.9122	0.9128	0.9196
HGDP00527	HGDP	French	EUR	HGDP	0.9899	0.9844	0.9717	0.9602	0.9555	0.9541	0.8637	0.8576	0.849	0.8496	0.8384	0.8389	0.8376	0.8399	0.8348	0.835	0.8386	0.8442	0.8678	0.8634	0.8607	0.8555	0.8571	0.8632	0.8641	0.8744	0.872	0.9295	0.9095	0.9208	0.9212	0.9212	0.9214	0.9241	0.9206	0.919	0.9204	0.9136	0.9185	0.9192	0.9124	0.9167	0.9177	0.9091	0.9177
HGDP00528	HGDP	French	EUR	HGDP	0.9897	0.9839	0.9745	0.965	0.96	0.9559	0.8666	0.8642	0.8554	0.8573	0.8397	0.8459	0.8434	0.8452	0.839	0.8421	0.8453	0.8515	0.872	0.8691	0.8664	0.8609	0.8635	0.8678	0.8681	0.8804	0.8746	0.9338	0.9131	0.9271	0.925	0.9262	0.9242	0.9268	0.9204	0.9238	0.9234	0.9168	0.9224	0.9218	0.9163	0.9205	0.9164	0.9138	0.9244
HGDP00529	HGDP	French	EUR	HGDP	0.9882	0.9841	0.9741	0.9606	0.958	0.9534	0.8665	0.8599	0.8483	0.8459	0.8384	0.8376	0.8362	0.8389	0.8359	0.8401	0.8407	0.8516	0.867	0.8627	0.8603	0.8569	0.8596	0.8637	0.8642	0.8782	0.8711	0.9257	0.9144	0.9214	0.9243	0.9256	0.9227	0.9218	0.9178	0.9198	0.9225	0.9131	0.9194	0.9208	0.9137	0.9176	0.9172	0.9131	0.926
HGDP00530	HGDP	French	EUR	HGDP	0.9948	0.9933	0.9796	0.9688	0.9693	0.962	0.8707	0.8687	0.853	0.8585	0.8481	0.8513	0.8434	0.8502	0.8486	0.8465	0.8513	0.8565	0.8754	0.8726	0.8723	0.8638	0.8668	0.8749	0.8742	0.8886	0.8829	0.9389	0.9186	0.9335	0.9342	0.9317	0.9312	0.9324	0.9283	0.9296	0.9321	0.9269	0.927	0.9253	0.9253	0.9272	0.9252	0.9218	0.9321
HGDP00531	HGDP	French	EUR	HGDP	0.9906	0.9846	0.974	0.9639	0.9607	0.9555	0.8602	0.8595	0.8456	0.8488	0.8327	0.837	0.8366	0.8425	0.8344	0.8354	0.8406	0.8453	0.8675	0.8655	0.8615	0.8558	0.8619	0.866	0.8672	0.8803	0.8729	0.9335	0.9141	0.9263	0.9245	0.9249	0.9253	0.9248	0.9239	0.9222	0.9235	0.9171	0.9226	0.9231	0.9176	0.9204	0.9175	0.915	0.9252
HGDP00533	HGDP	French	EUR	HGDP	0.9922	0.9889	0.9744	0.9626	0.9613	0.9605	0.8665	0.8613	0.8489	0.8533	0.8416	0.8427	0.84	0.8425	0.8355	0.8354	0.8446	0.8465	0.8651	0.8657	0.8628	0.856	0.8607	0.8623	0.8668	0.8774	0.8741	0.9291	0.9147	0.9193	0.9233	0.9263	0.9237	0.9217	0.9204	0.9202	0.9192	0.9128	0.9217	0.9193	0.9108	0.9173	0.9127	0.911	0.9187
HGDP00534	HGDP	French	EUR	HGDP	0.9882	0.9853	0.973	0.961	0.9588	0.956	0.8622	0.8565	0.8465	0.8462	0.8324	0.8396	0.838	0.8402	0.8332	0.8353	0.8391	0.846	0.8669	0.8604	0.8609	0.8537	0.861	0.864	0.864	0.8766	0.8726	0.9287	0.9108	0.9222	0.9225	0.923	0.9199	0.9212	0.9189	0.921	0.9209	0.9149	0.9175	0.917	0.912	0.913	0.9138	0.912	0.9174
HGDP00536	HGDP	French	EUR	HGDP	0.9944	0.9909	0.9778	0.9688	0.966	0.9598	0.8693	0.8666	0.8561	0.8584	0.8429	0.8475	0.8497	0.8479	0.8454	0.8475	0.8503	0.8577	0.8757	0.8706	0.8718	0.8636	0.8688	0.872	0.8755	0.8859	0.8812	0.9402	0.9223	0.9318	0.9318	0.9298	0.9327	0.931	0.9297	0.9301	0.9314	0.9242	0.9269	0.9263	0.9249	0.9261	0.9256	0.9223	0.9298
HGDP00537	HGDP	French	EUR	HGDP	0.9888	0.9814	0.9721	0.9603	0.9557	0.9531	0.8596	0.8568	0.849	0.8469	0.8334	0.8387	0.8372	0.8399	0.8343	0.8381	0.8423	0.8464	0.8671	0.8626	0.8643	0.853	0.8573	0.8637	0.8616	0.8746	0.8729	0.9289	0.912	0.9179	0.9247	0.9251	0.9187	0.9232	0.9206	0.9186	0.9214	0.9115	0.916	0.9168	0.9114	0.9167	0.9131	0.9117	0.9179
HGDP00538	HGDP	French	EUR	HGDP	0.9902	0.9883	0.9751	0.9645	0.9598	0.9575	0.8642	0.8644	0.8538	0.8552	0.8405	0.8428	0.8402	0.844	0.8404	0.8415	0.8458	0.8533	0.868	0.8695	0.8678	0.8611	0.8654	0.8699	0.8709	0.8791	0.8838	0.9348	0.9138	0.9269	0.9281	0.9278	0.926	0.9267	0.9227	0.9279	0.9252	0.9194	0.925	0.9216	0.9195	0.922	0.92	0.9199	0.9251
HGDP00539	HGDP	French	EUR	HGDP	0.9866	0.9853	0.9706	0.9585	0.9581	0.9528	0.8616	0.854	0.8471	0.8483	0.8333	0.8369	0.8331	0.8403	0.8318	0.8326	0.837	0.8404	0.8666	0.8619	0.8602	0.8557	0.8571	0.8634	0.8628	0.8754	0.8725	0.9318	0.9106	0.9215	0.9238	0.9227	0.9209	0.9201	0.9205	0.919	0.9245	0.9125	0.9166	0.9204	0.9106	0.9155	0.9179	0.9145	0.9183
HGDP00794	HGDP	Orcadian	EUR	HGDP	0.9892	0.9852	0.972	0.9603	0.9598	0.9555	0.8673	0.8631	0.8563	0.854	0.8393	0.8424	0.8414	0.8492	0.8415	0.8364	0.8429	0.8514	0.8679	0.8653	0.8628	0.8566	0.8633	0.8667	0.8683	0.8787	0.8763	0.9354	0.9102	0.9204	0.9259	0.9234	0.9189	0.9233	0.9204	0.9213	0.9232	0.9158	0.919	0.9177	0.9152	0.9182	0.9169	0.9131	0.9175
HGDP00795	HGDP	Orcadian	EUR	HGDP	0.9893	0.9838	0.9727	0.9617	0.9582	0.9535	0.8668	0.8635	0.8551	0.8544	0.844	0.847	0.8426	0.8437	0.8348	0.7761	0.8409	0.8471	0.8687	0.8636	0.8628	0.8572	0.8615	0.8665	0.8663	0.8786	0.8724	0.9297	0.9083	0.9211	0.9225	0.9228	0.9214	0.923	0.9175	0.92	0.9197	0.9109	0.9217	0.9195	0.9163	0.916	0.9148	0.9114	0.925
HGDP00796	HGDP	Orcadian	EUR	HGDP	0.9893	0.9867	0.9748	0.9618	0.9603	0.9545	0.867	0.8593	0.8497	0.8502	0.8373	0.8394	0.8369	0.8442	0.8327	0.8313	0.8397	0.8432	0.8654	0.8601	0.8586	0.8553	0.8574	0.8656	0.863	0.8724	0.8696	0.9292	0.9081	0.9196	0.9237	0.9221	0.9195	0.9188	0.918	0.9178	0.9218	0.9102	0.9171	0.9157	0.9128	0.9141	0.9124	0.9092	0.9142
HGDP00798	HGDP	Orcadian	EUR	HGDP	0.9924	0.9854	0.9773	0.9633	0.962	0.9585	0.8694	0.8663	0.8577	0.8548	0.8429	0.845	0.8427	0.85	0.8428	0.8419	0.8484	0.8521	0.8687	0.8675	0.863	0.8563	0.8624	0.8683	0.8674	0.8791	0.8762	0.9358	0.9163	0.9261	0.9263	0.9277	0.9267	0.9269	0.9237	0.9228	0.9253	0.9181	0.9234	0.9226	0.9194	0.9184	0.9167	0.9157	0.926
HGDP00799	HGDP	Orcadian	EUR	HGDP	0.9898	0.9869	0.975	0.9648	0.9593	0.9574	0.8691	0.8609	0.8528	0.851	0.8397	0.8464	0.8422	0.845	0.841	0.8313	0.8438	0.8461	0.8674	0.8658	0.8656	0.8567	0.8619	0.8681	0.8643	0.8814	0.8739	0.9341	0.9129	0.9248	0.9284	0.9286	0.9232	0.9247	0.9233	0.9227	0.9268	0.9174	0.9241	0.9215	0.9166	0.9177	0.9168	0.9142	0.9218
HGDP00800	HGDP	Orcadian	EUR	HGDP	0.9883	0.9854	0.9715	0.9627	0.958	0.9566	0.8657	0.8604	0.8514	0.8492	0.8398	0.8401	0.8355	0.8374	0.8328	0.8347	0.8382	0.8455	0.8647	0.8633	0.8604	0.8558	0.8595	0.8622	0.8606	0.8769	0.868	0.9274	0.9119	0.9206	0.922	0.924	0.9196	0.9212	0.9173	0.918	0.9203	0.9128	0.9158	0.9165	0.9117	0.917	0.909	0.9095	0.9183
HGDP00802	HGDP	Orcadian	EUR	HGDP	0.9895	0.9861	0.9744	0.9632	0.9595	0.9539	0.8685	0.8607	0.8514	0.8538	0.8422	0.8404	0.8371	0.8472	0.8369	0.8353	0.8374	0.8461	0.8675	0.8652	0.8656	0.8552	0.859	0.8631	0.8629	0.8735	0.8719	0.9312	0.911	0.9225	0.9245	0.9208	0.9233	0.9254	0.9206	0.9221	0.9236	0.913	0.9196	0.9193	0.9143	0.9178	0.913	0.9131	0.918
HGDP00803	HGDP	Orcadian	EUR	HGDP	0.9921	0.9904	0.9764	0.9654	0.9621	0.9588	0.8656	0.8628	0.8575	0.8526	0.841	0.8452	0.8405	0.845	0.8379	0.83	0.843	0.8483	0.8674	0.8646	0.8675	0.8563	0.8628	0.8657	0.8684	0.8774	0.874	0.9362	0.9163	0.9259	0.9276	0.9244	0.9247	0.9249	0.9219	0.9231	0.9259	0.9179	0.9243	0.9227	0.9149	0.9191	0.9177	0.916	0.9223
HGDP00804	HGDP	Orcadian	EUR	HGDP	0.9938	0.9901	0.9777	0.9653	0.9637	0.962	0.8737	0.8694	0.8581	0.8564	0.8448	0.8449	0.8453	0.8481	0.8395	0.8212	0.8466	0.8527	0.8725	0.8676	0.8691	0.861	0.8634	0.866	0.8666	0.8816	0.8819	0.9371	0.9172	0.9257	0.9287	0.9294	0.9258	0.9285	0.9242	0.9246	0.9262	0.9176	0.9221	0.9206	0.9191	0.9227	0.92	0.917	0.9202
HGDP00805	HGDP	Orcadian	EUR	HGDP	0.99	0.988	0.9761	0.962	0.9607	0.9564	0.8664	0.8632	0.8532	0.849	0.8351	0.8418	0.8393	0.84	0.8359	0.8288	0.8404	0.8463	0.8631	0.8607	0.8644	0.8579	0.8612	0.863	0.8632	0.8763	0.8709	0.9307	0.9088	0.9228	0.9212	0.9183	0.9194	0.9199	0.9173	0.9183	0.9187	0.9149	0.9194	0.9157	0.9144	0.9145	0.9118	0.9112	0.9171
HGDP00806	HGDP	Orcadian	EUR	HGDP	0.9928	0.9888	0.9757	0.9639	0.9635	0.9602	0.8669	0.8612	0.8513	0.8557	0.8369	0.8418	0.8421	0.8415	0.8367	0.8298	0.8431	0.8457	0.8662	0.8653	0.8651	0.8573	0.8623	0.8658	0.8692	0.8764	0.8738	0.935	0.9133	0.9248	0.925	0.9242	0.923	0.9237	0.9212	0.9215	0.9236	0.9165	0.9229	0.922	0.9203	0.9199	0.9192	0.9141	0.9231
HGDP00807	HGDP	Orcadian	EUR	HGDP	0.9956	0.9911	0.9789	0.9666	0.9652	0.9618	0.8724	0.8645	0.8554	0.8551	0.8436	0.8452	0.8435	0.8509	0.838	0.8379	0.8432	0.8521	0.8726	0.8705	0.8668	0.8605	0.8628	0.8692	0.8698	0.8805	0.8771	0.9365	0.9154	0.9266	0.9309	0.9275	0.9269	0.9284	0.9224	0.9228	0.9259	0.9196	0.9223	0.9236	0.9197	0.9204	0.9216	0.9186	0.9263
HGDP00808	HGDP	Orcadian	EUR	HGDP	0.9936	0.9887	0.978	0.9635	0.961	0.96	0.8701	0.865	0.851	0.8572	0.8425	0.8463	0.8435	0.8486	0.8404	0.8312	0.8415	0.8513	0.8654	0.867	0.8666	0.8609	0.8615	0.8661	0.8707	0.8793	0.8709	0.9347	0.9121	0.9213	0.9244	0.9234	0.9246	0.9216	0.9191	0.922	0.9248	0.9155	0.9213	0.9178	0.9159	0.9171	0.9155	0.9114	0.918
HGDP00810	HGDP	Orcadian	EUR	HGDP	0.9913	0.989	0.9782	0.9647	0.9628	0.9586	0.8691	0.8663	0.854	0.8521	0.8437	0.8513	0.8452	0.8502	0.8393	0.8339	0.8473	0.8476	0.8696	0.8671	0.8675	0.8584	0.866	0.8698	0.8707	0.8834	0.8771	0.9341	0.9152	0.9269	0.929	0.9296	0.9271	0.926	0.9227	0.9237	0.9264	0.92	0.9268	0.9242	0.9208	0.9229	0.9202	0.918	0.9237
HGDP00879	HGDP	Russian	EUR	HGDP	0.9934	0.9874	0.9766	0.9651	0.9643	0.9577	0.8722	0.8658	0.858	0.8621	0.847	0.8522	0.8461	0.8499	0.8453	0.8417	0.8433	0.8537	0.8704	0.8667	0.8662	0.8562	0.8585	0.8639	0.8632	0.872	0.87	0.9232	0.9059	0.9149	0.9176	0.9149	0.9133	0.9106	0.9104	0.9097	0.9109	0.9056	0.9102	0.9086	0.9034	0.9086	0.9071	0.9018	0.911
HGDP00880	HGDP	Russian	EUR	HGDP	0.9878	0.9855	0.9748	0.9623	0.9595	0.9562	0.8692	0.8662	0.8561	0.8566	0.8454	0.8473	0.8483	0.8488	0.8411	0.8412	0.8388	0.8505	0.8694	0.865	0.8627	0.8572	0.8592	0.8647	0.8661	0.8698	0.8665	0.9234	0.9048	0.9139	0.9168	0.9124	0.9157	0.9143	0.9108	0.9124	0.9146	0.9048	0.9102	0.9074	0.9077	0.9057	0.906	0.903	0.9076
HGDP00881	HGDP	Russian	EUR	HGDP	0.9875	0.9857	0.9736	0.962	0.9611	0.9554	0.8731	0.8706	0.8568	0.8565	0.8451	0.8561	0.8481	0.8504	0.8456	0.8468	0.8383	0.8539	0.8709	0.8689	0.8674	0.8618	0.8603	0.8647	0.8661	0.8743	0.8699	0.9213	0.9052	0.9168	0.9137	0.9124	0.9104	0.9127	0.9124	0.9104	0.9158	0.9048	0.9062	0.9048	0.907	0.9054	0.9051	0.9024	0.9083
HGDP00882	HGDP	Russian	EUR	HGDP	0.9909	0.9863	0.9759	0.9646	0.9604	0.9592	0.874	0.8643	0.857	0.8601	0.8487	0.85	0.8451	0.8474	0.8432	0.8475	0.8351	0.8499	0.8661	0.8651	0.8631	0.8579	0.8625	0.8664	0.8635	0.8711	0.8714	0.9231	0.9012	0.9114	0.9097	0.909	0.9102	0.9089	0.9061	0.9095	0.9082	0.9023	0.9082	0.9048	0.9033	0.9061	0.9039	0.9004	0.9103
HGDP00883	HGDP	Russian	EUR	HGDP	0.9928	0.9858	0.9761	0.964	0.9604	0.958	0.8734	0.8697	0.8615	0.8554	0.8432	0.8522	0.8449	0.8498	0.8396	0.8439	0.8381	0.852	0.871	0.8649	0.8647	0.8595	0.8641	0.8677	0.8622	0.8716	0.8694	0.924	0.9014	0.9141	0.9161	0.9172	0.9127	0.9141	0.9087	0.9094	0.9148	0.9052	0.9067	0.9054	0.9042	0.9065	0.9054	0.9004	0.9084
HGDP00884	HGDP	Russian	EUR	HGDP	0.9879	0.9835	0.9724	0.9592	0.9582	0.9541	0.8671	0.8663	0.8524	0.8537	0.8423	0.8467	0.8429	0.8463	0.8386	0.8441	0.8406	0.8466	0.8639	0.8615	0.8641	0.8557	0.8565	0.863	0.8599	0.867	0.8666	0.9233	0.9067	0.9186	0.9145	0.9132	0.9129	0.9147	0.9118	0.9124	0.916	0.904	0.9109	0.9082	0.906	0.908	0.9048	0.9069	0.9127
HGDP00885	HGDP	Russian	EUR	HGDP	0.9896	0.9856	0.9742	0.9632	0.9622	0.9565	0.8718	0.8666	0.8558	0.8567	0.8416	0.8501	0.8438	0.8517	0.8429	0.8446	0.8374	0.8509	0.868	0.8631	0.8631	0.8579	0.8592	0.8645	0.8603	0.868	0.8666	0.9246	0.9015	0.9124	0.9141	0.9134	0.9132	0.9134	0.9095	0.9101	0.913	0.905	0.9105	0.9052	0.9048	0.9067	0.9028	0.8982	0.9097
HGDP00886	HGDP	Russian	EUR	HGDP	0.9911	0.9854	0.9741	0.9647	0.9617	0.9585	0.8741	0.8673	0.8601	0.8579	0.8482	0.8538	0.8482	0.8547	0.8469	0.845	0.8399	0.8553	0.8715	0.8709	0.8665	0.8592	0.863	0.8668	0.863	0.8747	0.8694	0.9263	0.9064	0.917	0.9166	0.9158	0.9157	0.912	0.9114	0.9121	0.9141	0.9092	0.9101	0.911	0.9094	0.9079	0.9046	0.902	0.9137
HGDP00887	HGDP	Russian	EUR	HGDP	0.9928	0.9877	0.9751	0.9649	0.9622	0.9583	0.8753	0.87	0.8616	0.8604	0.8479	0.8502	0.8494	0.8512	0.8465	0.8482	0.8404	0.8505	0.8712	0.8695	0.8665	0.8621	0.8633	0.8674	0.8685	0.8733	0.875	0.93	0.9075	0.9168	0.9178	0.9152	0.9184	0.9138	0.9165	0.9155	0.9161	0.9091	0.9107	0.9134	0.9095	0.9087	0.9103	0.903	0.9139
HGDP00888	HGDP	Russian	EUR	HGDP	0.9913	0.9857	0.9749	0.9647	0.96	0.9582	0.8697	0.8682	0.8561	0.8575	0.8457	0.8476	0.8457	0.8497	0.8424	0.8443	0.8414	0.8491	0.8724	0.867	0.8615	0.858	0.8582	0.8656	0.8626	0.8735	0.872	0.9252	0.9057	0.9128	0.918	0.9171	0.9172	0.9141	0.9103	0.915	0.9151	0.9059	0.9117	0.9113	0.906	0.9103	0.9039	0.9061	0.9141
HGDP00889	HGDP	Russian	EUR	HGDP	0.9867	0.9814	0.9698	0.9594	0.9551	0.9518	0.8667	0.8625	0.8522	0.8533	0.8442	0.8436	0.8395	0.8478	0.8403	0.837	0.8333	0.8497	0.8659	0.8638	0.862	0.8562	0.8588	0.8605	0.8635	0.8689	0.8661	0.9179	0.8985	0.9124	0.9082	0.9134	0.9081	0.9075	0.9063	0.905	0.9093	0.9008	0.9055	0.9024	0.9003	0.905	0.9034	0.9002	0.9093
HGDP00890	HGDP	Russian	EUR	HGDP	0.9899	0.9852	0.9757	0.9647	0.9607	0.9587	0.8729	0.8689	0.8609	0.8584	0.8464	0.8517	0.8467	0.8545	0.8444	0.8425	0.8433	0.8543	0.8683	0.8719	0.8684	0.8624	0.8611	0.8665	0.8669	0.8731	0.8684	0.922	0.9061	0.9158	0.9195	0.9164	0.9142	0.9155	0.9109	0.9148	0.9164	0.9085	0.9099	0.9093	0.9043	0.9101	0.9117	0.9043	0.9146
HGDP00891	HGDP	Russian	EUR	HGDP	0.9899	0.9844	0.9749	0.9612	0.9602	0.9567	0.8725	0.8699	0.8571	0.8568	0.844	0.85	0.8447	0.8497	0.8429	0.8409	0.8361	0.8496	0.867	0.8643	0.8682	0.8564	0.8594	0.8664	0.8647	0.8717	0.8702	0.9216	0.902	0.9136	0.9155	0.9122	0.9112	0.9121	0.9118	0.9099	0.9117	0.9055	0.9076	0.9077	0.907	0.9076	0.9036	0.902	0.9097
HGDP00892	HGDP	Russian	EUR	HGDP	0.9932	0.989	0.9781	0.9666	0.9626	0.9598	0.8792	0.8706	0.8634	0.8609	0.8471	0.8549	0.8508	0.8532	0.845	0.8482	0.84	0.8537	0.8678	0.866	0.8678	0.8665	0.8687	0.8682	0.87	0.876	0.8769	0.9329	0.9099	0.9186	0.9201	0.9185	0.9192	0.9136	0.9131	0.9126	0.9139	0.91	0.912	0.9124	0.9105	0.9106	0.908	0.9015	0.9132
HGDP00893	HGDP	Russian	EUR	HGDP	0.9918	0.9844	0.9758	0.9616	0.962	0.9573	0.8747	0.8685	0.8646	0.8614	0.8478	0.8537	0.8472	0.8521	0.838	0.845	0.8395	0.8533	0.8674	0.8648	0.8683	0.8603	0.8634	0.8654	0.8637	0.8746	0.8704	0.9202	0.906	0.9149	0.9146	0.9147	0.9119	0.9108	0.9085	0.9078	0.9147	0.9062	0.9109	0.9054	0.9075	0.9055	0.9053	0.9023	0.9102
HGDP00894	HGDP	Russian	EUR	HGDP	0.9918	0.9862	0.9771	0.9649	0.9606	0.9579	0.8733	0.8705	0.8612	0.8623	0.8445	0.852	0.8494	0.8524	0.847	0.8439	0.8432	0.8533	0.8694	0.8682	0.8664	0.8592	0.8649	0.8666	0.8656	0.8713	0.8683	0.9225	0.9073	0.9135	0.9171	0.9172	0.9123	0.9126	0.9112	0.9131	0.9138	0.9066	0.9081	0.9079	0.9052	0.9077	0.9045	0.9005	0.9083
HGDP00895	HGDP	Russian	EUR	HGDP	0.9909	0.9847	0.973	0.9646	0.9601	0.9528	0.8723	0.872	0.8612	0.8644	0.8476	0.8513	0.8495	0.8568	0.8461	0.8455	0.84	0.8529	0.8646	0.8653	0.8635	0.8616	0.8629	0.8651	0.8661	0.872	0.869	0.9233	0.9032	0.9106	0.914	0.9129	0.9113	0.9111	0.9081	0.9121	0.9088	0.903	0.9075	0.9061	0.9022	0.9056	0.9023	0.8985	0.9074
HGDP00896	HGDP	Russian	EUR	HGDP	0.9888	0.9836	0.974	0.9609	0.959	0.9557	0.8723	0.8709	0.863	0.8566	0.8446	0.8496	0.8488	0.8507	0.8411	0.8445	0.8375	0.8548	0.8691	0.8681	0.8642	0.8576	0.8625	0.8626	0.8679	0.8708	0.8692	0.9214	0.9034	0.9123	0.9158	0.9117	0.913	0.9122	0.9088	0.9139	0.9149	0.9042	0.9067	0.9094	0.9036	0.9094	0.9	0.901	0.9101
HGDP00897	HGDP	Russian	EUR	HGDP	0.9917	0.9856	0.9752	0.9629	0.9595	0.9552	0.8741	0.8689	0.8606	0.8586	0.8462	0.8493	0.8469	0.8528	0.8431	0.8433	0.8416	0.8504	0.8689	0.8664	0.8705	0.8614	0.8629	0.8654	0.8623	0.8722	0.8687	0.9219	0.9035	0.9151	0.9144	0.9148	0.9133	0.9104	0.9111	0.9102	0.9131	0.9048	0.909	0.9084	0.9072	0.9106	0.9091	0.9023	0.9107
HGDP00898	HGDP	Russian	EUR	HGDP	0.9874	0.9843	0.9733	0.9607	0.9594	0.9538	0.8698	0.8677	0.8576	0.8549	0.8469	0.8483	0.8458	0.8482	0.8391	0.8432	0.8334	0.8456	0.8656	0.8643	0.8634	0.854	0.8551	0.8633	0.8572	0.8686	0.8643	0.9183	0.8985	0.9102	0.9107	0.907	0.9083	0.9074	0.9045	0.9055	0.907	0.901	0.9049	0.9033	0.9006	0.9022	0.8967	0.8937	0.9027
HGDP00899	HGDP	Russian	EUR	HGDP	0.985	0.9827	0.9704	0.9597	0.9578	0.9537	0.8685	0.8614	0.8537	0.8522	0.836	0.8436	0.8415	0.8426	0.8405	0.8386	0.8368	0.8451	0.8641	0.866	0.8594	0.8566	0.857	0.8601	0.862	0.8683	0.8628	0.9172	0.9005	0.909	0.9125	0.9092	0.9064	0.9096	0.9057	0.907	0.9129	0.9004	0.9049	0.9067	0.9005	0.9041	0.9017	0.8986	0.9082
HGDP00900	HGDP	Russian	EUR	HGDP	0.9943	0.9893	0.9783	0.9666	0.963	0.9592	0.875	0.8683	0.857	0.8612	0.8478	0.8493	0.8485	0.8495	0.8427	0.8458	0.8439	0.8565	0.8682	0.8706	0.8689	0.8608	0.8644	0.8688	0.8711	0.8758	0.8778	0.927	0.91	0.9224	0.9225	0.9211	0.9187	0.9216	0.9186	0.9154	0.9193	0.9094	0.9145	0.9141	0.9127	0.9141	0.9134	0.9086	0.9201
HGDP00902	HGDP	Russian	EUR	HGDP	0.9886	0.9839	0.9721	0.9595	0.9564	0.9535	0.8719	0.8647	0.8577	0.8575	0.8405	0.8487	0.8449	0.8483	0.8416	0.8408	0.8394	0.8456	0.8677	0.8624	0.861	0.8574	0.8592	0.859	0.8621	0.8717	0.8688	0.9208	0.9044	0.9119	0.9143	0.913	0.912	0.9106	0.9075	0.9082	0.9116	0.9034	0.9066	0.9056	0.9041	0.9083	0.9067	0.9004	0.9114
HGDP00903	HGDP	Russian	EUR	HGDP	0.9866	0.9838	0.9744	0.9604	0.9582	0.9553	0.8741	0.8648	0.8534	0.8568	0.8427	0.8489	0.8431	0.8448	0.8375	0.8356	0.8362	0.846	0.8698	0.8647	0.8631	0.8534	0.8588	0.8612	0.862	0.8691	0.8629	0.9205	0.904	0.9106	0.9143	0.9152	0.9125	0.912	0.9077	0.9069	0.912	0.9049	0.9051	0.9044	0.9008	0.9071	0.9029	0.8998	0.9104
HGDP01381	HGDP	Adygei	EUR	HGDP	0.9884	0.9815	0.9702	0.9591	0.9571	0.955	0.8698	0.8627	0.8553	0.8514	0.8493	0.8515	0.8518	0.8478	0.8497	0.8487	0.8499	0.8394	0.864	0.8592	0.8616	0.8515	0.8572	0.8615	0.8617	0.8718	0.8687	0.9255	0.9021	0.9146	0.9121	0.9125	0.9162	0.9117	0.9082	0.9118	0.9135	0.9049	0.9091	0.9089	0.905	0.9049	0.9069	0.9048	0.9129
HGDP01383	HGDP	Adygei	EUR	HGDP	0.9876	0.9857	0.9761	0.9602	0.9585	0.9546	0.8714	0.858	0.8553	0.855	0.8514	0.8524	0.8492	0.8533	0.854	0.8547	0.8526	0.8442	0.8676	0.8639	0.8607	0.8546	0.8633	0.8611	0.8655	0.8795	0.8741	0.932	0.9115	0.92	0.9229	0.921	0.9217	0.9225	0.917	0.9221	0.9205	0.9143	0.9189	0.9194	0.9129	0.9161	0.916	0.9145	0.9221
HGDP01384	HGDP	Adygei	EUR	HGDP	0.9911	0.9857	0.9763	0.9621	0.961	0.9578	0.8735	0.8687	0.858	0.8571	0.8584	0.8609	0.86	0.8562	0.8569	0.858	0.857	0.8481	0.8705	0.8716	0.868	0.8604	0.8652	0.8667	0.869	0.8757	0.8727	0.924	0.9061	0.9162	0.9151	0.9142	0.9139	0.9153	0.9103	0.9152	0.9166	0.9089	0.9122	0.9099	0.9059	0.9081	0.9058	0.904	0.9206
HGDP01385	HGDP	Adygei	EUR	HGDP	0.9861	0.9792	0.9695	0.9579	0.957	0.9546	0.8653	0.8562	0.85	0.8491	0.85	0.8478	0.8447	0.8465	0.8465	0.8469	0.8511	0.8389	0.8623	0.862	0.8589	0.849	0.856	0.8592	0.8609	0.8732	0.8715	0.9242	0.9036	0.9144	0.9162	0.916	0.9109	0.9146	0.9136	0.9123	0.9167	0.9064	0.9114	0.9096	0.9066	0.9086	0.9077	0.9063	0.918
HGDP01386	HGDP	Adygei	EUR	HGDP	0.9852	0.9787	0.968	0.9553	0.9538	0.9497	0.8689	0.8583	0.848	0.8495	0.8518	0.8499	0.8484	0.8478	0.8458	0.8522	0.8468	0.8421	0.8617	0.8611	0.862	0.8502	0.8566	0.8563	0.8586	0.8724	0.8711	0.9248	0.9072	0.9129	0.9155	0.9183	0.9156	0.9127	0.9113	0.9132	0.9147	0.906	0.9142	0.912	0.9095	0.9101	0.9106	0.9076	0.9139
HGDP01387	HGDP	Adygei	EUR	HGDP	0.9843	0.9804	0.9685	0.9593	0.9545	0.9514	0.8671	0.8601	0.8461	0.8502	0.8459	0.8458	0.8452	0.8476	0.8446	0.8494	0.8516	0.8349	0.8613	0.8628	0.8577	0.8496	0.8534	0.8589	0.8584	0.8719	0.8707	0.9285	0.9041	0.9151	0.9204	0.9175	0.9158	0.918	0.9153	0.9152	0.916	0.9109	0.9154	0.9141	0.9091	0.9102	0.9117	0.9051	0.9198
HGDP01388	HGDP	Adygei	EUR	HGDP	0.9845	0.9793	0.9674	0.9568	0.9532	0.9504	0.8646	0.8566	0.8512	0.8488	0.8421	0.8435	0.8407	0.8466	0.8392	0.8434	0.8407	0.8442	0.8606	0.8564	0.8556	0.8528	0.8518	0.8534	0.8556	0.867	0.8609	0.9138	0.8974	0.9049	0.909	0.9064	0.9066	0.9051	0.9042	0.9028	0.9043	0.8966	0.9019	0.9015	0.8974	0.901	0.8963	0.8953	0.9055
HGDP01396	HGDP	Adygei	EUR	HGDP	0.9847	0.9809	0.9692	0.958	0.9569	0.9528	0.8678	0.8609	0.8545	0.8521	0.8468	0.8513	0.8466	0.8453	0.8457	0.8455	0.8471	0.8411	0.8645	0.8634	0.8582	0.8553	0.8549	0.8628	0.8585	0.8669	0.8695	0.9199	0.9005	0.9141	0.9108	0.912	0.9128	0.9082	0.9076	0.9115	0.9095	0.9039	0.9078	0.9065	0.9068	0.9073	0.9068	0.9036	0.9107
HGDP01397	HGDP	Adygei	EUR	HGDP	0.9852	0.9846	0.9727	0.9601	0.9561	0.9549	0.8726	0.8656	0.852	0.8539	0.8533	0.85	0.8502	0.8524	0.8488	0.8498	0.8538	0.8466	0.8663	0.8634	0.8602	0.854	0.859	0.8606	0.8607	0.8744	0.8715	0.9233	0.9065	0.9164	0.9175	0.9139	0.9129	0.9129	0.9102	0.9127	0.9123	0.9044	0.911	0.9099	0.9084	0.9079	0.9091	0.9006	0.918
HGDP01398	HGDP	Adygei	EUR	HGDP	0.9855	0.9793	0.9686	0.9569	0.9543	0.9504	0.8662	0.8543	0.8479	0.8464	0.8483	0.8439	0.8456	0.8473	0.8441	0.8442	0.8462	0.8358	0.8607	0.8576	0.8575	0.8468	0.8533	0.8608	0.8578	0.8695	0.8715	0.924	0.9061	0.9155	0.916	0.9172	0.9164	0.9157	0.9124	0.9167	0.917	0.9068	0.9131	0.9101	0.9078	0.9104	0.9119	0.9057	0.9204
HGDP01399	HGDP	Adygei	EUR	HGDP	0.9831	0.9808	0.9694	0.9563	0.9539	0.9533	0.8694	0.8578	0.8438	0.8477	0.8516	0.8489	0.846	0.8492	0.848	0.8498	0.8488	0.8374	0.8631	0.8575	0.8547	0.8517	0.8554	0.857	0.8598	0.8727	0.8739	0.9235	0.9063	0.9181	0.9164	0.9188	0.919	0.9165	0.9125	0.9145	0.9165	0.9069	0.9113	0.9137	0.9076	0.9114	0.9117	0.9089	0.9184
HGDP01400	HGDP	Adygei	EUR	HGDP	0.9841	0.98	0.9672	0.955	0.9529	0.9485	0.8683	0.8586	0.8498	0.8482	0.8476	0.8485	0.8419	0.8471	0.847	0.8484	0.8506	0.837	0.8615	0.8631	0.8562	0.8478	0.8552	0.8568	0.8582	0.8696	0.8674	0.9225	0.9016	0.9096	0.9159	0.9173	0.9119	0.9115	0.9108	0.911	0.9128	0.904	0.9095	0.9081	0.9057	0.905	0.9065	0.903	0.9145
HGDP01401	HGDP	Adygei	EUR	HGDP	0.9833	0.9783	0.9692	0.9559	0.9541	0.952	0.8678	0.856	0.8492	0.8486	0.8436	0.8467	0.8452	0.8487	0.8438	0.8458	0.8486	0.8375	0.8604	0.8587	0.8536	0.8431	0.8536	0.8597	0.8528	0.8726	0.8655	0.9192	0.9053	0.912	0.9149	0.9141	0.9144	0.9149	0.9126	0.9133	0.9161	0.9074	0.9112	0.9097	0.9082	0.9084	0.9085	0.9088	0.914
HGDP01402	HGDP	Adygei	EUR	HGDP	0.9901	0.984	0.9742	0.9607	0.9594	0.9567	0.8692	0.8579	0.8505	0.8482	0.8516	0.8479	0.8477	0.848	0.8452	0.8479	0.8487	0.835	0.8629	0.8601	0.8549	0.8534	0.8593	0.8575	0.8631	0.8736	0.8691	0.927	0.9043	0.9159	0.9194	0.9187	0.9157	0.9152	0.9147	0.9156	0.9162	0.9126	0.9133	0.9151	0.9096	0.9102	0.9095	0.9118	0.9184
HGDP01403	HGDP	Adygei	EUR	HGDP	0.9862	0.9819	0.9696	0.9579	0.956	0.9526	0.8682	0.8581	0.8517	0.8486	0.849	0.8463	0.846	0.849	0.8474	0.8497	0.8517	0.8362	0.8591	0.8627	0.8589	0.85	0.8583	0.8571	0.8604	0.8763	0.8718	0.9284	0.9094	0.9201	0.921	0.9205	0.9207	0.921	0.9179	0.9169	0.9195	0.9113	0.915	0.9186	0.9132	0.9167	0.9145	0.9103	0.9189
HGDP01404	HGDP	Adygei	EUR	HGDP	0.9862	0.9812	0.9691	0.9558	0.9547	0.9524	0.8703	0.8625	0.8574	0.8548	0.8542	0.8511	0.8507	0.8498	0.8528	0.8504	0.8533	0.8455	0.8653	0.8641	0.8608	0.8568	0.8587	0.8615	0.8609	0.8721	0.8707	0.9221	0.904	0.913	0.9161	0.9144	0.9133	0.9166	0.9134	0.9118	0.9127	0.9056	0.9107	0.9101	0.9058	0.9076	0.9056	0.9035	0.9145
HGDP00267	HGDP	Kalash	CSA	HGDP	0.9939	0.9905	0.9799	0.9674	0.967	0.9616	0.8926	0.8859	0.8741	0.8783	0.8774	0.8814	0.8734	0.8764	0.8738	0.8749	0.8721	0.8691	0.8177	0.8748	0.8677	0.8682	0.8688	0.867	0.8685	0.8832	0.8813	0.9306	0.9125	0.9218	0.921	0.921	0.9217	0.9213	0.9158	0.9198	0.9214	0.9152	0.9192	0.9187	0.915	0.917	0.9143	0.9125	0.9214
HGDP00274	HGDP	Kalash	CSA	HGDP	0.9924	0.99	0.9778	0.9662	0.9637	0.961	0.891	0.8847	0.8702	0.8742	0.8752	0.8778	0.8714	0.872	0.8732	0.869	0.8717	0.8656	0.8329	0.8712	0.8675	0.864	0.8627	0.8651	0.8626	0.8833	0.8803	0.9281	0.9076	0.918	0.9183	0.9216	0.9204	0.9167	0.9143	0.9148	0.9183	0.9107	0.9157	0.913	0.9138	0.9139	0.9152	0.9112	0.9199
[truncated: 900 more rows]
[truncated: 61 more columns]
