# Supplementary material for: HGDP and HapMap Analysis by Ancestry Mapper Reveals Local and Global Population Relationships
Source: PLoS One. 2012 Nov 26;7(11):e49438. doi: 10.1371/journal.pone.0049438 (PMC3506643; doi:10.1371/journal.pone.0049438)
Supplement: Table S3 — Ancestry assignment distances between AMids For HGDP and HapMap individuals. Distances between AMIds For HGDP and HapMap individuals. (XLS) [file pone.0049438.s012.xls]

## Sheet: Sheet1
Id1	Dist	Pheno1_Ind1	Pheno2_Ind1	Pheno3_Ind1	Id2	Pheno1_Ind2	Pheno2_Ind2	Pheno3_Ind2
HGDP00991	0	San	AFR	HGDP	HGDP00991	San	AFR	HGDP
HGDP00991	0.009	San	AFR	HGDP	HGDP01036	San	AFR	HGDP
HGDP00991	0.01	San	AFR	HGDP	HGDP00992	San	AFR	HGDP
HGDP00991	0.02	San	AFR	HGDP	HGDP01029	San	AFR	HGDP
HGDP00991	0.113	San	AFR	HGDP	HGDP00456	Mbuti-Py	AFR	HGDP
HGDP00991	0.114	San	AFR	HGDP	HGDP01081	Mbuti-Py	AFR	HGDP
HGDP00991	0.116	San	AFR	HGDP	HGDP00463	Mbuti-Py	AFR	HGDP
HGDP00991	0.116	San	AFR	HGDP	HGDP00982	Mbuti-Py	AFR	HGDP
HGDP00991	0.117	San	AFR	HGDP	HGDP00984	Mbuti-Py	AFR	HGDP
HGDP00991	0.117	San	AFR	HGDP	HGDP00450	Mbuti-Py	AFR	HGDP
HGDP00991	0.118	San	AFR	HGDP	HGDP00474	Mbuti-Py	AFR	HGDP
HGDP00991	0.119	San	AFR	HGDP	HGDP00478	Mbuti-Py	AFR	HGDP
HGDP00991	0.119	San	AFR	HGDP	HGDP00449	Mbuti-Py	AFR	HGDP
HGDP00991	0.12	San	AFR	HGDP	HGDP00462	Mbuti-Py	AFR	HGDP
HGDP00991	0.125	San	AFR	HGDP	HGDP00467	Mbuti-Py	AFR	HGDP
HGDP00991	0.125	San	AFR	HGDP	HGDP00471	Mbuti-Py	AFR	HGDP
HGDP00991	0.144	San	AFR	HGDP	HGDP00985	Biaka-Py	AFR	HGDP
HGDP00991	0.144	San	AFR	HGDP	HGDP00458	Biaka-Py	AFR	HGDP
HGDP00991	0.145	San	AFR	HGDP	HGDP00455	Biaka-Py	AFR	HGDP
HGDP00991	0.149	San	AFR	HGDP	HGDP00461	Biaka-Py	AFR	HGDP
HGDP00991	0.15	San	AFR	HGDP	HGDP01087	Biaka-Py	AFR	HGDP
HGDP01036	0	San	AFR	HGDP	HGDP01036	San	AFR	HGDP
HGDP01036	0.009	San	AFR	HGDP	HGDP00991	San	AFR	HGDP
HGDP01036	0.012	San	AFR	HGDP	HGDP00992	San	AFR	HGDP
HGDP01036	0.019	San	AFR	HGDP	HGDP01029	San	AFR	HGDP
HGDP01036	0.112	San	AFR	HGDP	HGDP00456	Mbuti-Py	AFR	HGDP
HGDP01036	0.113	San	AFR	HGDP	HGDP01081	Mbuti-Py	AFR	HGDP
HGDP01036	0.115	San	AFR	HGDP	HGDP00982	Mbuti-Py	AFR	HGDP
HGDP01036	0.115	San	AFR	HGDP	HGDP00463	Mbuti-Py	AFR	HGDP
HGDP01036	0.115	San	AFR	HGDP	HGDP00984	Mbuti-Py	AFR	HGDP
HGDP01036	0.116	San	AFR	HGDP	HGDP00450	Mbuti-Py	AFR	HGDP
HGDP01036	0.117	San	AFR	HGDP	HGDP00474	Mbuti-Py	AFR	HGDP
HGDP01036	0.118	San	AFR	HGDP	HGDP00478	Mbuti-Py	AFR	HGDP
HGDP01036	0.118	San	AFR	HGDP	HGDP00449	Mbuti-Py	AFR	HGDP
HGDP01036	0.118	San	AFR	HGDP	HGDP00462	Mbuti-Py	AFR	HGDP
HGDP01036	0.123	San	AFR	HGDP	HGDP00467	Mbuti-Py	AFR	HGDP
HGDP01036	0.123	San	AFR	HGDP	HGDP00471	Mbuti-Py	AFR	HGDP
HGDP01036	0.141	San	AFR	HGDP	HGDP00985	Biaka-Py	AFR	HGDP
HGDP01036	0.142	San	AFR	HGDP	HGDP00458	Biaka-Py	AFR	HGDP
HGDP01036	0.143	San	AFR	HGDP	HGDP00455	Biaka-Py	AFR	HGDP
HGDP01036	0.146	San	AFR	HGDP	HGDP00461	Biaka-Py	AFR	HGDP
HGDP01036	0.148	San	AFR	HGDP	HGDP01087	Biaka-Py	AFR	HGDP
HGDP00992	0	San	AFR	HGDP	HGDP00992	San	AFR	HGDP
HGDP00992	0.01	San	AFR	HGDP	HGDP00991	San	AFR	HGDP
HGDP00992	0.012	San	AFR	HGDP	HGDP01036	San	AFR	HGDP
HGDP00992	0.026	San	AFR	HGDP	HGDP01029	San	AFR	HGDP
HGDP00992	0.112	San	AFR	HGDP	HGDP01081	Mbuti-Py	AFR	HGDP
HGDP00992	0.112	San	AFR	HGDP	HGDP00456	Mbuti-Py	AFR	HGDP
HGDP00992	0.115	San	AFR	HGDP	HGDP00463	Mbuti-Py	AFR	HGDP
HGDP00992	0.115	San	AFR	HGDP	HGDP00982	Mbuti-Py	AFR	HGDP
HGDP00992	0.116	San	AFR	HGDP	HGDP00984	Mbuti-Py	AFR	HGDP
HGDP00992	0.117	San	AFR	HGDP	HGDP00450	Mbuti-Py	AFR	HGDP
HGDP00992	0.118	San	AFR	HGDP	HGDP00474	Mbuti-Py	AFR	HGDP
HGDP00992	0.118	San	AFR	HGDP	HGDP00449	Mbuti-Py	AFR	HGDP
HGDP00992	0.118	San	AFR	HGDP	HGDP00478	Mbuti-Py	AFR	HGDP
HGDP00992	0.119	San	AFR	HGDP	HGDP00462	Mbuti-Py	AFR	HGDP
HGDP00992	0.124	San	AFR	HGDP	HGDP00467	Mbuti-Py	AFR	HGDP
HGDP00992	0.125	San	AFR	HGDP	HGDP00471	Mbuti-Py	AFR	HGDP
HGDP00992	0.142	San	AFR	HGDP	HGDP00985	Biaka-Py	AFR	HGDP
HGDP00992	0.143	San	AFR	HGDP	HGDP00458	Biaka-Py	AFR	HGDP
HGDP00992	0.144	San	AFR	HGDP	HGDP00455	Biaka-Py	AFR	HGDP
HGDP00992	0.148	San	AFR	HGDP	HGDP00461	Biaka-Py	AFR	HGDP
HGDP00992	0.149	San	AFR	HGDP	HGDP01087	Biaka-Py	AFR	HGDP
HGDP01029	0	San	AFR	HGDP	HGDP01029	San	AFR	HGDP
HGDP01029	0.019	San	AFR	HGDP	HGDP01036	San	AFR	HGDP
HGDP01029	0.02	San	AFR	HGDP	HGDP00991	San	AFR	HGDP
HGDP01029	0.026	San	AFR	HGDP	HGDP00992	San	AFR	HGDP
HGDP01029	0.124	San	AFR	HGDP	HGDP00456	Mbuti-Py	AFR	HGDP
HGDP01029	0.125	San	AFR	HGDP	HGDP00984	Mbuti-Py	AFR	HGDP
HGDP01029	0.125	San	AFR	HGDP	HGDP00982	Mbuti-Py	AFR	HGDP
HGDP01029	0.126	San	AFR	HGDP	HGDP00463	Mbuti-Py	AFR	HGDP
HGDP01029	0.126	San	AFR	HGDP	HGDP01081	Mbuti-Py	AFR	HGDP
HGDP01029	0.127	San	AFR	HGDP	HGDP00474	Mbuti-Py	AFR	HGDP
HGDP01029	0.127	San	AFR	HGDP	HGDP00450	Mbuti-Py	AFR	HGDP
HGDP01029	0.128	San	AFR	HGDP	HGDP00478	Mbuti-Py	AFR	HGDP
HGDP01029	0.129	San	AFR	HGDP	HGDP00449	Mbuti-Py	AFR	HGDP
HGDP01029	0.129	San	AFR	HGDP	HGDP00462	Mbuti-Py	AFR	HGDP
HGDP01029	0.132	San	AFR	HGDP	HGDP00471	Mbuti-Py	AFR	HGDP
HGDP01029	0.132	San	AFR	HGDP	HGDP00467	Mbuti-Py	AFR	HGDP
HGDP01029	0.147	San	AFR	HGDP	HGDP00985	Biaka-Py	AFR	HGDP
HGDP01029	0.147	San	AFR	HGDP	HGDP00458	Biaka-Py	AFR	HGDP
HGDP01029	0.149	San	AFR	HGDP	HGDP00455	Biaka-Py	AFR	HGDP
HGDP01029	0.151	San	AFR	HGDP	HGDP00461	Biaka-Py	AFR	HGDP
HGDP01029	0.153	San	AFR	HGDP	HGDP01087	Biaka-Py	AFR	HGDP
HGDP00449	0	Mbuti-Py	AFR	HGDP	HGDP00449	Mbuti-Py	AFR	HGDP
HGDP00449	0.009	Mbuti-Py	AFR	HGDP	HGDP00450	Mbuti-Py	AFR	HGDP
HGDP00449	0.011	Mbuti-Py	AFR	HGDP	HGDP00478	Mbuti-Py	AFR	HGDP
HGDP00449	0.011	Mbuti-Py	AFR	HGDP	HGDP00463	Mbuti-Py	AFR	HGDP
HGDP00449	0.012	Mbuti-Py	AFR	HGDP	HGDP00474	Mbuti-Py	AFR	HGDP
HGDP00449	0.013	Mbuti-Py	AFR	HGDP	HGDP00462	Mbuti-Py	AFR	HGDP
HGDP00449	0.014	Mbuti-Py	AFR	HGDP	HGDP00456	Mbuti-Py	AFR	HGDP
HGDP00449	0.016	Mbuti-Py	AFR	HGDP	HGDP00982	Mbuti-Py	AFR	HGDP
HGDP00449	0.023	Mbuti-Py	AFR	HGDP	HGDP00467	Mbuti-Py	AFR	HGDP
HGDP00449	0.024	Mbuti-Py	AFR	HGDP	HGDP01081	Mbuti-Py	AFR	HGDP
HGDP00449	0.025	Mbuti-Py	AFR	HGDP	HGDP00471	Mbuti-Py	AFR	HGDP
HGDP00449	0.025	Mbuti-Py	AFR	HGDP	HGDP00984	Mbuti-Py	AFR	HGDP
HGDP00449	0.098	Mbuti-Py	AFR	HGDP	HGDP00985	Biaka-Py	AFR	HGDP
HGDP00449	0.101	Mbuti-Py	AFR	HGDP	HGDP00455	Biaka-Py	AFR	HGDP
HGDP00449	0.102	Mbuti-Py	AFR	HGDP	HGDP00458	Biaka-Py	AFR	HGDP
HGDP00449	0.104	Mbuti-Py	AFR	HGDP	HGDP00461	Biaka-Py	AFR	HGDP
HGDP00449	0.106	Mbuti-Py	AFR	HGDP	HGDP01087	Biaka-Py	AFR	HGDP
HGDP00449	0.106	Mbuti-Py	AFR	HGDP	HGDP00469	Biaka-Py	AFR	HGDP
HGDP00449	0.106	Mbuti-Py	AFR	HGDP	HGDP00479	Biaka-Py	AFR	HGDP
HGDP00449	0.108	Mbuti-Py	AFR	HGDP	HGDP00986	Biaka-Py	AFR	HGDP
HGDP00449	0.108	Mbuti-Py	AFR	HGDP	HGDP00464	Biaka-Py	AFR	HGDP
HGDP00463	0	Mbuti-Py	AFR	HGDP	HGDP00463	Mbuti-Py	AFR	HGDP
HGDP00463	0.01	Mbuti-Py	AFR	HGDP	HGDP00450	Mbuti-Py	AFR	HGDP
HGDP00463	0.011	Mbuti-Py	AFR	HGDP	HGDP00449	Mbuti-Py	AFR	HGDP
HGDP00463	0.012	Mbuti-Py	AFR	HGDP	HGDP00456	Mbuti-Py	AFR	HGDP
HGDP00463	0.013	Mbuti-Py	AFR	HGDP	HGDP00478	Mbuti-Py	AFR	HGDP
HGDP00463	0.013	Mbuti-Py	AFR	HGDP	HGDP00474	Mbuti-Py	AFR	HGDP
HGDP00463	0.014	Mbuti-Py	AFR	HGDP	HGDP00462	Mbuti-Py	AFR	HGDP
HGDP00463	0.015	Mbuti-Py	AFR	HGDP	HGDP00982	Mbuti-Py	AFR	HGDP
HGDP00463	0.021	Mbuti-Py	AFR	HGDP	HGDP01081	Mbuti-Py	AFR	HGDP
HGDP00463	0.025	Mbuti-Py	AFR	HGDP	HGDP00467	Mbuti-Py	AFR	HGDP
HGDP00463	0.025	Mbuti-Py	AFR	HGDP	HGDP00984	Mbuti-Py	AFR	HGDP
HGDP00463	0.028	Mbuti-Py	AFR	HGDP	HGDP00471	Mbuti-Py	AFR	HGDP
HGDP00463	0.097	Mbuti-Py	AFR	HGDP	HGDP00985	Biaka-Py	AFR	HGDP
HGDP00463	0.1	Mbuti-Py	AFR	HGDP	HGDP00455	Biaka-Py	AFR	HGDP
HGDP00463	0.1	Mbuti-Py	AFR	HGDP	HGDP00458	Biaka-Py	AFR	HGDP
HGDP00463	0.103	Mbuti-Py	AFR	HGDP	HGDP00461	Biaka-Py	AFR	HGDP
HGDP00463	0.105	Mbuti-Py	AFR	HGDP	HGDP00469	Biaka-Py	AFR	HGDP
HGDP00463	0.105	Mbuti-Py	AFR	HGDP	HGDP01087	Biaka-Py	AFR	HGDP
HGDP00463	0.106	Mbuti-Py	AFR	HGDP	HGDP00479	Biaka-Py	AFR	HGDP
HGDP00463	0.107	Mbuti-Py	AFR	HGDP	HGDP00986	Biaka-Py	AFR	HGDP
HGDP00463	0.108	Mbuti-Py	AFR	HGDP	HGDP00464	Biaka-Py	AFR	HGDP
HGDP00450	0	Mbuti-Py	AFR	HGDP	HGDP00450	Mbuti-Py	AFR	HGDP
HGDP00450	0.009	Mbuti-Py	AFR	HGDP	HGDP00449	Mbuti-Py	AFR	HGDP
HGDP00450	0.01	Mbuti-Py	AFR	HGDP	HGDP00463	Mbuti-Py	AFR	HGDP
HGDP00450	0.012	Mbuti-Py	AFR	HGDP	HGDP00456	Mbuti-Py	AFR	HGDP
HGDP00450	0.013	Mbuti-Py	AFR	HGDP	HGDP00474	Mbuti-Py	AFR	HGDP
HGDP00450	0.013	Mbuti-Py	AFR	HGDP	HGDP00462	Mbuti-Py	AFR	HGDP
HGDP00450	0.014	Mbuti-Py	AFR	HGDP	HGDP00478	Mbuti-Py	AFR	HGDP
HGDP00450	0.016	Mbuti-Py	AFR	HGDP	HGDP00982	Mbuti-Py	AFR	HGDP
HGDP00450	0.021	Mbuti-Py	AFR	HGDP	HGDP01081	Mbuti-Py	AFR	HGDP
HGDP00450	0.025	Mbuti-Py	AFR	HGDP	HGDP00467	Mbuti-Py	AFR	HGDP
HGDP00450	0.027	Mbuti-Py	AFR	HGDP	HGDP00984	Mbuti-Py	AFR	HGDP
HGDP00450	0.028	Mbuti-Py	AFR	HGDP	HGDP00471	Mbuti-Py	AFR	HGDP
HGDP00450	0.099	Mbuti-Py	AFR	HGDP	HGDP00985	Biaka-Py	AFR	HGDP
HGDP00450	0.101	Mbuti-Py	AFR	HGDP	HGDP00455	Biaka-Py	AFR	HGDP
HGDP00450	0.102	Mbuti-Py	AFR	HGDP	HGDP00458	Biaka-Py	AFR	HGDP
HGDP00450	0.105	Mbuti-Py	AFR	HGDP	HGDP00461	Biaka-Py	AFR	HGDP
HGDP00450	0.107	Mbuti-Py	AFR	HGDP	HGDP01087	Biaka-Py	AFR	HGDP
HGDP00450	0.107	Mbuti-Py	AFR	HGDP	HGDP00469	Biaka-Py	AFR	HGDP
HGDP00450	0.107	Mbuti-Py	AFR	HGDP	HGDP00479	Biaka-Py	AFR	HGDP
HGDP00450	0.109	Mbuti-Py	AFR	HGDP	HGDP00986	Biaka-Py	AFR	HGDP
HGDP00450	0.109	Mbuti-Py	AFR	HGDP	HGDP00464	Biaka-Py	AFR	HGDP
HGDP00456	0	Mbuti-Py	AFR	HGDP	HGDP00456	Mbuti-Py	AFR	HGDP
HGDP00456	0.012	Mbuti-Py	AFR	HGDP	HGDP00463	Mbuti-Py	AFR	HGDP
HGDP00456	0.012	Mbuti-Py	AFR	HGDP	HGDP00450	Mbuti-Py	AFR	HGDP
HGDP00456	0.014	Mbuti-Py	AFR	HGDP	HGDP00449	Mbuti-Py	AFR	HGDP
HGDP00456	0.016	Mbuti-Py	AFR	HGDP	HGDP00478	Mbuti-Py	AFR	HGDP
HGDP00456	0.016	Mbuti-Py	AFR	HGDP	HGDP00474	Mbuti-Py	AFR	HGDP
HGDP00456	0.017	Mbuti-Py	AFR	HGDP	HGDP01081	Mbuti-Py	AFR	HGDP
HGDP00456	0.018	Mbuti-Py	AFR	HGDP	HGDP00462	Mbuti-Py	AFR	HGDP
HGDP00456	0.019	Mbuti-Py	AFR	HGDP	HGDP00982	Mbuti-Py	AFR	HGDP
HGDP00456	0.031	Mbuti-Py	AFR	HGDP	HGDP00467	Mbuti-Py	AFR	HGDP
HGDP00456	0.031	Mbuti-Py	AFR	HGDP	HGDP00984	Mbuti-Py	AFR	HGDP
HGDP00456	0.033	Mbuti-Py	AFR	HGDP	HGDP00471	Mbuti-Py	AFR	HGDP
HGDP00456	0.102	Mbuti-Py	AFR	HGDP	HGDP00985	Biaka-Py	AFR	HGDP
HGDP00456	0.104	Mbuti-Py	AFR	HGDP	HGDP00455	Biaka-Py	AFR	HGDP
HGDP00456	0.106	Mbuti-Py	AFR	HGDP	HGDP00458	Biaka-Py	AFR	HGDP
HGDP00456	0.108	Mbuti-Py	AFR	HGDP	HGDP00461	Biaka-Py	AFR	HGDP
HGDP00456	0.11	Mbuti-Py	AFR	HGDP	HGDP01087	Biaka-Py	AFR	HGDP
HGDP00456	0.11	Mbuti-Py	AFR	HGDP	HGDP00479	Biaka-Py	AFR	HGDP
HGDP00456	0.111	Mbuti-Py	AFR	HGDP	HGDP00469	Biaka-Py	AFR	HGDP
HGDP00456	0.112	Mbuti-Py	AFR	HGDP	HGDP01036	San	AFR	HGDP
HGDP00456	0.112	Mbuti-Py	AFR	HGDP	HGDP00986	Biaka-Py	AFR	HGDP
HGDP00462	0	Mbuti-Py	AFR	HGDP	HGDP00462	Mbuti-Py	AFR	HGDP
HGDP00462	0.011	Mbuti-Py	AFR	HGDP	HGDP00474	Mbuti-Py	AFR	HGDP
HGDP00462	0.013	Mbuti-Py	AFR	HGDP	HGDP00449	Mbuti-Py	AFR	HGDP
HGDP00462	0.013	Mbuti-Py	AFR	HGDP	HGDP00478	Mbuti-Py	AFR	HGDP
HGDP00462	0.013	Mbuti-Py	AFR	HGDP	HGDP00450	Mbuti-Py	AFR	HGDP
HGDP00462	0.014	Mbuti-Py	AFR	HGDP	HGDP00463	Mbuti-Py	AFR	HGDP
HGDP00462	0.017	Mbuti-Py	AFR	HGDP	HGDP00982	Mbuti-Py	AFR	HGDP
HGDP00462	0.018	Mbuti-Py	AFR	HGDP	HGDP00456	Mbuti-Py	AFR	HGDP
HGDP00462	0.021	Mbuti-Py	AFR	HGDP	HGDP00467	Mbuti-Py	AFR	HGDP
HGDP00462	0.023	Mbuti-Py	AFR	HGDP	HGDP00984	Mbuti-Py	AFR	HGDP
HGDP00462	0.024	Mbuti-Py	AFR	HGDP	HGDP00471	Mbuti-Py	AFR	HGDP
HGDP00462	0.027	Mbuti-Py	AFR	HGDP	HGDP01081	Mbuti-Py	AFR	HGDP
HGDP00462	0.098	Mbuti-Py	AFR	HGDP	HGDP00985	Biaka-Py	AFR	HGDP
HGDP00462	0.1	Mbuti-Py	AFR	HGDP	HGDP00455	Biaka-Py	AFR	HGDP
HGDP00462	0.1	Mbuti-Py	AFR	HGDP	HGDP00458	Biaka-Py	AFR	HGDP
HGDP00462	0.103	Mbuti-Py	AFR	HGDP	HGDP00461	Biaka-Py	AFR	HGDP
HGDP00462	0.105	Mbuti-Py	AFR	HGDP	HGDP01087	Biaka-Py	AFR	HGDP
HGDP00462	0.105	Mbuti-Py	AFR	HGDP	HGDP00469	Biaka-Py	AFR	HGDP
HGDP00462	0.105	Mbuti-Py	AFR	HGDP	HGDP00479	Biaka-Py	AFR	HGDP
HGDP00462	0.107	Mbuti-Py	AFR	HGDP	HGDP00464	Biaka-Py	AFR	HGDP
HGDP00462	0.107	Mbuti-Py	AFR	HGDP	HGDP00986	Biaka-Py	AFR	HGDP
HGDP00478	0	Mbuti-Py	AFR	HGDP	HGDP00478	Mbuti-Py	AFR	HGDP
HGDP00478	0.01	Mbuti-Py	AFR	HGDP	HGDP00474	Mbuti-Py	AFR	HGDP
HGDP00478	0.011	Mbuti-Py	AFR	HGDP	HGDP00449	Mbuti-Py	AFR	HGDP
HGDP00478	0.013	Mbuti-Py	AFR	HGDP	HGDP00463	Mbuti-Py	AFR	HGDP
HGDP00478	0.013	Mbuti-Py	AFR	HGDP	HGDP00462	Mbuti-Py	AFR	HGDP
HGDP00478	0.014	Mbuti-Py	AFR	HGDP	HGDP00450	Mbuti-Py	AFR	HGDP
HGDP00478	0.014	Mbuti-Py	AFR	HGDP	HGDP00982	Mbuti-Py	AFR	HGDP
HGDP00478	0.016	Mbuti-Py	AFR	HGDP	HGDP00456	Mbuti-Py	AFR	HGDP
HGDP00478	0.019	Mbuti-Py	AFR	HGDP	HGDP00467	Mbuti-Py	AFR	HGDP
HGDP00478	0.021	Mbuti-Py	AFR	HGDP	HGDP00471	Mbuti-Py	AFR	HGDP
HGDP00478	0.022	Mbuti-Py	AFR	HGDP	HGDP00984	Mbuti-Py	AFR	HGDP
HGDP00478	0.027	Mbuti-Py	AFR	HGDP	HGDP01081	Mbuti-Py	AFR	HGDP
HGDP00478	0.095	Mbuti-Py	AFR	HGDP	HGDP00985	Biaka-Py	AFR	HGDP
HGDP00478	0.097	Mbuti-Py	AFR	HGDP	HGDP00455	Biaka-Py	AFR	HGDP
HGDP00478	0.098	Mbuti-Py	AFR	HGDP	HGDP00458	Biaka-Py	AFR	HGDP
HGDP00478	0.1	Mbuti-Py	AFR	HGDP	HGDP00461	Biaka-Py	AFR	HGDP
HGDP00478	0.102	Mbuti-Py	AFR	HGDP	HGDP01087	Biaka-Py	AFR	HGDP
HGDP00478	0.102	Mbuti-Py	AFR	HGDP	HGDP00469	Biaka-Py	AFR	HGDP
HGDP00478	0.103	Mbuti-Py	AFR	HGDP	HGDP00479	Biaka-Py	AFR	HGDP
HGDP00478	0.104	Mbuti-Py	AFR	HGDP	HGDP00986	Biaka-Py	AFR	HGDP
HGDP00478	0.104	Mbuti-Py	AFR	HGDP	HGDP00464	Biaka-Py	AFR	HGDP
HGDP00982	0	Mbuti-Py	AFR	HGDP	HGDP00982	Mbuti-Py	AFR	HGDP
HGDP00982	0.014	Mbuti-Py	AFR	HGDP	HGDP00478	Mbuti-Py	AFR	HGDP
HGDP00982	0.015	Mbuti-Py	AFR	HGDP	HGDP00463	Mbuti-Py	AFR	HGDP
HGDP00982	0.015	Mbuti-Py	AFR	HGDP	HGDP00474	Mbuti-Py	AFR	HGDP
HGDP00982	0.016	Mbuti-Py	AFR	HGDP	HGDP00449	Mbuti-Py	AFR	HGDP
HGDP00982	0.016	Mbuti-Py	AFR	HGDP	HGDP00450	Mbuti-Py	AFR	HGDP
HGDP00982	0.017	Mbuti-Py	AFR	HGDP	HGDP00462	Mbuti-Py	AFR	HGDP
HGDP00982	0.018	Mbuti-Py	AFR	HGDP	HGDP00984	Mbuti-Py	AFR	HGDP
HGDP00982	0.019	Mbuti-Py	AFR	HGDP	HGDP00456	Mbuti-Py	AFR	HGDP
HGDP00982	0.02	Mbuti-Py	AFR	HGDP	HGDP00467	Mbuti-Py	AFR	HGDP
HGDP00982	0.022	Mbuti-Py	AFR	HGDP	HGDP00471	Mbuti-Py	AFR	HGDP
HGDP00982	0.03	Mbuti-Py	AFR	HGDP	HGDP01081	Mbuti-Py	AFR	HGDP
HGDP00982	0.088	Mbuti-Py	AFR	HGDP	HGDP00985	Biaka-Py	AFR	HGDP
HGDP00982	0.091	Mbuti-Py	AFR	HGDP	HGDP00455	Biaka-Py	AFR	HGDP
HGDP00982	0.091	Mbuti-Py	AFR	HGDP	HGDP00458	Biaka-Py	AFR	HGDP
HGDP00982	0.094	Mbuti-Py	AFR	HGDP	HGDP00461	Biaka-Py	AFR	HGDP
HGDP00982	0.096	Mbuti-Py	AFR	HGDP	HGDP01087	Biaka-Py	AFR	HGDP
HGDP00982	0.096	Mbuti-Py	AFR	HGDP	HGDP00469	Biaka-Py	AFR	HGDP
HGDP00982	0.097	Mbuti-Py	AFR	HGDP	HGDP00479	Biaka-Py	AFR	HGDP
HGDP00982	0.098	Mbuti-Py	AFR	HGDP	HGDP00986	Biaka-Py	AFR	HGDP
HGDP00982	0.098	Mbuti-Py	AFR	HGDP	HGDP00464	Biaka-Py	AFR	HGDP
HGDP00984	0	Mbuti-Py	AFR	HGDP	HGDP00984	Mbuti-Py	AFR	HGDP
HGDP00984	0.015	Mbuti-Py	AFR	HGDP	HGDP00467	Mbuti-Py	AFR	HGDP
HGDP00984	0.017	Mbuti-Py	AFR	HGDP	HGDP00471	Mbuti-Py	AFR	HGDP
HGDP00984	0.018	Mbuti-Py	AFR	HGDP	HGDP00982	Mbuti-Py	AFR	HGDP
HGDP00984	0.021	Mbuti-Py	AFR	HGDP	HGDP00474	Mbuti-Py	AFR	HGDP
HGDP00984	0.022	Mbuti-Py	AFR	HGDP	HGDP00478	Mbuti-Py	AFR	HGDP
HGDP00984	0.023	Mbuti-Py	AFR	HGDP	HGDP00462	Mbuti-Py	AFR	HGDP
HGDP00984	0.025	Mbuti-Py	AFR	HGDP	HGDP00463	Mbuti-Py	AFR	HGDP
HGDP00984	0.025	Mbuti-Py	AFR	HGDP	HGDP00449	Mbuti-Py	AFR	HGDP
HGDP00984	0.027	Mbuti-Py	AFR	HGDP	HGDP00450	Mbuti-Py	AFR	HGDP
HGDP00984	0.031	Mbuti-Py	AFR	HGDP	HGDP00456	Mbuti-Py	AFR	HGDP
HGDP00984	0.041	Mbuti-Py	AFR	HGDP	HGDP01081	Mbuti-Py	AFR	HGDP
HGDP00984	0.078	Mbuti-Py	AFR	HGDP	HGDP00985	Biaka-Py	AFR	HGDP
HGDP00984	0.08	Mbuti-Py	AFR	HGDP	HGDP00458	Biaka-Py	AFR	HGDP
HGDP00984	0.081	Mbuti-Py	AFR	HGDP	HGDP00455	Biaka-Py	AFR	HGDP
HGDP00984	0.083	Mbuti-Py	AFR	HGDP	HGDP00461	Biaka-Py	AFR	HGDP
HGDP00984	0.085	Mbuti-Py	AFR	HGDP	HGDP00469	Biaka-Py	AFR	HGDP
HGDP00984	0.085	Mbuti-Py	AFR	HGDP	HGDP01087	Biaka-Py	AFR	HGDP
HGDP00984	0.086	Mbuti-Py	AFR	HGDP	HGDP00479	Biaka-Py	AFR	HGDP
HGDP00984	0.087	Mbuti-Py	AFR	HGDP	HGDP00464	Biaka-Py	AFR	HGDP
HGDP00984	0.087	Mbuti-Py	AFR	HGDP	HGDP00986	Biaka-Py	AFR	HGDP
HGDP01081	0	Mbuti-Py	AFR	HGDP	HGDP01081	Mbuti-Py	AFR	HGDP
HGDP01081	0.017	Mbuti-Py	AFR	HGDP	HGDP00456	Mbuti-Py	AFR	HGDP
HGDP01081	0.021	Mbuti-Py	AFR	HGDP	HGDP00463	Mbuti-Py	AFR	HGDP
HGDP01081	0.021	Mbuti-Py	AFR	HGDP	HGDP00450	Mbuti-Py	AFR	HGDP
HGDP01081	0.024	Mbuti-Py	AFR	HGDP	HGDP00449	Mbuti-Py	AFR	HGDP
HGDP01081	0.027	Mbuti-Py	AFR	HGDP	HGDP00462	Mbuti-Py	AFR	HGDP
HGDP01081	0.027	Mbuti-Py	AFR	HGDP	HGDP00478	Mbuti-Py	AFR	HGDP
HGDP01081	0.027	Mbuti-Py	AFR	HGDP	HGDP00474	Mbuti-Py	AFR	HGDP
HGDP01081	0.03	Mbuti-Py	AFR	HGDP	HGDP00982	Mbuti-Py	AFR	HGDP
HGDP01081	0.041	Mbuti-Py	AFR	HGDP	HGDP00984	Mbuti-Py	AFR	HGDP
HGDP01081	0.043	Mbuti-Py	AFR	HGDP	HGDP00467	Mbuti-Py	AFR	HGDP
HGDP01081	0.045	Mbuti-Py	AFR	HGDP	HGDP00471	Mbuti-Py	AFR	HGDP
HGDP01081	0.108	Mbuti-Py	AFR	HGDP	HGDP00985	Biaka-Py	AFR	HGDP
HGDP01081	0.109	Mbuti-Py	AFR	HGDP	HGDP00455	Biaka-Py	AFR	HGDP
HGDP01081	0.112	Mbuti-Py	AFR	HGDP	HGDP00458	Biaka-Py	AFR	HGDP
HGDP01081	0.112	Mbuti-Py	AFR	HGDP	HGDP00992	San	AFR	HGDP
HGDP01081	0.113	Mbuti-Py	AFR	HGDP	HGDP01036	San	AFR	HGDP
HGDP01081	0.114	Mbuti-Py	AFR	HGDP	HGDP00991	San	AFR	HGDP
HGDP01081	0.115	Mbuti-Py	AFR	HGDP	HGDP00461	Biaka-Py	AFR	HGDP
HGDP01081	0.117	Mbuti-Py	AFR	HGDP	HGDP00479	Biaka-Py	AFR	HGDP
HGDP01081	0.117	Mbuti-Py	AFR	HGDP	HGDP01087	Biaka-Py	AFR	HGDP
HGDP00467	0	Mbuti-Py	AFR	HGDP	HGDP00467	Mbuti-Py	AFR	HGDP
HGDP00467	0.01	Mbuti-Py	AFR	HGDP	HGDP00471	Mbuti-Py	AFR	HGDP
HGDP00467	0.015	Mbuti-Py	AFR	HGDP	HGDP00984	Mbuti-Py	AFR	HGDP
HGDP00467	0.019	Mbuti-Py	AFR	HGDP	HGDP00474	Mbuti-Py	AFR	HGDP
HGDP00467	0.019	Mbuti-Py	AFR	HGDP	HGDP00478	Mbuti-Py	AFR	HGDP
HGDP00467	0.02	Mbuti-Py	AFR	HGDP	HGDP00982	Mbuti-Py	AFR	HGDP
HGDP00467	0.021	Mbuti-Py	AFR	HGDP	HGDP00462	Mbuti-Py	AFR	HGDP
HGDP00467	0.023	Mbuti-Py	AFR	HGDP	HGDP00449	Mbuti-Py	AFR	HGDP
HGDP00467	0.025	Mbuti-Py	AFR	HGDP	HGDP00463	Mbuti-Py	AFR	HGDP
HGDP00467	0.025	Mbuti-Py	AFR	HGDP	HGDP00450	Mbuti-Py	AFR	HGDP
HGDP00467	0.031	Mbuti-Py	AFR	HGDP	HGDP00456	Mbuti-Py	AFR	HGDP
HGDP00467	0.043	Mbuti-Py	AFR	HGDP	HGDP01081	Mbuti-Py	AFR	HGDP
HGDP00467	0.086	Mbuti-Py	AFR	HGDP	HGDP00985	Biaka-Py	AFR	HGDP
HGDP00467	0.088	Mbuti-Py	AFR	HGDP	HGDP00458	Biaka-Py	AFR	HGDP
HGDP00467	0.089	Mbuti-Py	AFR	HGDP	HGDP00455	Biaka-Py	AFR	HGDP
HGDP00467	0.089	Mbuti-Py	AFR	HGDP	HGDP00461	Biaka-Py	AFR	HGDP
HGDP00467	0.092	Mbuti-Py	AFR	HGDP	HGDP00469	Biaka-Py	AFR	HGDP
HGDP00467	0.092	Mbuti-Py	AFR	HGDP	HGDP01087	Biaka-Py	AFR	HGDP
HGDP00467	0.093	Mbuti-Py	AFR	HGDP	HGDP00479	Biaka-Py	AFR	HGDP
HGDP00467	0.093	Mbuti-Py	AFR	HGDP	HGDP00464	Biaka-Py	AFR	HGDP
HGDP00467	0.094	Mbuti-Py	AFR	HGDP	HGDP00986	Biaka-Py	AFR	HGDP
HGDP00471	0	Mbuti-Py	AFR	HGDP	HGDP00471	Mbuti-Py	AFR	HGDP
HGDP00471	0.01	Mbuti-Py	AFR	HGDP	HGDP00467	Mbuti-Py	AFR	HGDP
HGDP00471	0.017	Mbuti-Py	AFR	HGDP	HGDP00984	Mbuti-Py	AFR	HGDP
HGDP00471	0.021	Mbuti-Py	AFR	HGDP	HGDP00478	Mbuti-Py	AFR	HGDP
HGDP00471	0.021	Mbuti-Py	AFR	HGDP	HGDP00474	Mbuti-Py	AFR	HGDP
HGDP00471	0.022	Mbuti-Py	AFR	HGDP	HGDP00982	Mbuti-Py	AFR	HGDP
HGDP00471	0.024	Mbuti-Py	AFR	HGDP	HGDP00462	Mbuti-Py	AFR	HGDP
HGDP00471	0.025	Mbuti-Py	AFR	HGDP	HGDP00449	Mbuti-Py	AFR	HGDP
HGDP00471	0.028	Mbuti-Py	AFR	HGDP	HGDP00450	Mbuti-Py	AFR	HGDP
HGDP00471	0.028	Mbuti-Py	AFR	HGDP	HGDP00463	Mbuti-Py	AFR	HGDP
HGDP00471	0.033	Mbuti-Py	AFR	HGDP	HGDP00456	Mbuti-Py	AFR	HGDP
HGDP00471	0.045	Mbuti-Py	AFR	HGDP	HGDP01081	Mbuti-Py	AFR	HGDP
HGDP00471	0.085	Mbuti-Py	AFR	HGDP	HGDP00985	Biaka-Py	AFR	HGDP
HGDP00471	0.087	Mbuti-Py	AFR	HGDP	HGDP00455	Biaka-Py	AFR	HGDP
HGDP00471	0.087	Mbuti-Py	AFR	HGDP	HGDP00458	Biaka-Py	AFR	HGDP
HGDP00471	0.087	Mbuti-Py	AFR	HGDP	HGDP00461	Biaka-Py	AFR	HGDP
HGDP00471	0.09	Mbuti-Py	AFR	HGDP	HGDP01087	Biaka-Py	AFR	HGDP
HGDP00471	0.091	Mbuti-Py	AFR	HGDP	HGDP00469	Biaka-Py	AFR	HGDP
HGDP00471	0.091	Mbuti-Py	AFR	HGDP	HGDP00479	Biaka-Py	AFR	HGDP
HGDP00471	0.092	Mbuti-Py	AFR	HGDP	HGDP00464	Biaka-Py	AFR	HGDP
HGDP00471	0.092	Mbuti-Py	AFR	HGDP	HGDP00986	Biaka-Py	AFR	HGDP
HGDP00474	0	Mbuti-Py	AFR	HGDP	HGDP00474	Mbuti-Py	AFR	HGDP
HGDP00474	0.01	Mbuti-Py	AFR	HGDP	HGDP00478	Mbuti-Py	AFR	HGDP
HGDP00474	0.011	Mbuti-Py	AFR	HGDP	HGDP00462	Mbuti-Py	AFR	HGDP
HGDP00474	0.012	Mbuti-Py	AFR	HGDP	HGDP00449	Mbuti-Py	AFR	HGDP
HGDP00474	0.013	Mbuti-Py	AFR	HGDP	HGDP00450	Mbuti-Py	AFR	HGDP
HGDP00474	0.013	Mbuti-Py	AFR	HGDP	HGDP00463	Mbuti-Py	AFR	HGDP
HGDP00474	0.015	Mbuti-Py	AFR	HGDP	HGDP00982	Mbuti-Py	AFR	HGDP
HGDP00474	0.016	Mbuti-Py	AFR	HGDP	HGDP00456	Mbuti-Py	AFR	HGDP
HGDP00474	0.019	Mbuti-Py	AFR	HGDP	HGDP00467	Mbuti-Py	AFR	HGDP
HGDP00474	0.021	Mbuti-Py	AFR	HGDP	HGDP00984	Mbuti-Py	AFR	HGDP
HGDP00474	0.021	Mbuti-Py	AFR	HGDP	HGDP00471	Mbuti-Py	AFR	HGDP
HGDP00474	0.027	Mbuti-Py	AFR	HGDP	HGDP01081	Mbuti-Py	AFR	HGDP
HGDP00474	0.095	Mbuti-Py	AFR	HGDP	HGDP00985	Biaka-Py	AFR	HGDP
HGDP00474	0.097	Mbuti-Py	AFR	HGDP	HGDP00455	Biaka-Py	AFR	HGDP
HGDP00474	0.098	Mbuti-Py	AFR	HGDP	HGDP00458	Biaka-Py	AFR	HGDP
HGDP00474	0.1	Mbuti-Py	AFR	HGDP	HGDP00461	Biaka-Py	AFR	HGDP
HGDP00474	0.103	Mbuti-Py	AFR	HGDP	HGDP01087	Biaka-Py	AFR	HGDP
HGDP00474	0.103	Mbuti-Py	AFR	HGDP	HGDP00469	Biaka-Py	AFR	HGDP
HGDP00474	0.103	Mbuti-Py	AFR	HGDP	HGDP00479	Biaka-Py	AFR	HGDP
HGDP00474	0.105	Mbuti-Py	AFR	HGDP	HGDP00464	Biaka-Py	AFR	HGDP
HGDP00474	0.105	Mbuti-Py	AFR	HGDP	HGDP00986	Biaka-Py	AFR	HGDP
HGDP00458	0	Biaka-Py	AFR	HGDP	HGDP00458	Biaka-Py	AFR	HGDP
HGDP00458	0.014	Biaka-Py	AFR	HGDP	HGDP00469	Biaka-Py	AFR	HGDP
HGDP00458	0.015	Biaka-Py	AFR	HGDP	HGDP01087	Biaka-Py	AFR	HGDP
HGDP00458	0.015	Biaka-Py	AFR	HGDP	HGDP00985	Biaka-Py	AFR	HGDP
HGDP00458	0.015	Biaka-Py	AFR	HGDP	HGDP00479	Biaka-Py	AFR	HGDP
HGDP00458	0.016	Biaka-Py	AFR	HGDP	HGDP00461	Biaka-Py	AFR	HGDP
HGDP00458	0.017	Biaka-Py	AFR	HGDP	HGDP00986	Biaka-Py	AFR	HGDP
HGDP00458	0.018	Biaka-Py	AFR	HGDP	HGDP00464	Biaka-Py	AFR	HGDP
HGDP00458	0.019	Biaka-Py	AFR	HGDP	HGDP01090	Biaka-Py	AFR	HGDP
HGDP00458	0.02	Biaka-Py	AFR	HGDP	HGDP00460	Biaka-Py	AFR	HGDP
HGDP00458	0.02	Biaka-Py	AFR	HGDP	HGDP01086	Biaka-Py	AFR	HGDP
HGDP00458	0.023	Biaka-Py	AFR	HGDP	HGDP01094	Biaka-Py	AFR	HGDP
HGDP00458	0.024	Biaka-Py	AFR	HGDP	HGDP00470	Biaka-Py	AFR	HGDP
HGDP00458	0.024	Biaka-Py	AFR	HGDP	HGDP00455	Biaka-Py	AFR	HGDP
HGDP00458	0.025	Biaka-Py	AFR	HGDP	HGDP00475	Biaka-Py	AFR	HGDP
HGDP00458	0.025	Biaka-Py	AFR	HGDP	HGDP00473	Biaka-Py	AFR	HGDP
HGDP00458	0.025	Biaka-Py	AFR	HGDP	HGDP00472	Biaka-Py	AFR	HGDP
HGDP00458	0.026	Biaka-Py	AFR	HGDP	HGDP00459	Biaka-Py	AFR	HGDP
HGDP00458	0.026	Biaka-Py	AFR	HGDP	HGDP00454	Biaka-Py	AFR	HGDP
HGDP00458	0.026	Biaka-Py	AFR	HGDP	HGDP00457	Biaka-Py	AFR	HGDP
HGDP00458	0.049	Biaka-Py	AFR	HGDP	HGDP00465	Biaka-Py	AFR	HGDP
HGDP00459	0	Biaka-Py	AFR	HGDP	HGDP00459	Biaka-Py	AFR	HGDP
HGDP00459	0.011	Biaka-Py	AFR	HGDP	HGDP00473	Biaka-Py	AFR	HGDP
HGDP00459	0.011	Biaka-Py	AFR	HGDP	HGDP01094	Biaka-Py	AFR	HGDP
HGDP00459	0.012	Biaka-Py	AFR	HGDP	HGDP00475	Biaka-Py	AFR	HGDP
HGDP00459	0.013	Biaka-Py	AFR	HGDP	HGDP00470	Biaka-Py	AFR	HGDP
HGDP00459	0.013	Biaka-Py	AFR	HGDP	HGDP01090	Biaka-Py	AFR	HGDP
HGDP00459	0.013	Biaka-Py	AFR	HGDP	HGDP00460	Biaka-Py	AFR	HGDP
HGDP00459	0.013	Biaka-Py	AFR	HGDP	HGDP00457	Biaka-Py	AFR	HGDP
HGDP00459	0.014	Biaka-Py	AFR	HGDP	HGDP00472	Biaka-Py	AFR	HGDP
HGDP00459	0.014	Biaka-Py	AFR	HGDP	HGDP00454	Biaka-Py	AFR	HGDP
HGDP00459	0.014	Biaka-Py	AFR	HGDP	HGDP01086	Biaka-Py	AFR	HGDP
HGDP00459	0.015	Biaka-Py	AFR	HGDP	HGDP00464	Biaka-Py	AFR	HGDP
HGDP00459	0.018	Biaka-Py	AFR	HGDP	HGDP00986	Biaka-Py	AFR	HGDP
HGDP00459	0.019	Biaka-Py	AFR	HGDP	HGDP00469	Biaka-Py	AFR	HGDP
HGDP00459	0.019	Biaka-Py	AFR	HGDP	HGDP01087	Biaka-Py	AFR	HGDP
HGDP00459	0.021	Biaka-Py	AFR	HGDP	HGDP00479	Biaka-Py	AFR	HGDP
HGDP00459	0.022	Biaka-Py	AFR	HGDP	HGDP00461	Biaka-Py	AFR	HGDP
HGDP00459	0.026	Biaka-Py	AFR	HGDP	HGDP00458	Biaka-Py	AFR	HGDP
HGDP00459	0.03	Biaka-Py	AFR	HGDP	HGDP00985	Biaka-Py	AFR	HGDP
HGDP00459	0.034	Biaka-Py	AFR	HGDP	HGDP00455	Biaka-Py	AFR	HGDP
HGDP00459	0.052	Biaka-Py	AFR	HGDP	HGDP00465	Biaka-Py	AFR	HGDP
HGDP00460	0	Biaka-Py	AFR	HGDP	HGDP00460	Biaka-Py	AFR	HGDP
HGDP00460	0.01	Biaka-Py	AFR	HGDP	HGDP00475	Biaka-Py	AFR	HGDP
HGDP00460	0.011	Biaka-Py	AFR	HGDP	HGDP00473	Biaka-Py	AFR	HGDP
HGDP00460	0.012	Biaka-Py	AFR	HGDP	HGDP01090	Biaka-Py	AFR	HGDP
HGDP00460	0.012	Biaka-Py	AFR	HGDP	HGDP00470	Biaka-Py	AFR	HGDP
HGDP00460	0.012	Biaka-Py	AFR	HGDP	HGDP00457	Biaka-Py	AFR	HGDP
HGDP00460	0.013	Biaka-Py	AFR	HGDP	HGDP01086	Biaka-Py	AFR	HGDP
HGDP00460	0.013	Biaka-Py	AFR	HGDP	HGDP00459	Biaka-Py	AFR	HGDP
HGDP00460	0.013	Biaka-Py	AFR	HGDP	HGDP00464	Biaka-Py	AFR	HGDP
HGDP00460	0.013	Biaka-Py	AFR	HGDP	HGDP01094	Biaka-Py	AFR	HGDP
HGDP00460	0.014	Biaka-Py	AFR	HGDP	HGDP00472	Biaka-Py	AFR	HGDP
HGDP00460	0.014	Biaka-Py	AFR	HGDP	HGDP00469	Biaka-Py	AFR	HGDP
HGDP00460	0.015	Biaka-Py	AFR	HGDP	HGDP00986	Biaka-Py	AFR	HGDP
HGDP00460	0.016	Biaka-Py	AFR	HGDP	HGDP01087	Biaka-Py	AFR	HGDP
HGDP00460	0.017	Biaka-Py	AFR	HGDP	HGDP00454	Biaka-Py	AFR	HGDP
HGDP00460	0.018	Biaka-Py	AFR	HGDP	HGDP00461	Biaka-Py	AFR	HGDP
HGDP00460	0.019	Biaka-Py	AFR	HGDP	HGDP00479	Biaka-Py	AFR	HGDP
HGDP00460	0.02	Biaka-Py	AFR	HGDP	HGDP00458	Biaka-Py	AFR	HGDP
HGDP00460	0.025	Biaka-Py	AFR	HGDP	HGDP00985	Biaka-Py	AFR	HGDP
HGDP00460	0.032	Biaka-Py	AFR	HGDP	HGDP00455	Biaka-Py	AFR	HGDP
HGDP00460	0.053	Biaka-Py	AFR	HGDP	HGDP00465	Biaka-Py	AFR	HGDP
HGDP00461	0	Biaka-Py	AFR	HGDP	HGDP00461	Biaka-Py	AFR	HGDP
HGDP00461	0.011	Biaka-Py	AFR	HGDP	HGDP00464	Biaka-Py	AFR	HGDP
HGDP00461	0.013	Biaka-Py	AFR	HGDP	HGDP01087	Biaka-Py	AFR	HGDP
HGDP00461	0.013	Biaka-Py	AFR	HGDP	HGDP00479	Biaka-Py	AFR	HGDP
HGDP00461	0.014	Biaka-Py	AFR	HGDP	HGDP00986	Biaka-Py	AFR	HGDP
HGDP00461	0.015	Biaka-Py	AFR	HGDP	HGDP01090	Biaka-Py	AFR	HGDP
HGDP00461	0.016	Biaka-Py	AFR	HGDP	HGDP00985	Biaka-Py	AFR	HGDP
HGDP00461	0.016	Biaka-Py	AFR	HGDP	HGDP00458	Biaka-Py	AFR	HGDP
HGDP00461	0.018	Biaka-Py	AFR	HGDP	HGDP00470	Biaka-Py	AFR	HGDP
HGDP00461	0.018	Biaka-Py	AFR	HGDP	HGDP00469	Biaka-Py	AFR	HGDP
HGDP00461	0.018	Biaka-Py	AFR	HGDP	HGDP01094	Biaka-Py	AFR	HGDP
HGDP00461	0.018	Biaka-Py	AFR	HGDP	HGDP00460	Biaka-Py	AFR	HGDP
HGDP00461	0.02	Biaka-Py	AFR	HGDP	HGDP00454	Biaka-Py	AFR	HGDP
HGDP00461	0.02	Biaka-Py	AFR	HGDP	HGDP00473	Biaka-Py	AFR	HGDP
HGDP00461	0.021	Biaka-Py	AFR	HGDP	HGDP00455	Biaka-Py	AFR	HGDP
HGDP00461	0.021	Biaka-Py	AFR	HGDP	HGDP00475	Biaka-Py	AFR	HGDP
HGDP00461	0.022	Biaka-Py	AFR	HGDP	HGDP00459	Biaka-Py	AFR	HGDP
HGDP00461	0.022	Biaka-Py	AFR	HGDP	HGDP01086	Biaka-Py	AFR	HGDP
HGDP00461	0.023	Biaka-Py	AFR	HGDP	HGDP00472	Biaka-Py	AFR	HGDP
HGDP00461	0.024	Biaka-Py	AFR	HGDP	HGDP00457	Biaka-Py	AFR	HGDP
HGDP00461	0.041	Biaka-Py	AFR	HGDP	HGDP00465	Biaka-Py	AFR	HGDP
HGDP00464	0	Biaka-Py	AFR	HGDP	HGDP00464	Biaka-Py	AFR	HGDP
HGDP00464	0.011	Biaka-Py	AFR	HGDP	HGDP00461	Biaka-Py	AFR	HGDP
HGDP00464	0.012	Biaka-Py	AFR	HGDP	HGDP01090	Biaka-Py	AFR	HGDP
HGDP00464	0.012	Biaka-Py	AFR	HGDP	HGDP01087	Biaka-Py	AFR	HGDP
HGDP00464	0.013	Biaka-Py	AFR	HGDP	HGDP01094	Biaka-Py	AFR	HGDP
HGDP00464	0.013	Biaka-Py	AFR	HGDP	HGDP00986	Biaka-Py	AFR	HGDP
HGDP00464	0.013	Biaka-Py	AFR	HGDP	HGDP00479	Biaka-Py	AFR	HGDP
HGDP00464	0.013	Biaka-Py	AFR	HGDP	HGDP00460	Biaka-Py	AFR	HGDP
HGDP00464	0.014	Biaka-Py	AFR	HGDP	HGDP00470	Biaka-Py	AFR	HGDP
HGDP00464	0.015	Biaka-Py	AFR	HGDP	HGDP00473	Biaka-Py	AFR	HGDP
HGDP00464	0.015	Biaka-Py	AFR	HGDP	HGDP00469	Biaka-Py	AFR	HGDP
HGDP00464	0.015	Biaka-Py	AFR	HGDP	HGDP00459	Biaka-Py	AFR	HGDP
HGDP00464	0.015	Biaka-Py	AFR	HGDP	HGDP00454	Biaka-Py	AFR	HGDP
HGDP00464	0.016	Biaka-Py	AFR	HGDP	HGDP01086	Biaka-Py	AFR	HGDP
HGDP00464	0.017	Biaka-Py	AFR	HGDP	HGDP00475	Biaka-Py	AFR	HGDP
HGDP00464	0.017	Biaka-Py	AFR	HGDP	HGDP00472	Biaka-Py	AFR	HGDP
HGDP00464	0.018	Biaka-Py	AFR	HGDP	HGDP00458	Biaka-Py	AFR	HGDP
HGDP00464	0.018	Biaka-Py	AFR	HGDP	HGDP00457	Biaka-Py	AFR	HGDP
HGDP00464	0.02	Biaka-Py	AFR	HGDP	HGDP00985	Biaka-Py	AFR	HGDP
HGDP00464	0.024	Biaka-Py	AFR	HGDP	HGDP00455	Biaka-Py	AFR	HGDP
HGDP00464	0.045	Biaka-Py	AFR	HGDP	HGDP00465	Biaka-Py	AFR	HGDP
HGDP00465	0	Biaka-Py	AFR	HGDP	HGDP00465	Biaka-Py	AFR	HGDP
HGDP00465	0.03	Biaka-Py	AFR	HGDP	HGDP00455	Biaka-Py	AFR	HGDP
HGDP00465	0.039	Biaka-Py	AFR	HGDP	HGDP00479	Biaka-Py	AFR	HGDP
HGDP00465	0.04	Biaka-Py	AFR	HGDP	HGDP00985	Biaka-Py	AFR	HGDP
HGDP00465	0.041	Biaka-Py	AFR	HGDP	HGDP00461	Biaka-Py	AFR	HGDP
HGDP00465	0.044	Biaka-Py	AFR	HGDP	HGDP00454	Biaka-Py	AFR	HGDP
HGDP00465	0.045	Biaka-Py	AFR	HGDP	HGDP01087	Biaka-Py	AFR	HGDP
HGDP00465	0.045	Biaka-Py	AFR	HGDP	HGDP00464	Biaka-Py	AFR	HGDP
HGDP00465	0.047	Biaka-Py	AFR	HGDP	HGDP00986	Biaka-Py	AFR	HGDP
HGDP00465	0.049	Biaka-Py	AFR	HGDP	HGDP01090	Biaka-Py	AFR	HGDP
HGDP00465	0.049	Biaka-Py	AFR	HGDP	HGDP00458	Biaka-Py	AFR	HGDP
HGDP00465	0.051	Biaka-Py	AFR	HGDP	HGDP00470	Biaka-Py	AFR	HGDP
HGDP00465	0.051	Biaka-Py	AFR	HGDP	HGDP01094	Biaka-Py	AFR	HGDP
HGDP00465	0.052	Biaka-Py	AFR	HGDP	HGDP00459	Biaka-Py	AFR	HGDP
HGDP00465	0.053	Biaka-Py	AFR	HGDP	HGDP00469	Biaka-Py	AFR	HGDP
HGDP00465	0.053	Biaka-Py	AFR	HGDP	HGDP00460	Biaka-Py	AFR	HGDP
HGDP00465	0.053	Biaka-Py	AFR	HGDP	HGDP00473	Biaka-Py	AFR	HGDP
HGDP00465	0.055	Biaka-Py	AFR	HGDP	HGDP00475	Biaka-Py	AFR	HGDP
HGDP00465	0.056	Biaka-Py	AFR	HGDP	HGDP01086	Biaka-Py	AFR	HGDP
HGDP00465	0.056	Biaka-Py	AFR	HGDP	HGDP00472	Biaka-Py	AFR	HGDP
HGDP00465	0.059	Biaka-Py	AFR	HGDP	HGDP00457	Biaka-Py	AFR	HGDP
HGDP00469	0	Biaka-Py	AFR	HGDP	HGDP00469	Biaka-Py	AFR	HGDP
HGDP00469	0.013	Biaka-Py	AFR	HGDP	HGDP00986	Biaka-Py	AFR	HGDP
HGDP00469	0.014	Biaka-Py	AFR	HGDP	HGDP01086	Biaka-Py	AFR	HGDP
HGDP00469	0.014	Biaka-Py	AFR	HGDP	HGDP00458	Biaka-Py	AFR	HGDP
HGDP00469	0.014	Biaka-Py	AFR	HGDP	HGDP00460	Biaka-Py	AFR	HGDP
HGDP00469	0.014	Biaka-Py	AFR	HGDP	HGDP01087	Biaka-Py	AFR	HGDP
HGDP00469	0.015	Biaka-Py	AFR	HGDP	HGDP01090	Biaka-Py	AFR	HGDP
HGDP00469	0.015	Biaka-Py	AFR	HGDP	HGDP00464	Biaka-Py	AFR	HGDP
HGDP00469	0.016	Biaka-Py	AFR	HGDP	HGDP00479	Biaka-Py	AFR	HGDP
HGDP00469	0.017	Biaka-Py	AFR	HGDP	HGDP01094	Biaka-Py	AFR	HGDP
HGDP00469	0.017	Biaka-Py	AFR	HGDP	HGDP00472	Biaka-Py	AFR	HGDP
HGDP00469	0.018	Biaka-Py	AFR	HGDP	HGDP00461	Biaka-Py	AFR	HGDP
HGDP00469	0.019	Biaka-Py	AFR	HGDP	HGDP00459	Biaka-Py	AFR	HGDP
HGDP00469	0.019	Biaka-Py	AFR	HGDP	HGDP00475	Biaka-Py	AFR	HGDP
HGDP00469	0.02	Biaka-Py	AFR	HGDP	HGDP00470	Biaka-Py	AFR	HGDP
HGDP00469	0.02	Biaka-Py	AFR	HGDP	HGDP00985	Biaka-Py	AFR	HGDP
HGDP00469	0.02	Biaka-Py	AFR	HGDP	HGDP00473	Biaka-Py	AFR	HGDP
HGDP00469	0.02	Biaka-Py	AFR	HGDP	HGDP00457	Biaka-Py	AFR	HGDP
HGDP00469	0.022	Biaka-Py	AFR	HGDP	HGDP00454	Biaka-Py	AFR	HGDP
HGDP00469	0.029	Biaka-Py	AFR	HGDP	HGDP00455	Biaka-Py	AFR	HGDP
HGDP00469	0.053	Biaka-Py	AFR	HGDP	HGDP00465	Biaka-Py	AFR	HGDP
HGDP00470	0	Biaka-Py	AFR	HGDP	HGDP00470	Biaka-Py	AFR	HGDP
HGDP00470	0.01	Biaka-Py	AFR	HGDP	HGDP00473	Biaka-Py	AFR	HGDP
HGDP00470	0.012	Biaka-Py	AFR	HGDP	HGDP00460	Biaka-Py	AFR	HGDP
HGDP00470	0.012	Biaka-Py	AFR	HGDP	HGDP00475	Biaka-Py	AFR	HGDP
HGDP00470	0.013	Biaka-Py	AFR	HGDP	HGDP01090	Biaka-Py	AFR	HGDP
HGDP00470	0.013	Biaka-Py	AFR	HGDP	HGDP00459	Biaka-Py	AFR	HGDP
HGDP00470	0.013	Biaka-Py	AFR	HGDP	HGDP01094	Biaka-Py	AFR	HGDP
HGDP00470	0.013	Biaka-Py	AFR	HGDP	HGDP00457	Biaka-Py	AFR	HGDP
HGDP00470	0.014	Biaka-Py	AFR	HGDP	HGDP00464	Biaka-Py	AFR	HGDP
HGDP00470	0.015	Biaka-Py	AFR	HGDP	HGDP01086	Biaka-Py	AFR	HGDP
HGDP00470	0.015	Biaka-Py	AFR	HGDP	HGDP00454	Biaka-Py	AFR	HGDP
HGDP00470	0.016	Biaka-Py	AFR	HGDP	HGDP00472	Biaka-Py	AFR	HGDP
HGDP00470	0.016	Biaka-Py	AFR	HGDP	HGDP00986	Biaka-Py	AFR	HGDP
HGDP00470	0.017	Biaka-Py	AFR	HGDP	HGDP01087	Biaka-Py	AFR	HGDP
HGDP00470	0.018	Biaka-Py	AFR	HGDP	HGDP00461	Biaka-Py	AFR	HGDP
HGDP00470	0.02	Biaka-Py	AFR	HGDP	HGDP00469	Biaka-Py	AFR	HGDP
HGDP00470	0.02	Biaka-Py	AFR	HGDP	HGDP00479	Biaka-Py	AFR	HGDP
HGDP00470	0.024	Biaka-Py	AFR	HGDP	HGDP00458	Biaka-Py	AFR	HGDP
HGDP00470	0.027	Biaka-Py	AFR	HGDP	HGDP00985	Biaka-Py	AFR	HGDP
HGDP00470	0.032	Biaka-Py	AFR	HGDP	HGDP00455	Biaka-Py	AFR	HGDP
HGDP00470	0.051	Biaka-Py	AFR	HGDP	HGDP00465	Biaka-Py	AFR	HGDP
HGDP00472	0	Biaka-Py	AFR	HGDP	HGDP00472	Biaka-Py	AFR	HGDP
HGDP00472	0.012	Biaka-Py	AFR	HGDP	HGDP01094	Biaka-Py	AFR	HGDP
HGDP00472	0.013	Biaka-Py	AFR	HGDP	HGDP01086	Biaka-Py	AFR	HGDP
HGDP00472	0.014	Biaka-Py	AFR	HGDP	HGDP00460	Biaka-Py	AFR	HGDP
HGDP00472	0.014	Biaka-Py	AFR	HGDP	HGDP00459	Biaka-Py	AFR	HGDP
HGDP00472	0.014	Biaka-Py	AFR	HGDP	HGDP00475	Biaka-Py	AFR	HGDP
HGDP00472	0.015	Biaka-Py	AFR	HGDP	HGDP00473	Biaka-Py	AFR	HGDP
HGDP00472	0.015	Biaka-Py	AFR	HGDP	HGDP00457	Biaka-Py	AFR	HGDP
HGDP00472	0.015	Biaka-Py	AFR	HGDP	HGDP01090	Biaka-Py	AFR	HGDP
HGDP00472	0.016	Biaka-Py	AFR	HGDP	HGDP00470	Biaka-Py	AFR	HGDP
HGDP00472	0.017	Biaka-Py	AFR	HGDP	HGDP00469	Biaka-Py	AFR	HGDP
HGDP00472	0.017	Biaka-Py	AFR	HGDP	HGDP00464	Biaka-Py	AFR	HGDP
HGDP00472	0.018	Biaka-Py	AFR	HGDP	HGDP00454	Biaka-Py	AFR	HGDP
HGDP00472	0.019	Biaka-Py	AFR	HGDP	HGDP00986	Biaka-Py	AFR	HGDP
HGDP00472	0.02	Biaka-Py	AFR	HGDP	HGDP01087	Biaka-Py	AFR	HGDP
HGDP00472	0.022	Biaka-Py	AFR	HGDP	HGDP00479	Biaka-Py	AFR	HGDP
HGDP00472	0.023	Biaka-Py	AFR	HGDP	HGDP00461	Biaka-Py	AFR	HGDP
HGDP00472	0.025	Biaka-Py	AFR	HGDP	HGDP00458	Biaka-Py	AFR	HGDP
HGDP00472	0.029	Biaka-Py	AFR	HGDP	HGDP00985	Biaka-Py	AFR	HGDP
HGDP00472	0.036	Biaka-Py	AFR	HGDP	HGDP00455	Biaka-Py	AFR	HGDP
HGDP00472	0.056	Biaka-Py	AFR	HGDP	HGDP00465	Biaka-Py	AFR	HGDP
HGDP00454	0	Biaka-Py	AFR	HGDP	HGDP00454	Biaka-Py	AFR	HGDP
HGDP00454	0.014	Biaka-Py	AFR	HGDP	HGDP00459	Biaka-Py	AFR	HGDP
HGDP00454	0.015	Biaka-Py	AFR	HGDP	HGDP01094	Biaka-Py	AFR	HGDP
HGDP00454	0.015	Biaka-Py	AFR	HGDP	HGDP00473	Biaka-Py	AFR	HGDP
HGDP00454	0.015	Biaka-Py	AFR	HGDP	HGDP01090	Biaka-Py	AFR	HGDP
HGDP00454	0.015	Biaka-Py	AFR	HGDP	HGDP00470	Biaka-Py	AFR	HGDP
HGDP00454	0.015	Biaka-Py	AFR	HGDP	HGDP00464	Biaka-Py	AFR	HGDP
HGDP00454	0.017	Biaka-Py	AFR	HGDP	HGDP00460	Biaka-Py	AFR	HGDP
HGDP00454	0.017	Biaka-Py	AFR	HGDP	HGDP00475	Biaka-Py	AFR	HGDP
HGDP00454	0.017	Biaka-Py	AFR	HGDP	HGDP00479	Biaka-Py	AFR	HGDP
HGDP00454	0.018	Biaka-Py	AFR	HGDP	HGDP00472	Biaka-Py	AFR	HGDP
HGDP00454	0.019	Biaka-Py	AFR	HGDP	HGDP01087	Biaka-Py	AFR	HGDP
HGDP00454	0.019	Biaka-Py	AFR	HGDP	HGDP00986	Biaka-Py	AFR	HGDP
HGDP00454	0.019	Biaka-Py	AFR	HGDP	HGDP01086	Biaka-Py	AFR	HGDP
HGDP00454	0.02	Biaka-Py	AFR	HGDP	HGDP00461	Biaka-Py	AFR	HGDP
HGDP00454	0.021	Biaka-Py	AFR	HGDP	HGDP00457	Biaka-Py	AFR	HGDP
HGDP00454	0.022	Biaka-Py	AFR	HGDP	HGDP00469	Biaka-Py	AFR	HGDP
HGDP00454	0.026	Biaka-Py	AFR	HGDP	HGDP00458	Biaka-Py	AFR	HGDP
HGDP00454	0.027	Biaka-Py	AFR	HGDP	HGDP00985	Biaka-Py	AFR	HGDP
HGDP00454	0.029	Biaka-Py	AFR	HGDP	HGDP00455	Biaka-Py	AFR	HGDP
HGDP00454	0.044	Biaka-Py	AFR	HGDP	HGDP00465	Biaka-Py	AFR	HGDP
HGDP00455	0	Biaka-Py	AFR	HGDP	HGDP00455	Biaka-Py	AFR	HGDP
HGDP00455	0.015	Biaka-Py	AFR	HGDP	HGDP00985	Biaka-Py	AFR	HGDP
HGDP00455	0.019	Biaka-Py	AFR	HGDP	HGDP00479	Biaka-Py	AFR	HGDP
HGDP00455	0.021	Biaka-Py	AFR	HGDP	HGDP00461	Biaka-Py	AFR	HGDP
HGDP00455	0.023	Biaka-Py	AFR	HGDP	HGDP01087	Biaka-Py	AFR	HGDP
HGDP00455	0.024	Biaka-Py	AFR	HGDP	HGDP00458	Biaka-Py	AFR	HGDP
HGDP00455	0.024	Biaka-Py	AFR	HGDP	HGDP00464	Biaka-Py	AFR	HGDP
HGDP00455	0.026	Biaka-Py	AFR	HGDP	HGDP00986	Biaka-Py	AFR	HGDP
HGDP00455	0.028	Biaka-Py	AFR	HGDP	HGDP01090	Biaka-Py	AFR	HGDP
HGDP00455	0.029	Biaka-Py	AFR	HGDP	HGDP00454	Biaka-Py	AFR	HGDP
HGDP00455	0.029	Biaka-Py	AFR	HGDP	HGDP00469	Biaka-Py	AFR	HGDP
HGDP00455	0.03	Biaka-Py	AFR	HGDP	HGDP00465	Biaka-Py	AFR	HGDP
HGDP00455	0.032	Biaka-Py	AFR	HGDP	HGDP00470	Biaka-Py	AFR	HGDP
HGDP00455	0.032	Biaka-Py	AFR	HGDP	HGDP01094	Biaka-Py	AFR	HGDP
HGDP00455	0.032	Biaka-Py	AFR	HGDP	HGDP00460	Biaka-Py	AFR	HGDP
HGDP00455	0.033	Biaka-Py	AFR	HGDP	HGDP01086	Biaka-Py	AFR	HGDP
HGDP00455	0.034	Biaka-Py	AFR	HGDP	HGDP00459	Biaka-Py	AFR	HGDP
HGDP00455	0.035	Biaka-Py	AFR	HGDP	HGDP00473	Biaka-Py	AFR	HGDP
HGDP00455	0.036	Biaka-Py	AFR	HGDP	HGDP00475	Biaka-Py	AFR	HGDP
HGDP00455	0.036	Biaka-Py	AFR	HGDP	HGDP00472	Biaka-Py	AFR	HGDP
HGDP00455	0.039	Biaka-Py	AFR	HGDP	HGDP00457	Biaka-Py	AFR	HGDP
HGDP00457	0	Biaka-Py	AFR	HGDP	HGDP00457	Biaka-Py	AFR	HGDP
HGDP00457	0.012	Biaka-Py	AFR	HGDP	HGDP00473	Biaka-Py	AFR	HGDP
HGDP00457	0.012	Biaka-Py	AFR	HGDP	HGDP00460	Biaka-Py	AFR	HGDP
HGDP00457	0.012	Biaka-Py	AFR	HGDP	HGDP00475	Biaka-Py	AFR	HGDP
HGDP00457	0.013	Biaka-Py	AFR	HGDP	HGDP00470	Biaka-Py	AFR	HGDP
HGDP00457	0.013	Biaka-Py	AFR	HGDP	HGDP00459	Biaka-Py	AFR	HGDP
HGDP00457	0.014	Biaka-Py	AFR	HGDP	HGDP01086	Biaka-Py	AFR	HGDP
HGDP00457	0.015	Biaka-Py	AFR	HGDP	HGDP00472	Biaka-Py	AFR	HGDP
HGDP00457	0.015	Biaka-Py	AFR	HGDP	HGDP01094	Biaka-Py	AFR	HGDP
HGDP00457	0.015	Biaka-Py	AFR	HGDP	HGDP01090	Biaka-Py	AFR	HGDP
HGDP00457	0.018	Biaka-Py	AFR	HGDP	HGDP00464	Biaka-Py	AFR	HGDP
HGDP00457	0.02	Biaka-Py	AFR	HGDP	HGDP00469	Biaka-Py	AFR	HGDP
HGDP00457	0.021	Biaka-Py	AFR	HGDP	HGDP00454	Biaka-Py	AFR	HGDP
HGDP00457	0.021	Biaka-Py	AFR	HGDP	HGDP00986	Biaka-Py	AFR	HGDP
HGDP00457	0.022	Biaka-Py	AFR	HGDP	HGDP01087	Biaka-Py	AFR	HGDP
HGDP00457	0.024	Biaka-Py	AFR	HGDP	HGDP00461	Biaka-Py	AFR	HGDP
HGDP00457	0.026	Biaka-Py	AFR	HGDP	HGDP00479	Biaka-Py	AFR	HGDP
HGDP00457	0.026	Biaka-Py	AFR	HGDP	HGDP00458	Biaka-Py	AFR	HGDP
HGDP00457	0.033	Biaka-Py	AFR	HGDP	HGDP00985	Biaka-Py	AFR	HGDP
HGDP00457	0.039	Biaka-Py	AFR	HGDP	HGDP00455	Biaka-Py	AFR	HGDP
HGDP00457	0.054	Biaka-Py	AFR	HGDP	HGDP01030	Bantu	AFR	HGDP
HGDP00985	0	Biaka-Py	AFR	HGDP	HGDP00985	Biaka-Py	AFR	HGDP
HGDP00985	0.014	Biaka-Py	AFR	HGDP	HGDP00479	Biaka-Py	AFR	HGDP
HGDP00985	0.015	Biaka-Py	AFR	HGDP	HGDP00458	Biaka-Py	AFR	HGDP
HGDP00985	0.015	Biaka-Py	AFR	HGDP	HGDP00455	Biaka-Py	AFR	HGDP
HGDP00985	0.016	Biaka-Py	AFR	HGDP	HGDP01087	Biaka-Py	AFR	HGDP
HGDP00985	0.016	Biaka-Py	AFR	HGDP	HGDP00461	Biaka-Py	AFR	HGDP
HGDP00985	0.019	Biaka-Py	AFR	HGDP	HGDP00986	Biaka-Py	AFR	HGDP
HGDP00985	0.02	Biaka-Py	AFR	HGDP	HGDP00464	Biaka-Py	AFR	HGDP
HGDP00985	0.02	Biaka-Py	AFR	HGDP	HGDP00469	Biaka-Py	AFR	HGDP
HGDP00985	0.023	Biaka-Py	AFR	HGDP	HGDP01090	Biaka-Py	AFR	HGDP
HGDP00985	0.025	Biaka-Py	AFR	HGDP	HGDP00460	Biaka-Py	AFR	HGDP
HGDP00985	0.026	Biaka-Py	AFR	HGDP	HGDP01094	Biaka-Py	AFR	HGDP
HGDP00985	0.027	Biaka-Py	AFR	HGDP	HGDP00454	Biaka-Py	AFR	HGDP
HGDP00985	0.027	Biaka-Py	AFR	HGDP	HGDP01086	Biaka-Py	AFR	HGDP
HGDP00985	0.027	Biaka-Py	AFR	HGDP	HGDP00470	Biaka-Py	AFR	HGDP
HGDP00985	0.029	Biaka-Py	AFR	HGDP	HGDP00472	Biaka-Py	AFR	HGDP
HGDP00985	0.03	Biaka-Py	AFR	HGDP	HGDP00459	Biaka-Py	AFR	HGDP
HGDP00985	0.03	Biaka-Py	AFR	HGDP	HGDP00473	Biaka-Py	AFR	HGDP
HGDP00985	0.03	Biaka-Py	AFR	HGDP	HGDP00475	Biaka-Py	AFR	HGDP
HGDP00985	0.033	Biaka-Py	AFR	HGDP	HGDP00457	Biaka-Py	AFR	HGDP
HGDP00985	0.04	Biaka-Py	AFR	HGDP	HGDP00465	Biaka-Py	AFR	HGDP
HGDP00986	0	Biaka-Py	AFR	HGDP	HGDP00986	Biaka-Py	AFR	HGDP
HGDP00986	0.011	Biaka-Py	AFR	HGDP	HGDP01087	Biaka-Py	AFR	HGDP
HGDP00986	0.013	Biaka-Py	AFR	HGDP	HGDP00464	Biaka-Py	AFR	HGDP
HGDP00986	0.013	Biaka-Py	AFR	HGDP	HGDP00469	Biaka-Py	AFR	HGDP
HGDP00986	0.014	Biaka-Py	AFR	HGDP	HGDP01090	Biaka-Py	AFR	HGDP
HGDP00986	0.014	Biaka-Py	AFR	HGDP	HGDP00479	Biaka-Py	AFR	HGDP
HGDP00986	0.014	Biaka-Py	AFR	HGDP	HGDP01094	Biaka-Py	AFR	HGDP
HGDP00986	0.014	Biaka-Py	AFR	HGDP	HGDP00461	Biaka-Py	AFR	HGDP
HGDP00986	0.015	Biaka-Py	AFR	HGDP	HGDP00460	Biaka-Py	AFR	HGDP
HGDP00986	0.016	Biaka-Py	AFR	HGDP	HGDP00470	Biaka-Py	AFR	HGDP
HGDP00986	0.017	Biaka-Py	AFR	HGDP	HGDP00473	Biaka-Py	AFR	HGDP
HGDP00986	0.017	Biaka-Py	AFR	HGDP	HGDP00458	Biaka-Py	AFR	HGDP
HGDP00986	0.017	Biaka-Py	AFR	HGDP	HGDP00475	Biaka-Py	AFR	HGDP
HGDP00986	0.017	Biaka-Py	AFR	HGDP	HGDP01086	Biaka-Py	AFR	HGDP
HGDP00986	0.018	Biaka-Py	AFR	HGDP	HGDP00459	Biaka-Py	AFR	HGDP
HGDP00986	0.019	Biaka-Py	AFR	HGDP	HGDP00454	Biaka-Py	AFR	HGDP
HGDP00986	0.019	Biaka-Py	AFR	HGDP	HGDP00985	Biaka-Py	AFR	HGDP
HGDP00986	0.019	Biaka-Py	AFR	HGDP	HGDP00472	Biaka-Py	AFR	HGDP
HGDP00986	0.021	Biaka-Py	AFR	HGDP	HGDP00457	Biaka-Py	AFR	HGDP
HGDP00986	0.026	Biaka-Py	AFR	HGDP	HGDP00455	Biaka-Py	AFR	HGDP
HGDP00986	0.047	Biaka-Py	AFR	HGDP	HGDP00465	Biaka-Py	AFR	HGDP
HGDP01086	0	Biaka-Py	AFR	HGDP	HGDP01086	Biaka-Py	AFR	HGDP
HGDP01086	0.013	Biaka-Py	AFR	HGDP	HGDP00472	Biaka-Py	AFR	HGDP
HGDP01086	0.013	Biaka-Py	AFR	HGDP	HGDP01090	Biaka-Py	AFR	HGDP
HGDP01086	0.013	Biaka-Py	AFR	HGDP	HGDP00460	Biaka-Py	AFR	HGDP
HGDP01086	0.014	Biaka-Py	AFR	HGDP	HGDP00469	Biaka-Py	AFR	HGDP
HGDP01086	0.014	Biaka-Py	AFR	HGDP	HGDP00457	Biaka-Py	AFR	HGDP
HGDP01086	0.014	Biaka-Py	AFR	HGDP	HGDP00459	Biaka-Py	AFR	HGDP
HGDP01086	0.015	Biaka-Py	AFR	HGDP	HGDP01094	Biaka-Py	AFR	HGDP
HGDP01086	0.015	Biaka-Py	AFR	HGDP	HGDP00473	Biaka-Py	AFR	HGDP
HGDP01086	0.015	Biaka-Py	AFR	HGDP	HGDP00470	Biaka-Py	AFR	HGDP
HGDP01086	0.016	Biaka-Py	AFR	HGDP	HGDP00475	Biaka-Py	AFR	HGDP
HGDP01086	0.016	Biaka-Py	AFR	HGDP	HGDP00464	Biaka-Py	AFR	HGDP
HGDP01086	0.017	Biaka-Py	AFR	HGDP	HGDP01087	Biaka-Py	AFR	HGDP
HGDP01086	0.017	Biaka-Py	AFR	HGDP	HGDP00986	Biaka-Py	AFR	HGDP
HGDP01086	0.019	Biaka-Py	AFR	HGDP	HGDP00454	Biaka-Py	AFR	HGDP
HGDP01086	0.019	Biaka-Py	AFR	HGDP	HGDP00479	Biaka-Py	AFR	HGDP
HGDP01086	0.02	Biaka-Py	AFR	HGDP	HGDP00458	Biaka-Py	AFR	HGDP
HGDP01086	0.022	Biaka-Py	AFR	HGDP	HGDP00461	Biaka-Py	AFR	HGDP
HGDP01086	0.027	Biaka-Py	AFR	HGDP	HGDP00985	Biaka-Py	AFR	HGDP
HGDP01086	0.033	Biaka-Py	AFR	HGDP	HGDP00455	Biaka-Py	AFR	HGDP
HGDP01086	0.056	Biaka-Py	AFR	HGDP	HGDP00465	Biaka-Py	AFR	HGDP
HGDP01087	0	Biaka-Py	AFR	HGDP	HGDP01087	Biaka-Py	AFR	HGDP
HGDP01087	0.011	Biaka-Py	AFR	HGDP	HGDP00986	Biaka-Py	AFR	HGDP
HGDP01087	0.011	Biaka-Py	AFR	HGDP	HGDP00479	Biaka-Py	AFR	HGDP
HGDP01087	0.012	Biaka-Py	AFR	HGDP	HGDP00464	Biaka-Py	AFR	HGDP
HGDP01087	0.013	Biaka-Py	AFR	HGDP	HGDP01090	Biaka-Py	AFR	HGDP
HGDP01087	0.013	Biaka-Py	AFR	HGDP	HGDP00461	Biaka-Py	AFR	HGDP
HGDP01087	0.014	Biaka-Py	AFR	HGDP	HGDP00469	Biaka-Py	AFR	HGDP
HGDP01087	0.015	Biaka-Py	AFR	HGDP	HGDP00458	Biaka-Py	AFR	HGDP
HGDP01087	0.016	Biaka-Py	AFR	HGDP	HGDP00460	Biaka-Py	AFR	HGDP
HGDP01087	0.016	Biaka-Py	AFR	HGDP	HGDP00985	Biaka-Py	AFR	HGDP
HGDP01087	0.016	Biaka-Py	AFR	HGDP	HGDP01094	Biaka-Py	AFR	HGDP
HGDP01087	0.017	Biaka-Py	AFR	HGDP	HGDP01086	Biaka-Py	AFR	HGDP
HGDP01087	0.017	Biaka-Py	AFR	HGDP	HGDP00470	Biaka-Py	AFR	HGDP
HGDP01087	0.019	Biaka-Py	AFR	HGDP	HGDP00454	Biaka-Py	AFR	HGDP
HGDP01087	0.019	Biaka-Py	AFR	HGDP	HGDP00459	Biaka-Py	AFR	HGDP
HGDP01087	0.02	Biaka-Py	AFR	HGDP	HGDP00473	Biaka-Py	AFR	HGDP
HGDP01087	0.02	Biaka-Py	AFR	HGDP	HGDP00475	Biaka-Py	AFR	HGDP
HGDP01087	0.02	Biaka-Py	AFR	HGDP	HGDP00472	Biaka-Py	AFR	HGDP
HGDP01087	0.022	Biaka-Py	AFR	HGDP	HGDP00457	Biaka-Py	AFR	HGDP
HGDP01087	0.023	Biaka-Py	AFR	HGDP	HGDP00455	Biaka-Py	AFR	HGDP
HGDP01087	0.045	Biaka-Py	AFR	HGDP	HGDP00465	Biaka-Py	AFR	HGDP
HGDP01090	0	Biaka-Py	AFR	HGDP	HGDP01090	Biaka-Py	AFR	HGDP
HGDP01090	0.012	Biaka-Py	AFR	HGDP	HGDP00460	Biaka-Py	AFR	HGDP
HGDP01090	0.012	Biaka-Py	AFR	HGDP	HGDP00464	Biaka-Py	AFR	HGDP
HGDP01090	0.013	Biaka-Py	AFR	HGDP	HGDP00470	Biaka-Py	AFR	HGDP
HGDP01090	0.013	Biaka-Py	AFR	HGDP	HGDP01087	Biaka-Py	AFR	HGDP
HGDP01090	0.013	Biaka-Py	AFR	HGDP	HGDP00459	Biaka-Py	AFR	HGDP
HGDP01090	0.013	Biaka-Py	AFR	HGDP	HGDP01086	Biaka-Py	AFR	HGDP
HGDP01090	0.013	Biaka-Py	AFR	HGDP	HGDP01094	Biaka-Py	AFR	HGDP
HGDP01090	0.013	Biaka-Py	AFR	HGDP	HGDP00473	Biaka-Py	AFR	HGDP
HGDP01090	0.013	Biaka-Py	AFR	HGDP	HGDP00475	Biaka-Py	AFR	HGDP
HGDP01090	0.014	Biaka-Py	AFR	HGDP	HGDP00986	Biaka-Py	AFR	HGDP
HGDP01090	0.015	Biaka-Py	AFR	HGDP	HGDP00469	Biaka-Py	AFR	HGDP
HGDP01090	0.015	Biaka-Py	AFR	HGDP	HGDP00472	Biaka-Py	AFR	HGDP
HGDP01090	0.015	Biaka-Py	AFR	HGDP	HGDP00454	Biaka-Py	AFR	HGDP
HGDP01090	0.015	Biaka-Py	AFR	HGDP	HGDP00461	Biaka-Py	AFR	HGDP
HGDP01090	0.015	Biaka-Py	AFR	HGDP	HGDP00479	Biaka-Py	AFR	HGDP
HGDP01090	0.015	Biaka-Py	AFR	HGDP	HGDP00457	Biaka-Py	AFR	HGDP
HGDP01090	0.019	Biaka-Py	AFR	HGDP	HGDP00458	Biaka-Py	AFR	HGDP
HGDP01090	0.023	Biaka-Py	AFR	HGDP	HGDP00985	Biaka-Py	AFR	HGDP
HGDP01090	0.028	Biaka-Py	AFR	HGDP	HGDP00455	Biaka-Py	AFR	HGDP
HGDP01090	0.049	Biaka-Py	AFR	HGDP	HGDP00465	Biaka-Py	AFR	HGDP
HGDP01094	0	Biaka-Py	AFR	HGDP	HGDP01094	Biaka-Py	AFR	HGDP
HGDP01094	0.011	Biaka-Py	AFR	HGDP	HGDP00459	Biaka-Py	AFR	HGDP
HGDP01094	0.012	Biaka-Py	AFR	HGDP	HGDP00472	Biaka-Py	AFR	HGDP
HGDP01094	0.012	Biaka-Py	AFR	HGDP	HGDP00473	Biaka-Py	AFR	HGDP
HGDP01094	0.013	Biaka-Py	AFR	HGDP	HGDP00464	Biaka-Py	AFR	HGDP
HGDP01094	0.013	Biaka-Py	AFR	HGDP	HGDP01090	Biaka-Py	AFR	HGDP
HGDP01094	0.013	Biaka-Py	AFR	HGDP	HGDP00470	Biaka-Py	AFR	HGDP
HGDP01094	0.013	Biaka-Py	AFR	HGDP	HGDP00475	Biaka-Py	AFR	HGDP
HGDP01094	0.013	Biaka-Py	AFR	HGDP	HGDP00460	Biaka-Py	AFR	HGDP
HGDP01094	0.014	Biaka-Py	AFR	HGDP	HGDP00986	Biaka-Py	AFR	HGDP
HGDP01094	0.015	Biaka-Py	AFR	HGDP	HGDP01086	Biaka-Py	AFR	HGDP
HGDP01094	0.015	Biaka-Py	AFR	HGDP	HGDP00454	Biaka-Py	AFR	HGDP
HGDP01094	0.015	Biaka-Py	AFR	HGDP	HGDP00457	Biaka-Py	AFR	HGDP
HGDP01094	0.016	Biaka-Py	AFR	HGDP	HGDP01087	Biaka-Py	AFR	HGDP
HGDP01094	0.017	Biaka-Py	AFR	HGDP	HGDP00469	Biaka-Py	AFR	HGDP
HGDP01094	0.018	Biaka-Py	AFR	HGDP	HGDP00461	Biaka-Py	AFR	HGDP
HGDP01094	0.019	Biaka-Py	AFR	HGDP	HGDP00479	Biaka-Py	AFR	HGDP
HGDP01094	0.023	Biaka-Py	AFR	HGDP	HGDP00458	Biaka-Py	AFR	HGDP
HGDP01094	0.026	Biaka-Py	AFR	HGDP	HGDP00985	Biaka-Py	AFR	HGDP
HGDP01094	0.032	Biaka-Py	AFR	HGDP	HGDP00455	Biaka-Py	AFR	HGDP
HGDP01094	0.051	Biaka-Py	AFR	HGDP	HGDP00465	Biaka-Py	AFR	HGDP
HGDP00473	0	Biaka-Py	AFR	HGDP	HGDP00473	Biaka-Py	AFR	HGDP
HGDP00473	0.01	Biaka-Py	AFR	HGDP	HGDP00475	Biaka-Py	AFR	HGDP
HGDP00473	0.01	Biaka-Py	AFR	HGDP	HGDP00470	Biaka-Py	AFR	HGDP
HGDP00473	0.011	Biaka-Py	AFR	HGDP	HGDP00459	Biaka-Py	AFR	HGDP
HGDP00473	0.011	Biaka-Py	AFR	HGDP	HGDP00460	Biaka-Py	AFR	HGDP
HGDP00473	0.012	Biaka-Py	AFR	HGDP	HGDP00457	Biaka-Py	AFR	HGDP
HGDP00473	0.012	Biaka-Py	AFR	HGDP	HGDP01094	Biaka-Py	AFR	HGDP
HGDP00473	0.013	Biaka-Py	AFR	HGDP	HGDP01090	Biaka-Py	AFR	HGDP
HGDP00473	0.015	Biaka-Py	AFR	HGDP	HGDP00472	Biaka-Py	AFR	HGDP
HGDP00473	0.015	Biaka-Py	AFR	HGDP	HGDP00464	Biaka-Py	AFR	HGDP
HGDP00473	0.015	Biaka-Py	AFR	HGDP	HGDP00454	Biaka-Py	AFR	HGDP
HGDP00473	0.015	Biaka-Py	AFR	HGDP	HGDP01086	Biaka-Py	AFR	HGDP
HGDP00473	0.017	Biaka-Py	AFR	HGDP	HGDP00986	Biaka-Py	AFR	HGDP
HGDP00473	0.02	Biaka-Py	AFR	HGDP	HGDP01087	Biaka-Py	AFR	HGDP
HGDP00473	0.02	Biaka-Py	AFR	HGDP	HGDP00469	Biaka-Py	AFR	HGDP
HGDP00473	0.02	Biaka-Py	AFR	HGDP	HGDP00461	Biaka-Py	AFR	HGDP
HGDP00473	0.022	Biaka-Py	AFR	HGDP	HGDP00479	Biaka-Py	AFR	HGDP
HGDP00473	0.025	Biaka-Py	AFR	HGDP	HGDP00458	Biaka-Py	AFR	HGDP
HGDP00473	0.03	Biaka-Py	AFR	HGDP	HGDP00985	Biaka-Py	AFR	HGDP
HGDP00473	0.035	Biaka-Py	AFR	HGDP	HGDP00455	Biaka-Py	AFR	HGDP
HGDP00473	0.053	Biaka-Py	AFR	HGDP	HGDP00465	Biaka-Py	AFR	HGDP
HGDP00475	0	Biaka-Py	AFR	HGDP	HGDP00475	Biaka-Py	AFR	HGDP
HGDP00475	0.01	Biaka-Py	AFR	HGDP	HGDP00473	Biaka-Py	AFR	HGDP
HGDP00475	0.01	Biaka-Py	AFR	HGDP	HGDP00460	Biaka-Py	AFR	HGDP
HGDP00475	0.012	Biaka-Py	AFR	HGDP	HGDP00470	Biaka-Py	AFR	HGDP
HGDP00475	0.012	Biaka-Py	AFR	HGDP	HGDP00459	Biaka-Py	AFR	HGDP
HGDP00475	0.012	Biaka-Py	AFR	HGDP	HGDP00457	Biaka-Py	AFR	HGDP
HGDP00475	0.013	Biaka-Py	AFR	HGDP	HGDP01094	Biaka-Py	AFR	HGDP
HGDP00475	0.013	Biaka-Py	AFR	HGDP	HGDP01090	Biaka-Py	AFR	HGDP
HGDP00475	0.014	Biaka-Py	AFR	HGDP	HGDP00472	Biaka-Py	AFR	HGDP
HGDP00475	0.016	Biaka-Py	AFR	HGDP	HGDP01086	Biaka-Py	AFR	HGDP
HGDP00475	0.017	Biaka-Py	AFR	HGDP	HGDP00464	Biaka-Py	AFR	HGDP
HGDP00475	0.017	Biaka-Py	AFR	HGDP	HGDP00454	Biaka-Py	AFR	HGDP
HGDP00475	0.017	Biaka-Py	AFR	HGDP	HGDP00986	Biaka-Py	AFR	HGDP
HGDP00475	0.019	Biaka-Py	AFR	HGDP	HGDP00469	Biaka-Py	AFR	HGDP
HGDP00475	0.02	Biaka-Py	AFR	HGDP	HGDP01087	Biaka-Py	AFR	HGDP
HGDP00475	0.021	Biaka-Py	AFR	HGDP	HGDP00461	Biaka-Py	AFR	HGDP
HGDP00475	0.023	Biaka-Py	AFR	HGDP	HGDP00479	Biaka-Py	AFR	HGDP
HGDP00475	0.025	Biaka-Py	AFR	HGDP	HGDP00458	Biaka-Py	AFR	HGDP
HGDP00475	0.03	Biaka-Py	AFR	HGDP	HGDP00985	Biaka-Py	AFR	HGDP
HGDP00475	0.036	Biaka-Py	AFR	HGDP	HGDP00455	Biaka-Py	AFR	HGDP
HGDP00475	0.055	Biaka-Py	AFR	HGDP	HGDP00465	Biaka-Py	AFR	HGDP
HGDP00479	0	Biaka-Py	AFR	HGDP	HGDP00479	Biaka-Py	AFR	HGDP
HGDP00479	0.011	Biaka-Py	AFR	HGDP	HGDP01087	Biaka-Py	AFR	HGDP
HGDP00479	0.013	Biaka-Py	AFR	HGDP	HGDP00461	Biaka-Py	AFR	HGDP
HGDP00479	0.013	Biaka-Py	AFR	HGDP	HGDP00464	Biaka-Py	AFR	HGDP
HGDP00479	0.014	Biaka-Py	AFR	HGDP	HGDP00986	Biaka-Py	AFR	HGDP
HGDP00479	0.014	Biaka-Py	AFR	HGDP	HGDP00985	Biaka-Py	AFR	HGDP
HGDP00479	0.015	Biaka-Py	AFR	HGDP	HGDP00458	Biaka-Py	AFR	HGDP
HGDP00479	0.015	Biaka-Py	AFR	HGDP	HGDP01090	Biaka-Py	AFR	HGDP
HGDP00479	0.016	Biaka-Py	AFR	HGDP	HGDP00469	Biaka-Py	AFR	HGDP
HGDP00479	0.017	Biaka-Py	AFR	HGDP	HGDP00454	Biaka-Py	AFR	HGDP
HGDP00479	0.019	Biaka-Py	AFR	HGDP	HGDP00460	Biaka-Py	AFR	HGDP
HGDP00479	0.019	Biaka-Py	AFR	HGDP	HGDP00455	Biaka-Py	AFR	HGDP
HGDP00479	0.019	Biaka-Py	AFR	HGDP	HGDP01094	Biaka-Py	AFR	HGDP
HGDP00479	0.019	Biaka-Py	AFR	HGDP	HGDP01086	Biaka-Py	AFR	HGDP
HGDP00479	0.02	Biaka-Py	AFR	HGDP	HGDP00470	Biaka-Py	AFR	HGDP
HGDP00479	0.021	Biaka-Py	AFR	HGDP	HGDP00459	Biaka-Py	AFR	HGDP
HGDP00479	0.022	Biaka-Py	AFR	HGDP	HGDP00473	Biaka-Py	AFR	HGDP
HGDP00479	0.022	Biaka-Py	AFR	HGDP	HGDP00472	Biaka-Py	AFR	HGDP
HGDP00479	0.023	Biaka-Py	AFR	HGDP	HGDP00475	Biaka-Py	AFR	HGDP
HGDP00479	0.026	Biaka-Py	AFR	HGDP	HGDP00457	Biaka-Py	AFR	HGDP
HGDP00479	0.039	Biaka-Py	AFR	HGDP	HGDP00465	Biaka-Py	AFR	HGDP
HGDP00993	0	Bantu	AFR	HGDP	HGDP00993	Bantu	AFR	HGDP
HGDP00993	0.019	Bantu	AFR	HGDP	HGDP01033	Bantu	AFR	HGDP
HGDP00993	0.021	Bantu	AFR	HGDP	HGDP01030	Bantu	AFR	HGDP
HGDP00993	0.024	Bantu	AFR	HGDP	HGDP01034	Bantu	AFR	HGDP
HGDP00993	0.027	Bantu	AFR	HGDP	HGDP01035	Bantu	AFR	HGDP
HGDP00993	0.034	Bantu	AFR	HGDP	HGDP01028	Bantu	AFR	HGDP
HGDP00993	0.038	Bantu	AFR	HGDP	HGDP01031	Bantu	AFR	HGDP
HGDP00993	0.041	Bantu	AFR	HGDP	NA18501	YRI	AFR	HapMap
HGDP00993	0.041	Bantu	AFR	HGDP	NA19236	YRI	AFR	HapMap
HGDP00993	0.042	Bantu	AFR	HGDP	NA19160	YRI	AFR	HapMap
HGDP00993	0.042	Bantu	AFR	HGDP	HGDP00940	Yoruba	AFR	HGDP
HGDP00993	0.042	Bantu	AFR	HGDP	HGDP00920	Yoruba	AFR	HGDP
HGDP00993	0.042	Bantu	AFR	HGDP	NA19117	YRI	AFR	HapMap
HGDP00993	0.042	Bantu	AFR	HGDP	NA19149	YRI	AFR	HapMap
HGDP00993	0.042	Bantu	AFR	HGDP	HGDP00937	Yoruba	AFR	HGDP
HGDP00993	0.043	Bantu	AFR	HGDP	NA19186	YRI	AFR	HapMap
HGDP00993	0.043	Bantu	AFR	HGDP	NA19146	YRI	AFR	HapMap
HGDP00993	0.043	Bantu	AFR	HGDP	NA19213	YRI	AFR	HapMap
HGDP00993	0.043	Bantu	AFR	HGDP	NA18504	YRI	AFR	HapMap
HGDP00993	0.043	Bantu	AFR	HGDP	HGDP00936	Yoruba	AFR	HGDP
HGDP00993	0.043	Bantu	AFR	HGDP	NA19119	YRI	AFR	HapMap
HGDP01031	0	Bantu	AFR	HGDP	HGDP01031	Bantu	AFR	HGDP
HGDP01031	0.014	Bantu	AFR	HGDP	NA19178	YRI	AFR	HapMap
HGDP01031	0.014	Bantu	AFR	HGDP	NA19200	YRI	AFR	HapMap
HGDP01031	0.014	Bantu	AFR	HGDP	NA19119	YRI	AFR	HapMap
HGDP01031	0.014	Bantu	AFR	HGDP	NA19198	YRI	AFR	HapMap
HGDP01031	0.015	Bantu	AFR	HGDP	NA19236	YRI	AFR	HapMap
HGDP01031	0.015	Bantu	AFR	HGDP	NA19208	YRI	AFR	HapMap
HGDP01031	0.015	Bantu	AFR	HGDP	NA18501	YRI	AFR	HapMap
HGDP01031	0.015	Bantu	AFR	HGDP	NA19181	YRI	AFR	HapMap
HGDP01031	0.015	Bantu	AFR	HGDP	NA19142	YRI	AFR	HapMap
HGDP01031	0.015	Bantu	AFR	HGDP	NA19213	YRI	AFR	HapMap
HGDP01031	0.016	Bantu	AFR	HGDP	NA18504	YRI	AFR	HapMap
HGDP01031	0.016	Bantu	AFR	HGDP	NA19096	YRI	AFR	HapMap
HGDP01031	0.016	Bantu	AFR	HGDP	HGDP00941	Yoruba	AFR	HGDP
HGDP01031	0.016	Bantu	AFR	HGDP	NA18510	YRI	AFR	HapMap
HGDP01031	0.016	Bantu	AFR	HGDP	HGDP00937	Yoruba	AFR	HGDP
HGDP01031	0.016	Bantu	AFR	HGDP	NA19239	YRI	AFR	HapMap
HGDP01031	0.016	Bantu	AFR	HGDP	HGDP00936	Yoruba	AFR	HGDP
HGDP01031	0.016	Bantu	AFR	HGDP	HGDP00920	Yoruba	AFR	HGDP
HGDP01031	0.016	Bantu	AFR	HGDP	NA18485	YRI	AFR	HapMap
HGDP01031	0.016	Bantu	AFR	HGDP	NA19207	YRI	AFR	HapMap
HGDP01028	0	Bantu	AFR	HGDP	HGDP01028	Bantu	AFR	HGDP
HGDP01028	0.017	Bantu	AFR	HGDP	NA19117	YRI	AFR	HapMap
HGDP01028	0.017	Bantu	AFR	HGDP	HGDP00927	Yoruba	AFR	HGDP
HGDP01028	0.018	Bantu	AFR	HGDP	NA18935	YRI	AFR	HapMap
HGDP01028	0.018	Bantu	AFR	HGDP	HGDP01035	Bantu	AFR	HGDP
HGDP01028	0.019	Bantu	AFR	HGDP	NA18500	YRI	AFR	HapMap
HGDP01028	0.019	Bantu	AFR	HGDP	NA19189	YRI	AFR	HapMap
HGDP01028	0.019	Bantu	AFR	HGDP	NA19224	YRI	AFR	HapMap
HGDP01028	0.019	Bantu	AFR	HGDP	NA18503	YRI	AFR	HapMap
HGDP01028	0.02	Bantu	AFR	HGDP	NA19113	YRI	AFR	HapMap
HGDP01028	0.02	Bantu	AFR	HGDP	NA19186	YRI	AFR	HapMap
HGDP01028	0.021	Bantu	AFR	HGDP	NA18934	YRI	AFR	HapMap
HGDP01028	0.021	Bantu	AFR	HGDP	HGDP01033	Bantu	AFR	HGDP
HGDP01028	0.021	Bantu	AFR	HGDP	HGDP00940	Yoruba	AFR	HGDP
HGDP01028	0.022	Bantu	AFR	HGDP	NA18520	YRI	AFR	HapMap
HGDP01028	0.022	Bantu	AFR	HGDP	NA19248	YRI	AFR	HapMap
HGDP01028	0.023	Bantu	AFR	HGDP	NA19141	YRI	AFR	HapMap
HGDP01028	0.023	Bantu	AFR	HGDP	NA19213	YRI	AFR	HapMap
HGDP01028	0.023	Bantu	AFR	HGDP	NA18516	YRI	AFR	HapMap
HGDP01028	0.024	Bantu	AFR	HGDP	NA18497	YRI	AFR	HapMap
HGDP01028	0.024	Bantu	AFR	HGDP	NA19146	YRI	AFR	HapMap
HGDP01030	0	Bantu	AFR	HGDP	HGDP01030	Bantu	AFR	HGDP
HGDP01030	0.021	Bantu	AFR	HGDP	HGDP00993	Bantu	AFR	HGDP
HGDP01030	0.033	Bantu	AFR	HGDP	HGDP01033	Bantu	AFR	HGDP
HGDP01030	0.036	Bantu	AFR	HGDP	HGDP01034	Bantu	AFR	HGDP
HGDP01030	0.042	Bantu	AFR	HGDP	HGDP01035	Bantu	AFR	HGDP
HGDP01030	0.045	Bantu	AFR	HGDP	HGDP01028	Bantu	AFR	HGDP
HGDP01030	0.054	Bantu	AFR	HGDP	HGDP01031	Bantu	AFR	HGDP
HGDP01030	0.054	Bantu	AFR	HGDP	HGDP00457	Biaka-Py	AFR	HGDP
HGDP01030	0.056	Bantu	AFR	HGDP	NA19117	YRI	AFR	HapMap
HGDP01030	0.056	Bantu	AFR	HGDP	NA18503	YRI	AFR	HapMap
HGDP01030	0.056	Bantu	AFR	HGDP	HGDP00940	Yoruba	AFR	HGDP
HGDP01030	0.057	Bantu	AFR	HGDP	NA18501	YRI	AFR	HapMap
HGDP01030	0.057	Bantu	AFR	HGDP	NA18935	YRI	AFR	HapMap
HGDP01030	0.057	Bantu	AFR	HGDP	NA19160	YRI	AFR	HapMap
HGDP01030	0.057	Bantu	AFR	HGDP	NA19186	YRI	AFR	HapMap
HGDP01030	0.057	Bantu	AFR	HGDP	NA19146	YRI	AFR	HapMap
HGDP01030	0.058	Bantu	AFR	HGDP	NA19236	YRI	AFR	HapMap
HGDP01030	0.058	Bantu	AFR	HGDP	HGDP00927	Yoruba	AFR	HGDP
HGDP01030	0.058	Bantu	AFR	HGDP	NA18934	YRI	AFR	HapMap
HGDP01030	0.058	Bantu	AFR	HGDP	HGDP00920	Yoruba	AFR	HGDP
HGDP01030	0.058	Bantu	AFR	HGDP	HGDP00937	Yoruba	AFR	HGDP
HGDP01405	0	Bantu	AFR	HGDP	HGDP01405	Bantu	AFR	HGDP
HGDP01405	0.01	Bantu	AFR	HGDP	NA19317	LWK	AFR	HapMap
HGDP01405	0.013	Bantu	AFR	HGDP	NA19384	LWK	AFR	HapMap
HGDP01405	0.014	Bantu	AFR	HGDP	NA18925	YRI	AFR	HapMap
HGDP01405	0.014	Bantu	AFR	HGDP	NA19144	YRI	AFR	HapMap
HGDP01405	0.014	Bantu	AFR	HGDP	HGDP00929	Yoruba	AFR	HGDP
HGDP01405	0.014	Bantu	AFR	HGDP	NA19128	YRI	AFR	HapMap
HGDP01405	0.015	Bantu	AFR	HGDP	HGDP01412	Bantu	AFR	HGDP
HGDP01405	0.015	Bantu	AFR	HGDP	NA18862	YRI	AFR	HapMap
HGDP01405	0.015	Bantu	AFR	HGDP	NA19137	YRI	AFR	HapMap
HGDP01405	0.015	Bantu	AFR	HGDP	NA19223	YRI	AFR	HapMap
HGDP01405	0.015	Bantu	AFR	HGDP	HGDP01418	Bantu	AFR	HGDP
HGDP01405	0.015	Bantu	AFR	HGDP	NA19197	YRI	AFR	HapMap
HGDP01405	0.015	Bantu	AFR	HGDP	NA19192	YRI	AFR	HapMap
HGDP01405	0.015	Bantu	AFR	HGDP	NA19171	YRI	AFR	HapMap
HGDP01405	0.015	Bantu	AFR	HGDP	NA19173	YRI	AFR	HapMap
HGDP01405	0.015	Bantu	AFR	HGDP	HGDP00939	Yoruba	AFR	HGDP
HGDP01405	0.015	Bantu	AFR	HGDP	NA19176	YRI	AFR	HapMap
HGDP01405	0.015	Bantu	AFR	HGDP	NA19129	YRI	AFR	HapMap
HGDP01405	0.016	Bantu	AFR	HGDP	NA19127	YRI	AFR	HapMap
HGDP01405	0.016	Bantu	AFR	HGDP	NA19183	YRI	AFR	HapMap
HGDP01406	0	Bantu	AFR	HGDP	HGDP01406	Bantu	AFR	HGDP
HGDP01406	0.013	Bantu	AFR	HGDP	NA19318	LWK	AFR	HapMap
HGDP01406	0.013	Bantu	AFR	HGDP	NA19430	LWK	AFR	HapMap
HGDP01406	0.013	Bantu	AFR	HGDP	NA19328	LWK	AFR	HapMap
HGDP01406	0.013	Bantu	AFR	HGDP	NA19360	LWK	AFR	HapMap
HGDP01406	0.013	Bantu	AFR	HGDP	NA19429	LWK	AFR	HapMap
HGDP01406	0.014	Bantu	AFR	HGDP	HGDP01408	Bantu	AFR	HGDP
HGDP01406	0.014	Bantu	AFR	HGDP	NA19352	LWK	AFR	HapMap
HGDP01406	0.014	Bantu	AFR	HGDP	NA19334	LWK	AFR	HapMap
HGDP01406	0.014	Bantu	AFR	HGDP	NA19035	LWK	AFR	HapMap
HGDP01406	0.014	Bantu	AFR	HGDP	HGDP01417	Bantu	AFR	HGDP
HGDP01406	0.014	Bantu	AFR	HGDP	NA19376	LWK	AFR	HapMap
HGDP01406	0.014	Bantu	AFR	HGDP	HGDP01419	Bantu	AFR	HGDP
HGDP01406	0.014	Bantu	AFR	HGDP	NA19332	LWK	AFR	HapMap
HGDP01406	0.014	Bantu	AFR	HGDP	NA19038	LWK	AFR	HapMap
HGDP01406	0.014	Bantu	AFR	HGDP	NA19399	LWK	AFR	HapMap
HGDP01406	0.015	Bantu	AFR	HGDP	NA19372	LWK	AFR	HapMap
HGDP01406	0.015	Bantu	AFR	HGDP	HGDP01414	Bantu	AFR	HGDP
HGDP01406	0.016	Bantu	AFR	HGDP	NA19393	LWK	AFR	HapMap
HGDP01406	0.016	Bantu	AFR	HGDP	HGDP01418	Bantu	AFR	HGDP
HGDP01406	0.016	Bantu	AFR	HGDP	NA19359	LWK	AFR	HapMap
HGDP01408	0	Bantu	AFR	HGDP	HGDP01408	Bantu	AFR	HGDP
HGDP01408	0.011	Bantu	AFR	HGDP	NA19430	LWK	AFR	HapMap
HGDP01408	0.012	Bantu	AFR	HGDP	NA19334	LWK	AFR	HapMap
HGDP01408	0.012	Bantu	AFR	HGDP	NA19429	LWK	AFR	HapMap
HGDP01408	0.012	Bantu	AFR	HGDP	NA19318	LWK	AFR	HapMap
HGDP01408	0.012	Bantu	AFR	HGDP	NA19347	LWK	AFR	HapMap
HGDP01408	0.013	Bantu	AFR	HGDP	NA19352	LWK	AFR	HapMap
HGDP01408	0.013	Bantu	AFR	HGDP	NA19328	LWK	AFR	HapMap
HGDP01408	0.013	Bantu	AFR	HGDP	NA19393	LWK	AFR	HapMap
HGDP01408	0.013	Bantu	AFR	HGDP	NA19375	LWK	AFR	HapMap
HGDP01408	0.014	Bantu	AFR	HGDP	HGDP01417	Bantu	AFR	HGDP
HGDP01408	0.014	Bantu	AFR	HGDP	HGDP01406	Bantu	AFR	HGDP
HGDP01408	0.014	Bantu	AFR	HGDP	NA19332	LWK	AFR	HapMap
HGDP01408	0.014	Bantu	AFR	HGDP	HGDP01419	Bantu	AFR	HGDP
HGDP01408	0.014	Bantu	AFR	HGDP	NA19448	LWK	AFR	HapMap
HGDP01408	0.014	Bantu	AFR	HGDP	NA19035	LWK	AFR	HapMap
HGDP01408	0.014	Bantu	AFR	HGDP	NA19372	LWK	AFR	HapMap
HGDP01408	0.015	Bantu	AFR	HGDP	NA19360	LWK	AFR	HapMap
HGDP01408	0.015	Bantu	AFR	HGDP	NA19397	LWK	AFR	HapMap
HGDP01408	0.015	Bantu	AFR	HGDP	NA19443	LWK	AFR	HapMap
HGDP01408	0.015	Bantu	AFR	HGDP	NA19452	LWK	AFR	HapMap
HGDP01411	0	Bantu	AFR	HGDP	HGDP01411	Bantu	AFR	HGDP
HGDP01411	0.014	Bantu	AFR	HGDP	NA19314	LWK	AFR	HapMap
HGDP01411	0.014	Bantu	AFR	HGDP	NA19403	LWK	AFR	HapMap
HGDP01411	0.014	Bantu	AFR	HGDP	NA19437	LWK	AFR	HapMap
HGDP01411	0.015	Bantu	AFR	HGDP	NA19468	LWK	AFR	HapMap
HGDP01411	0.015	Bantu	AFR	HGDP	NA19381	LWK	AFR	HapMap
HGDP01411	0.016	Bantu	AFR	HGDP	NA19471	LWK	AFR	HapMap
HGDP01411	0.017	Bantu	AFR	HGDP	NA19467	LWK	AFR	HapMap
HGDP01411	0.018	Bantu	AFR	HGDP	NA19472	LWK	AFR	HapMap
HGDP01411	0.018	Bantu	AFR	HGDP	NA19315	LWK	AFR	HapMap
HGDP01411	0.018	Bantu	AFR	HGDP	NA19316	LWK	AFR	HapMap
HGDP01411	0.019	Bantu	AFR	HGDP	NA19434	LWK	AFR	HapMap
HGDP01411	0.019	Bantu	AFR	HGDP	NA19435	LWK	AFR	HapMap
HGDP01411	0.019	Bantu	AFR	HGDP	NA19327	LWK	AFR	HapMap
HGDP01411	0.019	Bantu	AFR	HGDP	NA19463	LWK	AFR	HapMap
HGDP01411	0.02	Bantu	AFR	HGDP	NA19474	LWK	AFR	HapMap
HGDP01411	0.02	Bantu	AFR	HGDP	NA19321	LWK	AFR	HapMap
HGDP01411	0.021	Bantu	AFR	HGDP	NA19466	LWK	AFR	HapMap
HGDP01411	0.021	Bantu	AFR	HGDP	NA19390	LWK	AFR	HapMap
HGDP01411	0.022	Bantu	AFR	HGDP	NA19031	LWK	AFR	HapMap
HGDP01411	0.022	Bantu	AFR	HGDP	NA19470	LWK	AFR	HapMap
HGDP01412	0	Bantu	AFR	HGDP	HGDP01412	Bantu	AFR	HGDP
HGDP01412	0.011	Bantu	AFR	HGDP	NA19451	LWK	AFR	HapMap
HGDP01412	0.012	Bantu	AFR	HGDP	NA19044	LWK	AFR	HapMap
HGDP01412	0.014	Bantu	AFR	HGDP	HGDP01418	Bantu	AFR	HGDP
HGDP01412	0.014	Bantu	AFR	HGDP	NA19317	LWK	AFR	HapMap
HGDP01412	0.014	Bantu	AFR	HGDP	NA19397	LWK	AFR	HapMap
HGDP01412	0.015	Bantu	AFR	HGDP	HGDP01405	Bantu	AFR	HGDP
HGDP01412	0.016	Bantu	AFR	HGDP	NA19448	LWK	AFR	HapMap
HGDP01412	0.016	Bantu	AFR	HGDP	HGDP01419	Bantu	AFR	HGDP
HGDP01412	0.016	Bantu	AFR	HGDP	NA19346	LWK	AFR	HapMap
HGDP01412	0.016	Bantu	AFR	HGDP	NA19046	LWK	AFR	HapMap
HGDP01412	0.017	Bantu	AFR	HGDP	NA19384	LWK	AFR	HapMap
HGDP01412	0.017	Bantu	AFR	HGDP	NA18862	YRI	AFR	HapMap
HGDP01412	0.018	Bantu	AFR	HGDP	NA19371	LWK	AFR	HapMap
HGDP01412	0.018	Bantu	AFR	HGDP	NA19430	LWK	AFR	HapMap
HGDP01412	0.018	Bantu	AFR	HGDP	HGDP01408	Bantu	AFR	HGDP
HGDP01412	0.018	Bantu	AFR	HGDP	NA18863	YRI	AFR	HapMap
HGDP01412	0.018	Bantu	AFR	HGDP	NA19372	LWK	AFR	HapMap
HGDP01412	0.019	Bantu	AFR	HGDP	NA19128	YRI	AFR	HapMap
HGDP01412	0.019	Bantu	AFR	HGDP	NA19176	YRI	AFR	HapMap
HGDP01412	0.019	Bantu	AFR	HGDP	NA19318	LWK	AFR	HapMap
HGDP01414	0	Bantu	AFR	HGDP	HGDP01414	Bantu	AFR	HGDP
HGDP01414	0.009	Bantu	AFR	HGDP	NA19310	LWK	AFR	HapMap
HGDP01414	0.012	Bantu	AFR	HGDP	NA19462	LWK	AFR	HapMap
HGDP01414	0.012	Bantu	AFR	HGDP	NA19431	LWK	AFR	HapMap
HGDP01414	0.012	Bantu	AFR	HGDP	NA19038	LWK	AFR	HapMap
HGDP01414	0.012	Bantu	AFR	HGDP	NA19332	LWK	AFR	HapMap
HGDP01414	0.013	Bantu	AFR	HGDP	NA19352	LWK	AFR	HapMap
HGDP01414	0.013	Bantu	AFR	HGDP	NA19360	LWK	AFR	HapMap
HGDP01414	0.014	Bantu	AFR	HGDP	NA19308	LWK	AFR	HapMap
HGDP01414	0.014	Bantu	AFR	HGDP	NA19359	LWK	AFR	HapMap
HGDP01414	0.014	Bantu	AFR	HGDP	HGDP01417	Bantu	AFR	HGDP
HGDP01414	0.014	Bantu	AFR	HGDP	NA19394	LWK	AFR	HapMap
HGDP01414	0.014	Bantu	AFR	HGDP	NA19376	LWK	AFR	HapMap
HGDP01414	0.014	Bantu	AFR	HGDP	NA19328	LWK	AFR	HapMap
HGDP01414	0.014	Bantu	AFR	HGDP	NA19318	LWK	AFR	HapMap
HGDP01414	0.014	Bantu	AFR	HGDP	NA19396	LWK	AFR	HapMap
HGDP01414	0.014	Bantu	AFR	HGDP	NA19372	LWK	AFR	HapMap
HGDP01414	0.014	Bantu	AFR	HGDP	NA19439	LWK	AFR	HapMap
HGDP01414	0.015	Bantu	AFR	HGDP	NA19399	LWK	AFR	HapMap
HGDP01414	0.015	Bantu	AFR	HGDP	NA19391	LWK	AFR	HapMap
HGDP01414	0.015	Bantu	AFR	HGDP	NA19444	LWK	AFR	HapMap
HGDP01415	0	Bantu	AFR	HGDP	HGDP01415	Bantu	AFR	HGDP
HGDP01415	0.019	Bantu	AFR	HGDP	HGDP01416	Bantu	AFR	HGDP
HGDP01415	0.02	Bantu	AFR	HGDP	NA19918	ASW	AFR	HapMap
HGDP01415	0.021	Bantu	AFR	HGDP	NA19908	ASW	AFR	HapMap
HGDP01415	0.023	Bantu	AFR	HGDP	NA19916	ASW	AFR	HapMap
HGDP01415	0.025	Bantu	AFR	HGDP	NA19917	ASW	AFR	HapMap
HGDP01415	0.026	Bantu	AFR	HGDP	NA19705	ASW	AFR	HapMap
HGDP01415	0.026	Bantu	AFR	HGDP	NA19919	ASW	AFR	HapMap
HGDP01415	0.028	Bantu	AFR	HGDP	NA19711	ASW	AFR	HapMap
HGDP01415	0.028	Bantu	AFR	HGDP	HGDP01411	Bantu	AFR	HGDP
HGDP01415	0.03	Bantu	AFR	HGDP	NA19982	ASW	AFR	HapMap
HGDP01415	0.03	Bantu	AFR	HGDP	NA20127	ASW	AFR	HapMap
HGDP01415	0.031	Bantu	AFR	HGDP	NA21685	MKK	AFR	HapMap
HGDP01415	0.032	Bantu	AFR	HGDP	NA19901	ASW	AFR	HapMap
HGDP01415	0.032	Bantu	AFR	HGDP	NA19314	LWK	AFR	HapMap
HGDP01415	0.033	Bantu	AFR	HGDP	NA19437	LWK	AFR	HapMap
HGDP01415	0.034	Bantu	AFR	HGDP	NA19403	LWK	AFR	HapMap
HGDP01415	0.035	Bantu	AFR	HGDP	NA20358	ASW	AFR	HapMap
HGDP01415	0.036	Bantu	AFR	HGDP	NA19471	LWK	AFR	HapMap
HGDP01415	0.036	Bantu	AFR	HGDP	NA19381	LWK	AFR	HapMap
HGDP01415	0.036	Bantu	AFR	HGDP	NA19703	ASW	AFR	HapMap
HGDP01416	0	Bantu	AFR	HGDP	HGDP01416	Bantu	AFR	HGDP
HGDP01416	0.019	Bantu	AFR	HGDP	HGDP01415	Bantu	AFR	HGDP
HGDP01416	0.019	Bantu	AFR	HGDP	NA19918	ASW	AFR	HapMap
HGDP01416	0.023	Bantu	AFR	HGDP	NA19908	ASW	AFR	HapMap
HGDP01416	0.025	Bantu	AFR	HGDP	NA19916	ASW	AFR	HapMap
HGDP01416	0.026	Bantu	AFR	HGDP	NA19917	ASW	AFR	HapMap
HGDP01416	0.027	Bantu	AFR	HGDP	HGDP01411	Bantu	AFR	HGDP
HGDP01416	0.027	Bantu	AFR	HGDP	NA19919	ASW	AFR	HapMap
HGDP01416	0.028	Bantu	AFR	HGDP	NA19314	LWK	AFR	HapMap
HGDP01416	0.029	Bantu	AFR	HGDP	NA19705	ASW	AFR	HapMap
HGDP01416	0.03	Bantu	AFR	HGDP	NA20127	ASW	AFR	HapMap
HGDP01416	0.03	Bantu	AFR	HGDP	NA19437	LWK	AFR	HapMap
HGDP01416	0.03	Bantu	AFR	HGDP	NA19403	LWK	AFR	HapMap
HGDP01416	0.031	Bantu	AFR	HGDP	NA19711	ASW	AFR	HapMap
HGDP01416	0.032	Bantu	AFR	HGDP	NA19471	LWK	AFR	HapMap
HGDP01416	0.034	Bantu	AFR	HGDP	NA19381	LWK	AFR	HapMap
HGDP01416	0.034	Bantu	AFR	HGDP	NA19901	ASW	AFR	HapMap
HGDP01416	0.034	Bantu	AFR	HGDP	NA21685	MKK	AFR	HapMap
HGDP01416	0.034	Bantu	AFR	HGDP	NA19982	ASW	AFR	HapMap
HGDP01416	0.035	Bantu	AFR	HGDP	NA19468	LWK	AFR	HapMap
HGDP01416	0.036	Bantu	AFR	HGDP	NA19327	LWK	AFR	HapMap
HGDP01417	0	Bantu	AFR	HGDP	HGDP01417	Bantu	AFR	HGDP
HGDP01417	0.01	Bantu	AFR	HGDP	NA19318	LWK	AFR	HapMap
HGDP01417	0.01	Bantu	AFR	HGDP	NA19334	LWK	AFR	HapMap
HGDP01417	0.011	Bantu	AFR	HGDP	NA19429	LWK	AFR	HapMap
HGDP01417	0.011	Bantu	AFR	HGDP	NA19332	LWK	AFR	HapMap
HGDP01417	0.012	Bantu	AFR	HGDP	NA19352	LWK	AFR	HapMap
HGDP01417	0.012	Bantu	AFR	HGDP	NA19308	LWK	AFR	HapMap
HGDP01417	0.012	Bantu	AFR	HGDP	NA19328	LWK	AFR	HapMap
HGDP01417	0.012	Bantu	AFR	HGDP	NA19359	LWK	AFR	HapMap
HGDP01417	0.012	Bantu	AFR	HGDP	NA19440	LWK	AFR	HapMap
HGDP01417	0.012	Bantu	AFR	HGDP	NA19347	LWK	AFR	HapMap
HGDP01417	0.013	Bantu	AFR	HGDP	NA19360	LWK	AFR	HapMap
HGDP01417	0.013	Bantu	AFR	HGDP	NA19035	LWK	AFR	HapMap
HGDP01417	0.013	Bantu	AFR	HGDP	NA19393	LWK	AFR	HapMap
HGDP01417	0.013	Bantu	AFR	HGDP	NA19319	LWK	AFR	HapMap
HGDP01417	0.013	Bantu	AFR	HGDP	NA19394	LWK	AFR	HapMap
HGDP01417	0.013	Bantu	AFR	HGDP	NA19028	LWK	AFR	HapMap
HGDP01417	0.014	Bantu	AFR	HGDP	HGDP01408	Bantu	AFR	HGDP
HGDP01417	0.014	Bantu	AFR	HGDP	NA19439	LWK	AFR	HapMap
HGDP01417	0.014	Bantu	AFR	HGDP	NA19430	LWK	AFR	HapMap
HGDP01417	0.014	Bantu	AFR	HGDP	HGDP01414	Bantu	AFR	HGDP
HGDP01418	0	Bantu	AFR	HGDP	HGDP01418	Bantu	AFR	HGDP
HGDP01418	0.011	Bantu	AFR	HGDP	HGDP01419	Bantu	AFR	HGDP
HGDP01418	0.013	Bantu	AFR	HGDP	NA19397	LWK	AFR	HapMap
HGDP01418	0.013	Bantu	AFR	HGDP	NA19372	LWK	AFR	HapMap
HGDP01418	0.013	Bantu	AFR	HGDP	NA19318	LWK	AFR	HapMap
HGDP01418	0.013	Bantu	AFR	HGDP	NA19346	LWK	AFR	HapMap
HGDP01418	0.013	Bantu	AFR	HGDP	NA19352	LWK	AFR	HapMap
HGDP01418	0.013	Bantu	AFR	HGDP	NA19430	LWK	AFR	HapMap
HGDP01418	0.014	Bantu	AFR	HGDP	NA19360	LWK	AFR	HapMap
HGDP01418	0.014	Bantu	AFR	HGDP	HGDP01412	Bantu	AFR	HGDP
HGDP01418	0.014	Bantu	AFR	HGDP	NA19451	LWK	AFR	HapMap
HGDP01418	0.015	Bantu	AFR	HGDP	NA19393	LWK	AFR	HapMap
HGDP01418	0.015	Bantu	AFR	HGDP	HGDP01405	Bantu	AFR	HGDP
HGDP01418	0.015	Bantu	AFR	HGDP	NA19429	LWK	AFR	HapMap
HGDP01418	0.015	Bantu	AFR	HGDP	NA19376	LWK	AFR	HapMap
HGDP01418	0.015	Bantu	AFR	HGDP	NA19044	LWK	AFR	HapMap
HGDP01418	0.015	Bantu	AFR	HGDP	HGDP01408	Bantu	AFR	HGDP
HGDP01418	0.015	Bantu	AFR	HGDP	NA19334	LWK	AFR	HapMap
HGDP01418	0.016	Bantu	AFR	HGDP	NA19448	LWK	AFR	HapMap
HGDP01418	0.016	Bantu	AFR	HGDP	NA19328	LWK	AFR	HapMap
HGDP01418	0.016	Bantu	AFR	HGDP	HGDP01406	Bantu	AFR	HGDP
HGDP01033	0	Bantu	AFR	HGDP	HGDP01033	Bantu	AFR	HGDP
HGDP01033	0.015	Bantu	AFR	HGDP	HGDP01035	Bantu	AFR	HGDP
HGDP01033	0.019	Bantu	AFR	HGDP	HGDP00993	Bantu	AFR	HGDP
HGDP01033	0.021	Bantu	AFR	HGDP	HGDP01028	Bantu	AFR	HGDP
HGDP01033	0.026	Bantu	AFR	HGDP	HGDP01034	Bantu	AFR	HGDP
HGDP01033	0.026	Bantu	AFR	HGDP	HGDP01031	Bantu	AFR	HGDP
HGDP01033	0.028	Bantu	AFR	HGDP	NA19117	YRI	AFR	HapMap
HGDP01033	0.028	Bantu	AFR	HGDP	NA18501	YRI	AFR	HapMap
HGDP01033	0.028	Bantu	AFR	HGDP	NA19236	YRI	AFR	HapMap
HGDP01033	0.029	Bantu	AFR	HGDP	HGDP00940	Yoruba	AFR	HGDP
HGDP01033	0.029	Bantu	AFR	HGDP	NA19186	YRI	AFR	HapMap
HGDP01033	0.029	Bantu	AFR	HGDP	NA19146	YRI	AFR	HapMap
HGDP01033	0.029	Bantu	AFR	HGDP	NA19160	YRI	AFR	HapMap
HGDP01033	0.029	Bantu	AFR	HGDP	NA18935	YRI	AFR	HapMap
HGDP01033	0.029	Bantu	AFR	HGDP	NA19213	YRI	AFR	HapMap
HGDP01033	0.029	Bantu	AFR	HGDP	NA19119	YRI	AFR	HapMap
HGDP01033	0.029	Bantu	AFR	HGDP	NA18504	YRI	AFR	HapMap
HGDP01033	0.029	Bantu	AFR	HGDP	HGDP00937	Yoruba	AFR	HGDP
HGDP01033	0.029	Bantu	AFR	HGDP	HGDP00936	Yoruba	AFR	HGDP
HGDP01033	0.03	Bantu	AFR	HGDP	NA18934	YRI	AFR	HapMap
HGDP01033	0.03	Bantu	AFR	HGDP	HGDP00927	Yoruba	AFR	HGDP
HGDP01034	0	Bantu	AFR	HGDP	HGDP01034	Bantu	AFR	HGDP
HGDP01034	0.024	Bantu	AFR	HGDP	HGDP00993	Bantu	AFR	HGDP
HGDP01034	0.026	Bantu	AFR	HGDP	HGDP01033	Bantu	AFR	HGDP
HGDP01034	0.027	Bantu	AFR	HGDP	HGDP01035	Bantu	AFR	HGDP
HGDP01034	0.032	Bantu	AFR	HGDP	HGDP01031	Bantu	AFR	HGDP
HGDP01034	0.034	Bantu	AFR	HGDP	NA19215	YRI	AFR	HapMap
HGDP01034	0.034	Bantu	AFR	HGDP	HGDP00920	Yoruba	AFR	HGDP
HGDP01034	0.034	Bantu	AFR	HGDP	NA19149	YRI	AFR	HapMap
HGDP01034	0.035	Bantu	AFR	HGDP	NA19102	YRI	AFR	HapMap
HGDP01034	0.035	Bantu	AFR	HGDP	NA19099	YRI	AFR	HapMap
HGDP01034	0.035	Bantu	AFR	HGDP	HGDP00933	Yoruba	AFR	HGDP
HGDP01034	0.035	Bantu	AFR	HGDP	NA18501	YRI	AFR	HapMap
HGDP01034	0.036	Bantu	AFR	HGDP	NA19237	YRI	AFR	HapMap
HGDP01034	0.036	Bantu	AFR	HGDP	HGDP01030	Bantu	AFR	HGDP
HGDP01034	0.037	Bantu	AFR	HGDP	NA18870	YRI	AFR	HapMap
HGDP01034	0.037	Bantu	AFR	HGDP	HGDP01405	Bantu	AFR	HGDP
HGDP01034	0.037	Bantu	AFR	HGDP	HGDP00932	Yoruba	AFR	HGDP
HGDP01034	0.037	Bantu	AFR	HGDP	NA19140	YRI	AFR	HapMap
HGDP01034	0.037	Bantu	AFR	HGDP	NA19236	YRI	AFR	HapMap
HGDP01034	0.037	Bantu	AFR	HGDP	NA19317	LWK	AFR	HapMap
HGDP01034	0.037	Bantu	AFR	HGDP	NA19185	YRI	AFR	HapMap
HGDP01035	0	Bantu	AFR	HGDP	HGDP01035	Bantu	AFR	HGDP
HGDP01035	0.015	Bantu	AFR	HGDP	HGDP01033	Bantu	AFR	HGDP
HGDP01035	0.018	Bantu	AFR	HGDP	HGDP01031	Bantu	AFR	HGDP
HGDP01035	0.018	Bantu	AFR	HGDP	HGDP01028	Bantu	AFR	HGDP
HGDP01035	0.019	Bantu	AFR	HGDP	NA19236	YRI	AFR	HapMap
HGDP01035	0.02	Bantu	AFR	HGDP	NA19213	YRI	AFR	HapMap
HGDP01035	0.02	Bantu	AFR	HGDP	NA18501	YRI	AFR	HapMap
HGDP01035	0.02	Bantu	AFR	HGDP	HGDP00937	Yoruba	AFR	HGDP
HGDP01035	0.021	Bantu	AFR	HGDP	NA19119	YRI	AFR	HapMap
HGDP01035	0.021	Bantu	AFR	HGDP	NA19160	YRI	AFR	HapMap
HGDP01035	0.021	Bantu	AFR	HGDP	NA18504	YRI	AFR	HapMap
HGDP01035	0.021	Bantu	AFR	HGDP	NA18934	YRI	AFR	HapMap
HGDP01035	0.021	Bantu	AFR	HGDP	NA19198	YRI	AFR	HapMap
HGDP01035	0.021	Bantu	AFR	HGDP	NA19117	YRI	AFR	HapMap
HGDP01035	0.022	Bantu	AFR	HGDP	HGDP00936	Yoruba	AFR	HGDP
HGDP01035	0.022	Bantu	AFR	HGDP	NA19178	YRI	AFR	HapMap
HGDP01035	0.022	Bantu	AFR	HGDP	NA18872	YRI	AFR	HapMap
HGDP01035	0.022	Bantu	AFR	HGDP	HGDP00940	Yoruba	AFR	HGDP
HGDP01035	0.022	Bantu	AFR	HGDP	NA18923	YRI	AFR	HapMap
HGDP01035	0.022	Bantu	AFR	HGDP	NA19149	YRI	AFR	HapMap
HGDP01035	0.022	Bantu	AFR	HGDP	NA19138	YRI	AFR	HapMap
HGDP01419	0	Bantu	AFR	HGDP	HGDP01419	Bantu	AFR	HGDP
HGDP01419	0.011	Bantu	AFR	HGDP	HGDP01418	Bantu	AFR	HGDP
HGDP01419	0.011	Bantu	AFR	HGDP	NA19352	LWK	AFR	HapMap
HGDP01419	0.012	Bantu	AFR	HGDP	NA19372	LWK	AFR	HapMap
HGDP01419	0.013	Bantu	AFR	HGDP	NA19346	LWK	AFR	HapMap
HGDP01419	0.013	Bantu	AFR	HGDP	NA19430	LWK	AFR	HapMap
HGDP01419	0.013	Bantu	AFR	HGDP	NA19360	LWK	AFR	HapMap
HGDP01419	0.013	Bantu	AFR	HGDP	NA19397	LWK	AFR	HapMap
HGDP01419	0.013	Bantu	AFR	HGDP	NA19035	LWK	AFR	HapMap
HGDP01419	0.013	Bantu	AFR	HGDP	NA19328	LWK	AFR	HapMap
HGDP01419	0.013	Bantu	AFR	HGDP	NA19429	LWK	AFR	HapMap
HGDP01419	0.013	Bantu	AFR	HGDP	NA19318	LWK	AFR	HapMap
HGDP01419	0.013	Bantu	AFR	HGDP	NA19393	LWK	AFR	HapMap
HGDP01419	0.014	Bantu	AFR	HGDP	HGDP01408	Bantu	AFR	HGDP
HGDP01419	0.014	Bantu	AFR	HGDP	NA19451	LWK	AFR	HapMap
HGDP01419	0.014	Bantu	AFR	HGDP	NA19334	LWK	AFR	HapMap
HGDP01419	0.014	Bantu	AFR	HGDP	HGDP01406	Bantu	AFR	HGDP
HGDP01419	0.015	Bantu	AFR	HGDP	NA19448	LWK	AFR	HapMap
HGDP01419	0.015	Bantu	AFR	HGDP	NA19347	LWK	AFR	HapMap
HGDP01419	0.015	Bantu	AFR	HGDP	HGDP01417	Bantu	AFR	HGDP
HGDP01419	0.015	Bantu	AFR	HGDP	NA19044	LWK	AFR	HapMap
HGDP00925	0	Yoruba	AFR	HGDP	HGDP00925	Yoruba	AFR	HGDP
HGDP00925	0.011	Yoruba	AFR	HGDP	NA19183	YRI	AFR	HapMap
HGDP00925	0.011	Yoruba	AFR	HGDP	NA19204	YRI	AFR	HapMap
HGDP00925	0.012	Yoruba	AFR	HGDP	NA19172	YRI	AFR	HapMap
HGDP00925	0.012	Yoruba	AFR	HGDP	NA19109	YRI	AFR	HapMap
HGDP00925	0.012	Yoruba	AFR	HGDP	NA19132	YRI	AFR	HapMap
HGDP00925	0.012	Yoruba	AFR	HGDP	NA19235	YRI	AFR	HapMap
HGDP00925	0.012	Yoruba	AFR	HGDP	NA19221	YRI	AFR	HapMap
HGDP00925	0.012	Yoruba	AFR	HGDP	NA19197	YRI	AFR	HapMap
HGDP00925	0.012	Yoruba	AFR	HGDP	NA18855	YRI	AFR	HapMap
HGDP00925	0.012	Yoruba	AFR	HGDP	NA19190	YRI	AFR	HapMap
HGDP00925	0.012	Yoruba	AFR	HGDP	NA19206	YRI	AFR	HapMap
HGDP00925	0.012	Yoruba	AFR	HGDP	NA18861	YRI	AFR	HapMap
HGDP00925	0.012	Yoruba	AFR	HGDP	NA18499	YRI	AFR	HapMap
HGDP00925	0.012	Yoruba	AFR	HGDP	NA19147	YRI	AFR	HapMap
HGDP00925	0.013	Yoruba	AFR	HGDP	NA19108	YRI	AFR	HapMap
HGDP00925	0.013	Yoruba	AFR	HGDP	NA19240	YRI	AFR	HapMap
HGDP00925	0.013	Yoruba	AFR	HGDP	NA18909	YRI	AFR	HapMap
HGDP00925	0.013	Yoruba	AFR	HGDP	NA19093	YRI	AFR	HapMap
HGDP00925	0.013	Yoruba	AFR	HGDP	NA18489	YRI	AFR	HapMap
HGDP00925	0.013	Yoruba	AFR	HGDP	HGDP00943	Yoruba	AFR	HGDP
HGDP00927	0	Yoruba	AFR	HGDP	HGDP00927	Yoruba	AFR	HGDP
HGDP00927	0.01	Yoruba	AFR	HGDP	NA18935	YRI	AFR	HapMap
HGDP00927	0.01	Yoruba	AFR	HGDP	NA19189	YRI	AFR	HapMap
HGDP00927	0.01	Yoruba	AFR	HGDP	NA19117	YRI	AFR	HapMap
HGDP00927	0.01	Yoruba	AFR	HGDP	NA19224	YRI	AFR	HapMap
HGDP00927	0.011	Yoruba	AFR	HGDP	NA18500	YRI	AFR	HapMap
HGDP00927	0.012	Yoruba	AFR	HGDP	NA19113	YRI	AFR	HapMap
HGDP00927	0.013	Yoruba	AFR	HGDP	NA18934	YRI	AFR	HapMap
HGDP00927	0.013	Yoruba	AFR	HGDP	NA19186	YRI	AFR	HapMap
HGDP00927	0.013	Yoruba	AFR	HGDP	NA19248	YRI	AFR	HapMap
HGDP00927	0.013	Yoruba	AFR	HGDP	NA18520	YRI	AFR	HapMap
HGDP00927	0.014	Yoruba	AFR	HGDP	HGDP00940	Yoruba	AFR	HGDP
HGDP00927	0.014	Yoruba	AFR	HGDP	NA19141	YRI	AFR	HapMap
HGDP00927	0.015	Yoruba	AFR	HGDP	NA18516	YRI	AFR	HapMap
HGDP00927	0.015	Yoruba	AFR	HGDP	HGDP00931	Yoruba	AFR	HGDP
HGDP00927	0.016	Yoruba	AFR	HGDP	NA18913	YRI	AFR	HapMap
HGDP00927	0.016	Yoruba	AFR	HGDP	NA19146	YRI	AFR	HapMap
HGDP00927	0.016	Yoruba	AFR	HGDP	NA18497	YRI	AFR	HapMap
HGDP00927	0.016	Yoruba	AFR	HGDP	HGDP00936	Yoruba	AFR	HGDP
HGDP00927	0.016	Yoruba	AFR	HGDP	NA19138	YRI	AFR	HapMap
HGDP00927	0.016	Yoruba	AFR	HGDP	NA19213	YRI	AFR	HapMap
HGDP00929	0	Yoruba	AFR	HGDP	HGDP00929	Yoruba	AFR	HGDP
HGDP00929	0.01	Yoruba	AFR	HGDP	NA19206	YRI	AFR	HapMap
HGDP00929	0.01	Yoruba	AFR	HGDP	NA19108	YRI	AFR	HapMap
HGDP00929	0.01	Yoruba	AFR	HGDP	NA19128	YRI	AFR	HapMap
HGDP00929	0.01	Yoruba	AFR	HGDP	NA19197	YRI	AFR	HapMap
HGDP00929	0.011	Yoruba	AFR	HGDP	NA19209	YRI	AFR	HapMap
HGDP00929	0.011	Yoruba	AFR	HGDP	NA19172	YRI	AFR	HapMap
HGDP00929	0.011	Yoruba	AFR	HGDP	NA19183	YRI	AFR	HapMap
HGDP00929	0.011	Yoruba	AFR	HGDP	NA18925	YRI	AFR	HapMap
HGDP00929	0.011	Yoruba	AFR	HGDP	NA19144	YRI	AFR	HapMap
HGDP00929	0.011	Yoruba	AFR	HGDP	NA19122	YRI	AFR	HapMap
HGDP00929	0.011	Yoruba	AFR	HGDP	HGDP00935	Yoruba	AFR	HGDP
HGDP00929	0.012	Yoruba	AFR	HGDP	HGDP00939	Yoruba	AFR	HGDP
HGDP00929	0.012	Yoruba	AFR	HGDP	NA19192	YRI	AFR	HapMap
HGDP00929	0.012	Yoruba	AFR	HGDP	NA18862	YRI	AFR	HapMap
HGDP00929	0.012	Yoruba	AFR	HGDP	NA18868	YRI	AFR	HapMap
HGDP00929	0.012	Yoruba	AFR	HGDP	NA18509	YRI	AFR	HapMap
HGDP00929	0.012	Yoruba	AFR	HGDP	NA19237	YRI	AFR	HapMap
HGDP00929	0.012	Yoruba	AFR	HGDP	NA19114	YRI	AFR	HapMap
HGDP00929	0.012	Yoruba	AFR	HGDP	NA19137	YRI	AFR	HapMap
HGDP00929	0.012	Yoruba	AFR	HGDP	NA18874	YRI	AFR	HapMap
HGDP00930	0	Yoruba	AFR	HGDP	HGDP00930	Yoruba	AFR	HGDP
HGDP00930	0.011	Yoruba	AFR	HGDP	NA19208	YRI	AFR	HapMap
HGDP00930	0.011	Yoruba	AFR	HGDP	NA19102	YRI	AFR	HapMap
HGDP00930	0.011	Yoruba	AFR	HGDP	NA18857	YRI	AFR	HapMap
HGDP00930	0.011	Yoruba	AFR	HGDP	NA19103	YRI	AFR	HapMap
HGDP00930	0.011	Yoruba	AFR	HGDP	NA19182	YRI	AFR	HapMap
HGDP00930	0.011	Yoruba	AFR	HGDP	NA19239	YRI	AFR	HapMap
HGDP00930	0.011	Yoruba	AFR	HGDP	NA19154	YRI	AFR	HapMap
HGDP00930	0.011	Yoruba	AFR	HGDP	NA18519	YRI	AFR	HapMap
HGDP00930	0.012	Yoruba	AFR	HGDP	NA19096	YRI	AFR	HapMap
HGDP00930	0.012	Yoruba	AFR	HGDP	NA19175	YRI	AFR	HapMap
HGDP00930	0.012	Yoruba	AFR	HGDP	NA18925	YRI	AFR	HapMap
HGDP00930	0.012	Yoruba	AFR	HGDP	NA18506	YRI	AFR	HapMap
HGDP00930	0.013	Yoruba	AFR	HGDP	NA19173	YRI	AFR	HapMap
HGDP00930	0.013	Yoruba	AFR	HGDP	NA19120	YRI	AFR	HapMap
HGDP00930	0.013	Yoruba	AFR	HGDP	NA18874	YRI	AFR	HapMap
HGDP00930	0.013	Yoruba	AFR	HGDP	NA18869	YRI	AFR	HapMap
HGDP00930	0.013	Yoruba	AFR	HGDP	NA19200	YRI	AFR	HapMap
HGDP00930	0.013	Yoruba	AFR	HGDP	NA19201	YRI	AFR	HapMap
HGDP00930	0.013	Yoruba	AFR	HGDP	NA18910	YRI	AFR	HapMap
HGDP00930	0.013	Yoruba	AFR	HGDP	NA18510	YRI	AFR	HapMap
HGDP00931	0	Yoruba	AFR	HGDP	HGDP00931	Yoruba	AFR	HGDP
HGDP00931	0.011	Yoruba	AFR	HGDP	NA19123	YRI	AFR	HapMap
HGDP00931	0.011	Yoruba	AFR	HGDP	NA19121	YRI	AFR	HapMap
HGDP00931	0.011	Yoruba	AFR	HGDP	NA18913	YRI	AFR	HapMap
HGDP00931	0.011	Yoruba	AFR	HGDP	NA19178	YRI	AFR	HapMap
HGDP00931	0.012	Yoruba	AFR	HGDP	NA18497	YRI	AFR	HapMap
HGDP00931	0.012	Yoruba	AFR	HGDP	HGDP00936	Yoruba	AFR	HGDP
HGDP00931	0.012	Yoruba	AFR	HGDP	NA19198	YRI	AFR	HapMap
HGDP00931	0.012	Yoruba	AFR	HGDP	NA19119	YRI	AFR	HapMap
HGDP00931	0.012	Yoruba	AFR	HGDP	NA19142	YRI	AFR	HapMap
HGDP00931	0.012	Yoruba	AFR	HGDP	NA19141	YRI	AFR	HapMap
HGDP00931	0.012	Yoruba	AFR	HGDP	NA19138	YRI	AFR	HapMap
HGDP00931	0.012	Yoruba	AFR	HGDP	NA19174	YRI	AFR	HapMap
HGDP00931	0.012	Yoruba	AFR	HGDP	NA19213	YRI	AFR	HapMap
HGDP00931	0.013	Yoruba	AFR	HGDP	NA19146	YRI	AFR	HapMap
HGDP00931	0.013	Yoruba	AFR	HGDP	NA18504	YRI	AFR	HapMap
HGDP00931	0.013	Yoruba	AFR	HGDP	HGDP00942	Yoruba	AFR	HGDP
HGDP00931	0.013	Yoruba	AFR	HGDP	HGDP00937	Yoruba	AFR	HGDP
HGDP00931	0.013	Yoruba	AFR	HGDP	NA19211	YRI	AFR	HapMap
HGDP00931	0.013	Yoruba	AFR	HGDP	NA18510	YRI	AFR	HapMap
HGDP00931	0.013	Yoruba	AFR	HGDP	NA18923	YRI	AFR	HapMap
HGDP00928	0	Yoruba	AFR	HGDP	HGDP00928	Yoruba	AFR	HGDP
HGDP00928	0.012	Yoruba	AFR	HGDP	NA18518	YRI	AFR	HapMap
HGDP00928	0.012	Yoruba	AFR	HGDP	NA18933	YRI	AFR	HapMap
HGDP00928	0.012	Yoruba	AFR	HGDP	NA18875	YRI	AFR	HapMap
HGDP00928	0.012	Yoruba	AFR	HGDP	NA19238	YRI	AFR	HapMap
HGDP00928	0.012	Yoruba	AFR	HGDP	NA18511	YRI	AFR	HapMap
HGDP00928	0.013	Yoruba	AFR	HGDP	NA18852	YRI	AFR	HapMap
HGDP00928	0.013	Yoruba	AFR	HGDP	NA18924	YRI	AFR	HapMap
HGDP00928	0.013	Yoruba	AFR	HGDP	NA19225	YRI	AFR	HapMap
HGDP00928	0.013	Yoruba	AFR	HGDP	NA19097	YRI	AFR	HapMap
HGDP00928	0.013	Yoruba	AFR	HGDP	NA18855	YRI	AFR	HapMap
HGDP00928	0.013	Yoruba	AFR	HGDP	NA19240	YRI	AFR	HapMap
HGDP00928	0.014	Yoruba	AFR	HGDP	NA19109	YRI	AFR	HapMap
HGDP00928	0.014	Yoruba	AFR	HGDP	NA19094	YRI	AFR	HapMap
HGDP00928	0.014	Yoruba	AFR	HGDP	NA18873	YRI	AFR	HapMap
HGDP00928	0.014	Yoruba	AFR	HGDP	NA18916	YRI	AFR	HapMap
HGDP00928	0.014	Yoruba	AFR	HGDP	NA19179	YRI	AFR	HapMap
HGDP00928	0.015	Yoruba	AFR	HGDP	NA19132	YRI	AFR	HapMap
HGDP00928	0.015	Yoruba	AFR	HGDP	NA19180	YRI	AFR	HapMap
HGDP00928	0.015	Yoruba	AFR	HGDP	NA19235	YRI	AFR	HapMap
HGDP00928	0.015	Yoruba	AFR	HGDP	NA19221	YRI	AFR	HapMap
HGDP00933	0	Yoruba	AFR	HGDP	HGDP00933	Yoruba	AFR	HGDP
HGDP00933	0.011	Yoruba	AFR	HGDP	NA19140	YRI	AFR	HapMap
HGDP00933	0.012	Yoruba	AFR	HGDP	HGDP00932	Yoruba	AFR	HGDP
HGDP00933	0.012	Yoruba	AFR	HGDP	NA19102	YRI	AFR	HapMap
HGDP00933	0.013	Yoruba	AFR	HGDP	NA19149	YRI	AFR	HapMap
HGDP00933	0.013	Yoruba	AFR	HGDP	NA18857	YRI	AFR	HapMap
HGDP00933	0.013	Yoruba	AFR	HGDP	NA19099	YRI	AFR	HapMap
HGDP00933	0.013	Yoruba	AFR	HGDP	NA19103	YRI	AFR	HapMap
HGDP00933	0.013	Yoruba	AFR	HGDP	NA19258	YRI	AFR	HapMap
HGDP00933	0.013	Yoruba	AFR	HGDP	NA19239	YRI	AFR	HapMap
HGDP00933	0.014	Yoruba	AFR	HGDP	NA19120	YRI	AFR	HapMap
HGDP00933	0.014	Yoruba	AFR	HGDP	NA19194	YRI	AFR	HapMap
HGDP00933	0.014	Yoruba	AFR	HGDP	NA19209	YRI	AFR	HapMap
HGDP00933	0.014	Yoruba	AFR	HGDP	NA18914	YRI	AFR	HapMap
HGDP00933	0.014	Yoruba	AFR	HGDP	NA19182	YRI	AFR	HapMap
HGDP00933	0.014	Yoruba	AFR	HGDP	NA19116	YRI	AFR	HapMap
HGDP00933	0.014	Yoruba	AFR	HGDP	NA18515	YRI	AFR	HapMap
HGDP00933	0.014	Yoruba	AFR	HGDP	NA18874	YRI	AFR	HapMap
HGDP00933	0.014	Yoruba	AFR	HGDP	NA19148	YRI	AFR	HapMap
HGDP00933	0.014	Yoruba	AFR	HGDP	NA19192	YRI	AFR	HapMap
HGDP00933	0.014	Yoruba	AFR	HGDP	NA19173	YRI	AFR	HapMap
HGDP00934	0	Yoruba	AFR	HGDP	HGDP00934	Yoruba	AFR	HGDP
HGDP00934	0.01	Yoruba	AFR	HGDP	NA19127	YRI	AFR	HapMap
HGDP00934	0.01	Yoruba	AFR	HGDP	NA19183	YRI	AFR	HapMap
HGDP00934	0.01	Yoruba	AFR	HGDP	NA18867	YRI	AFR	HapMap
HGDP00934	0.011	Yoruba	AFR	HGDP	NA19115	YRI	AFR	HapMap
HGDP00934	0.011	Yoruba	AFR	HGDP	NA19152	YRI	AFR	HapMap
HGDP00934	0.011	Yoruba	AFR	HGDP	NA19108	YRI	AFR	HapMap
HGDP00934	0.011	Yoruba	AFR	HGDP	NA19129	YRI	AFR	HapMap
HGDP00934	0.011	Yoruba	AFR	HGDP	NA18484	YRI	AFR	HapMap
HGDP00934	0.011	Yoruba	AFR	HGDP	NA19197	YRI	AFR	HapMap
HGDP00934	0.011	Yoruba	AFR	HGDP	NA18489	YRI	AFR	HapMap
HGDP00934	0.011	Yoruba	AFR	HGDP	NA18517	YRI	AFR	HapMap
HGDP00934	0.011	Yoruba	AFR	HGDP	NA18912	YRI	AFR	HapMap
HGDP00934	0.011	Yoruba	AFR	HGDP	HGDP00943	Yoruba	AFR	HGDP
HGDP00934	0.012	Yoruba	AFR	HGDP	NA19206	YRI	AFR	HapMap
HGDP00934	0.012	Yoruba	AFR	HGDP	NA19109	YRI	AFR	HapMap
HGDP00934	0.012	Yoruba	AFR	HGDP	NA19190	YRI	AFR	HapMap
HGDP00934	0.012	Yoruba	AFR	HGDP	NA19148	YRI	AFR	HapMap
HGDP00934	0.012	Yoruba	AFR	HGDP	NA18858	YRI	AFR	HapMap
HGDP00934	0.012	Yoruba	AFR	HGDP	NA19159	YRI	AFR	HapMap
HGDP00934	0.012	Yoruba	AFR	HGDP	NA19128	YRI	AFR	HapMap
HGDP00935	0	Yoruba	AFR	HGDP	HGDP00935	Yoruba	AFR	HGDP
HGDP00935	0.01	Yoruba	AFR	HGDP	NA19206	YRI	AFR	HapMap
HGDP00935	0.011	Yoruba	AFR	HGDP	HGDP00938	Yoruba	AFR	HGDP
HGDP00935	0.011	Yoruba	AFR	HGDP	NA19114	YRI	AFR	HapMap
HGDP00935	0.011	Yoruba	AFR	HGDP	NA19148	YRI	AFR	HapMap
HGDP00935	0.011	Yoruba	AFR	HGDP	NA19197	YRI	AFR	HapMap
HGDP00935	0.011	Yoruba	AFR	HGDP	NA19122	YRI	AFR	HapMap
HGDP00935	0.011	Yoruba	AFR	HGDP	HGDP00929	Yoruba	AFR	HGDP
HGDP00935	0.012	Yoruba	AFR	HGDP	NA18868	YRI	AFR	HapMap
HGDP00935	0.012	Yoruba	AFR	HGDP	NA19257	YRI	AFR	HapMap
HGDP00935	0.012	Yoruba	AFR	HGDP	NA19108	YRI	AFR	HapMap
HGDP00935	0.012	Yoruba	AFR	HGDP	NA19202	YRI	AFR	HapMap
HGDP00935	0.012	Yoruba	AFR	HGDP	NA18484	YRI	AFR	HapMap
HGDP00935	0.012	Yoruba	AFR	HGDP	NA19137	YRI	AFR	HapMap
HGDP00935	0.012	Yoruba	AFR	HGDP	NA19183	YRI	AFR	HapMap
HGDP00935	0.012	Yoruba	AFR	HGDP	NA19172	YRI	AFR	HapMap
HGDP00935	0.012	Yoruba	AFR	HGDP	NA19222	YRI	AFR	HapMap
HGDP00935	0.013	Yoruba	AFR	HGDP	NA19131	YRI	AFR	HapMap
HGDP00935	0.013	Yoruba	AFR	HGDP	NA19116	YRI	AFR	HapMap
HGDP00935	0.013	Yoruba	AFR	HGDP	NA19095	YRI	AFR	HapMap
HGDP00935	0.013	Yoruba	AFR	HGDP	NA19147	YRI	AFR	HapMap
HGDP00932	0	Yoruba	AFR	HGDP	HGDP00932	Yoruba	AFR	HGDP
HGDP00932	0.009	Yoruba	AFR	HGDP	NA18914	YRI	AFR	HapMap
HGDP00932	0.01	Yoruba	AFR	HGDP	NA19103	YRI	AFR	HapMap
HGDP00932	0.011	Yoruba	AFR	HGDP	NA18857	YRI	AFR	HapMap
HGDP00932	0.011	Yoruba	AFR	HGDP	NA19144	YRI	AFR	HapMap
HGDP00932	0.011	Yoruba	AFR	HGDP	NA19203	YRI	AFR	HapMap
HGDP00932	0.011	Yoruba	AFR	HGDP	NA19102	YRI	AFR	HapMap
HGDP00932	0.012	Yoruba	AFR	HGDP	NA19120	YRI	AFR	HapMap
HGDP00932	0.012	Yoruba	AFR	HGDP	NA18925	YRI	AFR	HapMap
HGDP00932	0.012	Yoruba	AFR	HGDP	NA19173	YRI	AFR	HapMap
HGDP00932	0.012	Yoruba	AFR	HGDP	NA18917	YRI	AFR	HapMap
HGDP00932	0.012	Yoruba	AFR	HGDP	NA19130	YRI	AFR	HapMap
HGDP00932	0.012	Yoruba	AFR	HGDP	NA18859	YRI	AFR	HapMap
HGDP00932	0.012	Yoruba	AFR	HGDP	NA19226	YRI	AFR	HapMap
HGDP00932	0.012	Yoruba	AFR	HGDP	NA19194	YRI	AFR	HapMap
HGDP00932	0.012	Yoruba	AFR	HGDP	NA18874	YRI	AFR	HapMap
HGDP00932	0.012	Yoruba	AFR	HGDP	NA19192	YRI	AFR	HapMap
HGDP00932	0.012	Yoruba	AFR	HGDP	HGDP00933	Yoruba	AFR	HGDP
HGDP00932	0.012	Yoruba	AFR	HGDP	NA18853	YRI	AFR	HapMap
HGDP00932	0.012	Yoruba	AFR	HGDP	NA19171	YRI	AFR	HapMap
HGDP00932	0.012	Yoruba	AFR	HGDP	NA19239	YRI	AFR	HapMap
HGDP00937	0	Yoruba	AFR	HGDP	HGDP00937	Yoruba	AFR	HGDP
HGDP00937	0.01	Yoruba	AFR	HGDP	NA19178	YRI	AFR	HapMap
HGDP00937	0.011	Yoruba	AFR	HGDP	HGDP00936	Yoruba	AFR	HGDP
HGDP00937	0.011	Yoruba	AFR	HGDP	NA19121	YRI	AFR	HapMap
HGDP00937	0.011	Yoruba	AFR	HGDP	NA19198	YRI	AFR	HapMap
HGDP00937	0.012	Yoruba	AFR	HGDP	NA18487	YRI	AFR	HapMap
HGDP00937	0.012	Yoruba	AFR	HGDP	NA19160	YRI	AFR	HapMap
HGDP00937	0.012	Yoruba	AFR	HGDP	NA19213	YRI	AFR	HapMap
HGDP00937	0.013	Yoruba	AFR	HGDP	HGDP00931	Yoruba	AFR	HGDP
HGDP00937	0.013	Yoruba	AFR	HGDP	NA19181	YRI	AFR	HapMap
HGDP00937	0.013	Yoruba	AFR	HGDP	NA18485	YRI	AFR	HapMap
HGDP00937	0.013	Yoruba	AFR	HGDP	NA19236	YRI	AFR	HapMap
HGDP00937	0.013	Yoruba	AFR	HGDP	NA19239	YRI	AFR	HapMap
HGDP00937	0.013	Yoruba	AFR	HGDP	NA19210	YRI	AFR	HapMap
HGDP00937	0.013	Yoruba	AFR	HGDP	NA19200	YRI	AFR	HapMap
HGDP00937	0.013	Yoruba	AFR	HGDP	NA19119	YRI	AFR	HapMap
HGDP00937	0.013	Yoruba	AFR	HGDP	NA18504	YRI	AFR	HapMap
HGDP00937	0.013	Yoruba	AFR	HGDP	NA19142	YRI	AFR	HapMap
HGDP00937	0.013	Yoruba	AFR	HGDP	NA19211	YRI	AFR	HapMap
HGDP00937	0.014	Yoruba	AFR	HGDP	NA18497	YRI	AFR	HapMap
HGDP00937	0.014	Yoruba	AFR	HGDP	NA18516	YRI	AFR	HapMap
HGDP00938	0	Yoruba	AFR	HGDP	HGDP00938	Yoruba	AFR	HGDP
HGDP00938	0.01	Yoruba	AFR	HGDP	NA19185	YRI	AFR	HapMap
HGDP00938	0.011	Yoruba	AFR	HGDP	HGDP00935	Yoruba	AFR	HGDP
HGDP00938	0.011	Yoruba	AFR	HGDP	NA19206	YRI	AFR	HapMap
HGDP00938	0.011	Yoruba	AFR	HGDP	NA19114	YRI	AFR	HapMap
HGDP00938	0.011	Yoruba	AFR	HGDP	NA18484	YRI	AFR	HapMap
HGDP00938	0.011	Yoruba	AFR	HGDP	NA19137	YRI	AFR	HapMap
HGDP00938	0.012	Yoruba	AFR	HGDP	NA19108	YRI	AFR	HapMap
HGDP00938	0.012	Yoruba	AFR	HGDP	NA18517	YRI	AFR	HapMap
HGDP00938	0.012	Yoruba	AFR	HGDP	NA19122	YRI	AFR	HapMap
HGDP00938	0.012	Yoruba	AFR	HGDP	NA19257	YRI	AFR	HapMap
HGDP00938	0.012	Yoruba	AFR	HGDP	HGDP00929	Yoruba	AFR	HGDP
HGDP00938	0.013	Yoruba	AFR	HGDP	HGDP00939	Yoruba	AFR	HGDP
HGDP00938	0.013	Yoruba	AFR	HGDP	NA19172	YRI	AFR	HapMap
HGDP00938	0.013	Yoruba	AFR	HGDP	HGDP00934	Yoruba	AFR	HGDP
HGDP00938	0.013	Yoruba	AFR	HGDP	NA19148	YRI	AFR	HapMap
HGDP00938	0.013	Yoruba	AFR	HGDP	NA19237	YRI	AFR	HapMap
HGDP00938	0.013	Yoruba	AFR	HGDP	NA19183	YRI	AFR	HapMap
HGDP00938	0.013	Yoruba	AFR	HGDP	NA19095	YRI	AFR	HapMap
HGDP00938	0.013	Yoruba	AFR	HGDP	NA19209	YRI	AFR	HapMap
HGDP00938	0.013	Yoruba	AFR	HGDP	NA19197	YRI	AFR	HapMap
HGDP00939	0	Yoruba	AFR	HGDP	HGDP00939	Yoruba	AFR	HGDP
HGDP00939	0.01	Yoruba	AFR	HGDP	NA19109	YRI	AFR	HapMap
HGDP00939	0.01	Yoruba	AFR	HGDP	NA19172	YRI	AFR	HapMap
HGDP00939	0.011	Yoruba	AFR	HGDP	NA19108	YRI	AFR	HapMap
HGDP00939	0.011	Yoruba	AFR	HGDP	NA19122	YRI	AFR	HapMap
HGDP00939	0.011	Yoruba	AFR	HGDP	NA19199	YRI	AFR	HapMap
HGDP00939	0.011	Yoruba	AFR	HGDP	NA18930	YRI	AFR	HapMap
HGDP00939	0.011	Yoruba	AFR	HGDP	NA19132	YRI	AFR	HapMap
HGDP00939	0.011	Yoruba	AFR	HGDP	HGDP00943	Yoruba	AFR	HGDP
HGDP00939	0.012	Yoruba	AFR	HGDP	HGDP00929	Yoruba	AFR	HGDP
HGDP00939	0.012	Yoruba	AFR	HGDP	NA18855	YRI	AFR	HapMap
HGDP00939	0.012	Yoruba	AFR	HGDP	NA19143	YRI	AFR	HapMap
HGDP00939	0.012	Yoruba	AFR	HGDP	NA19235	YRI	AFR	HapMap
HGDP00939	0.012	Yoruba	AFR	HGDP	NA18489	YRI	AFR	HapMap
HGDP00939	0.012	Yoruba	AFR	HGDP	NA19190	YRI	AFR	HapMap
HGDP00939	0.012	Yoruba	AFR	HGDP	NA18499	YRI	AFR	HapMap
HGDP00939	0.012	Yoruba	AFR	HGDP	NA19197	YRI	AFR	HapMap
HGDP00939	0.012	Yoruba	AFR	HGDP	NA18484	YRI	AFR	HapMap
HGDP00939	0.012	Yoruba	AFR	HGDP	NA19147	YRI	AFR	HapMap
HGDP00939	0.012	Yoruba	AFR	HGDP	NA19206	YRI	AFR	HapMap
HGDP00939	0.012	Yoruba	AFR	HGDP	NA18858	YRI	AFR	HapMap
HGDP00940	0	Yoruba	AFR	HGDP	HGDP00940	Yoruba	AFR	HGDP
HGDP00940	0.011	Yoruba	AFR	HGDP	NA18516	YRI	AFR	HapMap
HGDP00940	0.012	Yoruba	AFR	HGDP	NA19146	YRI	AFR	HapMap
HGDP00940	0.012	Yoruba	AFR	HGDP	NA19117	YRI	AFR	HapMap
HGDP00940	0.012	Yoruba	AFR	HGDP	NA18935	YRI	AFR	HapMap
HGDP00940	0.013	Yoruba	AFR	HGDP	NA18934	YRI	AFR	HapMap
HGDP00940	0.013	Yoruba	AFR	HGDP	HGDP00936	Yoruba	AFR	HGDP
HGDP00940	0.013	Yoruba	AFR	HGDP	HGDP00942	Yoruba	AFR	HGDP
HGDP00940	0.014	Yoruba	AFR	HGDP	HGDP00927	Yoruba	AFR	HGDP
HGDP00940	0.014	Yoruba	AFR	HGDP	NA19224	YRI	AFR	HapMap
HGDP00940	0.015	Yoruba	AFR	HGDP	NA19186	YRI	AFR	HapMap
HGDP00940	0.015	Yoruba	AFR	HGDP	NA19138	YRI	AFR	HapMap
HGDP00940	0.015	Yoruba	AFR	HGDP	NA19213	YRI	AFR	HapMap
HGDP00940	0.015	Yoruba	AFR	HGDP	NA19178	YRI	AFR	HapMap
HGDP00940	0.015	Yoruba	AFR	HGDP	HGDP00931	Yoruba	AFR	HGDP
HGDP00940	0.015	Yoruba	AFR	HGDP	NA19198	YRI	AFR	HapMap
HGDP00940	0.016	Yoruba	AFR	HGDP	NA19211	YRI	AFR	HapMap
HGDP00940	0.016	Yoruba	AFR	HGDP	HGDP00937	Yoruba	AFR	HGDP
HGDP00940	0.016	Yoruba	AFR	HGDP	NA18504	YRI	AFR	HapMap
HGDP00940	0.016	Yoruba	AFR	HGDP	NA19236	YRI	AFR	HapMap
HGDP00940	0.016	Yoruba	AFR	HGDP	NA19189	YRI	AFR	HapMap
HGDP00941	0	Yoruba	AFR	HGDP	HGDP00941	Yoruba	AFR	HGDP
HGDP00941	0.01	Yoruba	AFR	HGDP	NA19178	YRI	AFR	HapMap
HGDP00941	0.01	Yoruba	AFR	HGDP	NA19119	YRI	AFR	HapMap
HGDP00941	0.01	Yoruba	AFR	HGDP	NA19121	YRI	AFR	HapMap
HGDP00941	0.01	Yoruba	AFR	HGDP	NA19142	YRI	AFR	HapMap
HGDP00941	0.011	Yoruba	AFR	HGDP	NA19239	YRI	AFR	HapMap
HGDP00941	0.011	Yoruba	AFR	HGDP	NA18853	YRI	AFR	HapMap
HGDP00941	0.011	Yoruba	AFR	HGDP	NA19198	YRI	AFR	HapMap
HGDP00941	0.011	Yoruba	AFR	HGDP	NA18485	YRI	AFR	HapMap
HGDP00941	0.011	Yoruba	AFR	HGDP	NA19138	YRI	AFR	HapMap
HGDP00941	0.011	Yoruba	AFR	HGDP	NA19191	YRI	AFR	HapMap
HGDP00941	0.012	Yoruba	AFR	HGDP	NA18857	YRI	AFR	HapMap
HGDP00941	0.012	Yoruba	AFR	HGDP	NA18872	YRI	AFR	HapMap
HGDP00941	0.012	Yoruba	AFR	HGDP	NA19184	YRI	AFR	HapMap
HGDP00941	0.012	Yoruba	AFR	HGDP	NA18854	YRI	AFR	HapMap
HGDP00941	0.012	Yoruba	AFR	HGDP	NA18487	YRI	AFR	HapMap
HGDP00941	0.012	Yoruba	AFR	HGDP	NA18860	YRI	AFR	HapMap
HGDP00941	0.012	Yoruba	AFR	HGDP	NA18519	YRI	AFR	HapMap
HGDP00941	0.012	Yoruba	AFR	HGDP	NA19175	YRI	AFR	HapMap
HGDP00941	0.012	Yoruba	AFR	HGDP	NA19096	YRI	AFR	HapMap
HGDP00941	0.012	Yoruba	AFR	HGDP	NA18869	YRI	AFR	HapMap
HGDP00942	0	Yoruba	AFR	HGDP	HGDP00942	Yoruba	AFR	HGDP
HGDP00942	0.01	Yoruba	AFR	HGDP	NA19119	YRI	AFR	HapMap
HGDP00942	0.011	Yoruba	AFR	HGDP	NA19178	YRI	AFR	HapMap
HGDP00942	0.011	Yoruba	AFR	HGDP	HGDP00936	Yoruba	AFR	HGDP
HGDP00942	0.011	Yoruba	AFR	HGDP	NA19146	YRI	AFR	HapMap
HGDP00942	0.012	Yoruba	AFR	HGDP	NA19138	YRI	AFR	HapMap
HGDP00942	0.012	Yoruba	AFR	HGDP	NA18504	YRI	AFR	HapMap
HGDP00942	0.012	Yoruba	AFR	HGDP	NA18913	YRI	AFR	HapMap
HGDP00942	0.012	Yoruba	AFR	HGDP	NA19211	YRI	AFR	HapMap
HGDP00942	0.012	Yoruba	AFR	HGDP	NA19121	YRI	AFR	HapMap
HGDP00942	0.012	Yoruba	AFR	HGDP	HGDP00941	Yoruba	AFR	HGDP
HGDP00942	0.013	Yoruba	AFR	HGDP	NA18869	YRI	AFR	HapMap
HGDP00942	0.013	Yoruba	AFR	HGDP	NA19181	YRI	AFR	HapMap
HGDP00942	0.013	Yoruba	AFR	HGDP	NA19160	YRI	AFR	HapMap
HGDP00942	0.013	Yoruba	AFR	HGDP	HGDP00931	Yoruba	AFR	HGDP
HGDP00942	0.013	Yoruba	AFR	HGDP	NA18510	YRI	AFR	HapMap
HGDP00942	0.013	Yoruba	AFR	HGDP	NA18487	YRI	AFR	HapMap
HGDP00942	0.013	Yoruba	AFR	HGDP	NA18516	YRI	AFR	HapMap
HGDP00942	0.013	Yoruba	AFR	HGDP	NA19142	YRI	AFR	HapMap
HGDP00942	0.013	Yoruba	AFR	HGDP	NA19198	YRI	AFR	HapMap
HGDP00942	0.013	Yoruba	AFR	HGDP	NA19201	YRI	AFR	HapMap
HGDP00943	0	Yoruba	AFR	HGDP	HGDP00943	Yoruba	AFR	HGDP
HGDP00943	0.011	Yoruba	AFR	HGDP	NA19197	YRI	AFR	HapMap
HGDP00943	0.011	Yoruba	AFR	HGDP	HGDP00934	Yoruba	AFR	HGDP
HGDP00943	0.011	Yoruba	AFR	HGDP	HGDP00939	Yoruba	AFR	HGDP
HGDP00943	0.011	Yoruba	AFR	HGDP	NA19109	YRI	AFR	HapMap
HGDP00943	0.012	Yoruba	AFR	HGDP	NA19127	YRI	AFR	HapMap
HGDP00943	0.012	Yoruba	AFR	HGDP	NA19183	YRI	AFR	HapMap
HGDP00943	0.012	Yoruba	AFR	HGDP	NA19108	YRI	AFR	HapMap
HGDP00943	0.012	Yoruba	AFR	HGDP	NA18867	YRI	AFR	HapMap
HGDP00943	0.012	Yoruba	AFR	HGDP	NA19190	YRI	AFR	HapMap
HGDP00943	0.012	Yoruba	AFR	HGDP	NA19093	YRI	AFR	HapMap
HGDP00943	0.012	Yoruba	AFR	HGDP	NA19128	YRI	AFR	HapMap
HGDP00943	0.012	Yoruba	AFR	HGDP	HGDP00929	Yoruba	AFR	HGDP
HGDP00943	0.012	Yoruba	AFR	HGDP	NA19129	YRI	AFR	HapMap
HGDP00943	0.012	Yoruba	AFR	HGDP	NA18509	YRI	AFR	HapMap
HGDP00943	0.013	Yoruba	AFR	HGDP	NA19172	YRI	AFR	HapMap
HGDP00943	0.013	Yoruba	AFR	HGDP	NA18489	YRI	AFR	HapMap
HGDP00943	0.013	Yoruba	AFR	HGDP	NA18499	YRI	AFR	HapMap
HGDP00943	0.013	Yoruba	AFR	HGDP	NA19221	YRI	AFR	HapMap
HGDP00943	0.013	Yoruba	AFR	HGDP	NA18517	YRI	AFR	HapMap
HGDP00943	0.013	Yoruba	AFR	HGDP	NA19132	YRI	AFR	HapMap
HGDP00936	0	Yoruba	AFR	HGDP	HGDP00936	Yoruba	AFR	HGDP
HGDP00936	0.009	Yoruba	AFR	HGDP	NA19146	YRI	AFR	HapMap
HGDP00936	0.01	Yoruba	AFR	HGDP	NA19178	YRI	AFR	HapMap
HGDP00936	0.01	Yoruba	AFR	HGDP	NA18516	YRI	AFR	HapMap
HGDP00936	0.01	Yoruba	AFR	HGDP	NA19123	YRI	AFR	HapMap
HGDP00936	0.011	Yoruba	AFR	HGDP	NA19198	YRI	AFR	HapMap
HGDP00936	0.011	Yoruba	AFR	HGDP	NA19142	YRI	AFR	HapMap
HGDP00936	0.011	Yoruba	AFR	HGDP	HGDP00937	Yoruba	AFR	HGDP
HGDP00936	0.011	Yoruba	AFR	HGDP	NA19213	YRI	AFR	HapMap
HGDP00936	0.011	Yoruba	AFR	HGDP	NA19119	YRI	AFR	HapMap
HGDP00936	0.011	Yoruba	AFR	HGDP	NA19200	YRI	AFR	HapMap
HGDP00936	0.011	Yoruba	AFR	HGDP	NA18487	YRI	AFR	HapMap
HGDP00936	0.011	Yoruba	AFR	HGDP	NA18504	YRI	AFR	HapMap
HGDP00936	0.011	Yoruba	AFR	HGDP	HGDP00942	Yoruba	AFR	HGDP
HGDP00936	0.011	Yoruba	AFR	HGDP	NA19236	YRI	AFR	HapMap
HGDP00936	0.011	Yoruba	AFR	HGDP	NA19121	YRI	AFR	HapMap
HGDP00936	0.011	Yoruba	AFR	HGDP	NA19181	YRI	AFR	HapMap
HGDP00936	0.012	Yoruba	AFR	HGDP	NA19201	YRI	AFR	HapMap
HGDP00936	0.012	Yoruba	AFR	HGDP	HGDP00931	Yoruba	AFR	HGDP
HGDP00936	0.012	Yoruba	AFR	HGDP	NA19239	YRI	AFR	HapMap
HGDP00936	0.012	Yoruba	AFR	HGDP	NA19211	YRI	AFR	HapMap
HGDP00920	0	Yoruba	AFR	HGDP	HGDP00920	Yoruba	AFR	HGDP
HGDP00920	0.01	Yoruba	AFR	HGDP	NA19208	YRI	AFR	HapMap
HGDP00920	0.011	Yoruba	AFR	HGDP	NA18857	YRI	AFR	HapMap
HGDP00920	0.011	Yoruba	AFR	HGDP	NA19102	YRI	AFR	HapMap
HGDP00920	0.011	Yoruba	AFR	HGDP	NA19099	YRI	AFR	HapMap
HGDP00920	0.012	Yoruba	AFR	HGDP	NA18506	YRI	AFR	HapMap
HGDP00920	0.012	Yoruba	AFR	HGDP	NA19239	YRI	AFR	HapMap
HGDP00920	0.012	Yoruba	AFR	HGDP	NA19175	YRI	AFR	HapMap
HGDP00920	0.012	Yoruba	AFR	HGDP	NA19149	YRI	AFR	HapMap
HGDP00920	0.012	Yoruba	AFR	HGDP	NA19182	YRI	AFR	HapMap
HGDP00920	0.012	Yoruba	AFR	HGDP	NA19207	YRI	AFR	HapMap
HGDP00920	0.013	Yoruba	AFR	HGDP	NA18870	YRI	AFR	HapMap
HGDP00920	0.013	Yoruba	AFR	HGDP	NA18485	YRI	AFR	HapMap
HGDP00920	0.013	Yoruba	AFR	HGDP	NA18871	YRI	AFR	HapMap
HGDP00920	0.013	Yoruba	AFR	HGDP	NA19096	YRI	AFR	HapMap
HGDP00920	0.013	Yoruba	AFR	HGDP	NA19200	YRI	AFR	HapMap
HGDP00920	0.013	Yoruba	AFR	HGDP	NA19178	YRI	AFR	HapMap
HGDP00920	0.013	Yoruba	AFR	HGDP	NA18872	YRI	AFR	HapMap
HGDP00920	0.013	Yoruba	AFR	HGDP	NA19142	YRI	AFR	HapMap
HGDP00920	0.013	Yoruba	AFR	HGDP	HGDP00932	Yoruba	AFR	HGDP
HGDP00920	0.013	Yoruba	AFR	HGDP	NA19103	YRI	AFR	HapMap
HGDP00924	0	Yoruba	AFR	HGDP	HGDP00924	Yoruba	AFR	HGDP
HGDP00924	0.009	Yoruba	AFR	HGDP	NA19199	YRI	AFR	HapMap
HGDP00924	0.009	Yoruba	AFR	HGDP	NA19109	YRI	AFR	HapMap
HGDP00924	0.01	Yoruba	AFR	HGDP	NA19190	YRI	AFR	HapMap
HGDP00924	0.01	Yoruba	AFR	HGDP	NA19257	YRI	AFR	HapMap
HGDP00924	0.011	Yoruba	AFR	HGDP	NA19172	YRI	AFR	HapMap
HGDP00924	0.011	Yoruba	AFR	HGDP	NA19221	YRI	AFR	HapMap
HGDP00924	0.011	Yoruba	AFR	HGDP	NA18855	YRI	AFR	HapMap
HGDP00924	0.011	Yoruba	AFR	HGDP	NA18867	YRI	AFR	HapMap
HGDP00924	0.011	Yoruba	AFR	HGDP	NA19147	YRI	AFR	HapMap
HGDP00924	0.011	Yoruba	AFR	HGDP	NA19183	YRI	AFR	HapMap
HGDP00924	0.011	Yoruba	AFR	HGDP	NA19122	YRI	AFR	HapMap
HGDP00924	0.011	Yoruba	AFR	HGDP	NA18930	YRI	AFR	HapMap
HGDP00924	0.011	Yoruba	AFR	HGDP	NA19129	YRI	AFR	HapMap
HGDP00924	0.011	Yoruba	AFR	HGDP	NA19235	YRI	AFR	HapMap
HGDP00924	0.011	Yoruba	AFR	HGDP	NA19197	YRI	AFR	HapMap
HGDP00924	0.012	Yoruba	AFR	HGDP	NA18517	YRI	AFR	HapMap
HGDP00924	0.012	Yoruba	AFR	HGDP	NA18875	YRI	AFR	HapMap
HGDP00924	0.012	Yoruba	AFR	HGDP	NA19222	YRI	AFR	HapMap
HGDP00924	0.012	Yoruba	AFR	HGDP	NA18858	YRI	AFR	HapMap
HGDP00924	0.012	Yoruba	AFR	HGDP	NA18868	YRI	AFR	HapMap
NA18500	0	YRI	AFR	HapMap	NA18500	YRI	AFR	HapMap
NA18500	0.011	YRI	AFR	HapMap	HGDP00927	Yoruba	AFR	HGDP
NA18500	0.012	YRI	AFR	HapMap	NA19189	YRI	AFR	HapMap
NA18500	0.012	YRI	AFR	HapMap	NA19248	YRI	AFR	HapMap
NA18500	0.013	YRI	AFR	HapMap	NA19186	YRI	AFR	HapMap
NA18500	0.013	YRI	AFR	HapMap	NA19141	YRI	AFR	HapMap
NA18500	0.013	YRI	AFR	HapMap	NA19224	YRI	AFR	HapMap
NA18500	0.014	YRI	AFR	HapMap	NA19117	YRI	AFR	HapMap
NA18500	0.014	YRI	AFR	HapMap	NA18935	YRI	AFR	HapMap
NA18500	0.014	YRI	AFR	HapMap	NA18934	YRI	AFR	HapMap
NA18500	0.014	YRI	AFR	HapMap	HGDP00931	Yoruba	AFR	HGDP
NA18500	0.015	YRI	AFR	HapMap	NA18497	YRI	AFR	HapMap
NA18500	0.015	YRI	AFR	HapMap	NA18520	YRI	AFR	HapMap
NA18500	0.015	YRI	AFR	HapMap	NA19113	YRI	AFR	HapMap
NA18500	0.015	YRI	AFR	HapMap	NA18913	YRI	AFR	HapMap
NA18500	0.016	YRI	AFR	HapMap	NA19213	YRI	AFR	HapMap
NA18500	0.016	YRI	AFR	HapMap	NA19211	YRI	AFR	HapMap
NA18500	0.016	YRI	AFR	HapMap	NA19198	YRI	AFR	HapMap
NA18500	0.017	YRI	AFR	HapMap	NA19138	YRI	AFR	HapMap
NA18500	0.017	YRI	AFR	HapMap	NA18516	YRI	AFR	HapMap
NA18500	0.017	YRI	AFR	HapMap	NA19123	YRI	AFR	HapMap
NA18504	0	YRI	AFR	HapMap	NA18504	YRI	AFR	HapMap
NA18504	0.01	YRI	AFR	HapMap	NA19178	YRI	AFR	HapMap
NA18504	0.011	YRI	AFR	HapMap	HGDP00936	Yoruba	AFR	HGDP
NA18504	0.011	YRI	AFR	HapMap	NA19119	YRI	AFR	HapMap
NA18504	0.011	YRI	AFR	HapMap	NA19198	YRI	AFR	HapMap
NA18504	0.012	YRI	AFR	HapMap	NA19142	YRI	AFR	HapMap
NA18504	0.012	YRI	AFR	HapMap	NA19211	YRI	AFR	HapMap
NA18504	0.012	YRI	AFR	HapMap	NA19181	YRI	AFR	HapMap
NA18504	0.012	YRI	AFR	HapMap	HGDP00942	Yoruba	AFR	HGDP
NA18504	0.012	YRI	AFR	HapMap	NA19236	YRI	AFR	HapMap
NA18504	0.012	YRI	AFR	HapMap	NA18510	YRI	AFR	HapMap
NA18504	0.012	YRI	AFR	HapMap	NA19200	YRI	AFR	HapMap
NA18504	0.012	YRI	AFR	HapMap	NA19150	YRI	AFR	HapMap
NA18504	0.012	YRI	AFR	HapMap	NA19213	YRI	AFR	HapMap
NA18504	0.012	YRI	AFR	HapMap	NA18487	YRI	AFR	HapMap
NA18504	0.012	YRI	AFR	HapMap	NA19239	YRI	AFR	HapMap
NA18504	0.013	YRI	AFR	HapMap	NA19121	YRI	AFR	HapMap
NA18504	0.013	YRI	AFR	HapMap	HGDP00931	Yoruba	AFR	HGDP
NA18504	0.013	YRI	AFR	HapMap	NA19191	YRI	AFR	HapMap
NA18504	0.013	YRI	AFR	HapMap	NA19207	YRI	AFR	HapMap
NA18504	0.013	YRI	AFR	HapMap	NA19138	YRI	AFR	HapMap
NA18501	0	YRI	AFR	HapMap	NA18501	YRI	AFR	HapMap
NA18501	0.011	YRI	AFR	HapMap	NA19142	YRI	AFR	HapMap
NA18501	0.011	YRI	AFR	HapMap	NA19200	YRI	AFR	HapMap
NA18501	0.012	YRI	AFR	HapMap	NA19198	YRI	AFR	HapMap
NA18501	0.012	YRI	AFR	HapMap	NA19236	YRI	AFR	HapMap
NA18501	0.012	YRI	AFR	HapMap	NA19211	YRI	AFR	HapMap
NA18501	0.012	YRI	AFR	HapMap	NA19201	YRI	AFR	HapMap
NA18501	0.012	YRI	AFR	HapMap	NA19239	YRI	AFR	HapMap
NA18501	0.012	YRI	AFR	HapMap	NA19119	YRI	AFR	HapMap
NA18501	0.012	YRI	AFR	HapMap	NA18872	YRI	AFR	HapMap
NA18501	0.012	YRI	AFR	HapMap	NA18923	YRI	AFR	HapMap
NA18501	0.012	YRI	AFR	HapMap	NA18510	YRI	AFR	HapMap
NA18501	0.012	YRI	AFR	HapMap	NA19178	YRI	AFR	HapMap
NA18501	0.012	YRI	AFR	HapMap	HGDP00936	Yoruba	AFR	HGDP
NA18501	0.013	YRI	AFR	HapMap	NA19207	YRI	AFR	HapMap
NA18501	0.013	YRI	AFR	HapMap	NA18853	YRI	AFR	HapMap
NA18501	0.013	YRI	AFR	HapMap	NA19213	YRI	AFR	HapMap
NA18501	0.013	YRI	AFR	HapMap	NA19208	YRI	AFR	HapMap
NA18501	0.013	YRI	AFR	HapMap	NA19123	YRI	AFR	HapMap
NA18501	0.013	YRI	AFR	HapMap	NA18519	YRI	AFR	HapMap
NA18501	0.013	YRI	AFR	HapMap	NA19181	YRI	AFR	HapMap
NA18503	0	YRI	AFR	HapMap	NA18503	YRI	AFR	HapMap
NA18503	0.015	YRI	AFR	HapMap	NA18935	YRI	AFR	HapMap
NA18503	0.017	YRI	AFR	HapMap	NA19224	YRI	AFR	HapMap
NA18503	0.017	YRI	AFR	HapMap	NA19117	YRI	AFR	HapMap
NA18503	0.018	YRI	AFR	HapMap	HGDP00927	Yoruba	AFR	HGDP
NA18503	0.018	YRI	AFR	HapMap	NA18520	YRI	AFR	HapMap
NA18503	0.018	YRI	AFR	HapMap	NA19113	YRI	AFR	HapMap
NA18503	0.019	YRI	AFR	HapMap	HGDP01028	Bantu	AFR	HGDP
NA18503	0.02	YRI	AFR	HapMap	NA19189	YRI	AFR	HapMap
NA18503	0.02	YRI	AFR	HapMap	HGDP00940	Yoruba	AFR	HGDP
NA18503	0.02	YRI	AFR	HapMap	NA19186	YRI	AFR	HapMap
NA18503	0.022	YRI	AFR	HapMap	NA18500	YRI	AFR	HapMap
NA18503	0.022	YRI	AFR	HapMap	NA18934	YRI	AFR	HapMap
NA18503	0.022	YRI	AFR	HapMap	NA18516	YRI	AFR	HapMap
NA18503	0.023	YRI	AFR	HapMap	NA19248	YRI	AFR	HapMap
NA18503	0.024	YRI	AFR	HapMap	NA19146	YRI	AFR	HapMap
NA18503	0.025	YRI	AFR	HapMap	HGDP00931	Yoruba	AFR	HGDP
NA18503	0.026	YRI	AFR	HapMap	HGDP00936	Yoruba	AFR	HGDP
NA18503	0.026	YRI	AFR	HapMap	NA18504	YRI	AFR	HapMap
NA18503	0.026	YRI	AFR	HapMap	HGDP00942	Yoruba	AFR	HGDP
NA18503	0.027	YRI	AFR	HapMap	NA19138	YRI	AFR	HapMap
NA18508	0	YRI	AFR	HapMap	NA18508	YRI	AFR	HapMap
NA18508	0.01	YRI	AFR	HapMap	NA19147	YRI	AFR	HapMap
NA18508	0.01	YRI	AFR	HapMap	NA19257	YRI	AFR	HapMap
NA18508	0.011	YRI	AFR	HapMap	NA18489	YRI	AFR	HapMap
NA18508	0.011	YRI	AFR	HapMap	NA18933	YRI	AFR	HapMap
NA18508	0.011	YRI	AFR	HapMap	NA19235	YRI	AFR	HapMap
NA18508	0.011	YRI	AFR	HapMap	NA18930	YRI	AFR	HapMap
NA18508	0.011	YRI	AFR	HapMap	NA19151	YRI	AFR	HapMap
NA18508	0.012	YRI	AFR	HapMap	NA19109	YRI	AFR	HapMap
NA18508	0.012	YRI	AFR	HapMap	NA19132	YRI	AFR	HapMap
NA18508	0.012	YRI	AFR	HapMap	NA19122	YRI	AFR	HapMap
NA18508	0.012	YRI	AFR	HapMap	HGDP00924	Yoruba	AFR	HGDP
NA18508	0.012	YRI	AFR	HapMap	NA19172	YRI	AFR	HapMap
NA18508	0.012	YRI	AFR	HapMap	NA19131	YRI	AFR	HapMap
NA18508	0.012	YRI	AFR	HapMap	NA19190	YRI	AFR	HapMap
NA18508	0.012	YRI	AFR	HapMap	NA18909	YRI	AFR	HapMap
NA18508	0.012	YRI	AFR	HapMap	NA19095	YRI	AFR	HapMap
NA18508	0.012	YRI	AFR	HapMap	NA18858	YRI	AFR	HapMap
NA18508	0.013	YRI	AFR	HapMap	NA19179	YRI	AFR	HapMap
NA18508	0.013	YRI	AFR	HapMap	NA19148	YRI	AFR	HapMap
NA18508	0.013	YRI	AFR	HapMap	NA19143	YRI	AFR	HapMap
NA18860	0	YRI	AFR	HapMap	NA18860	YRI	AFR	HapMap
NA18860	0.009	YRI	AFR	HapMap	NA18859	YRI	AFR	HapMap
NA18860	0.009	YRI	AFR	HapMap	NA19098	YRI	AFR	HapMap
NA18860	0.009	YRI	AFR	HapMap	NA18510	YRI	AFR	HapMap
NA18860	0.01	YRI	AFR	HapMap	NA19249	YRI	AFR	HapMap
NA18860	0.01	YRI	AFR	HapMap	NA19178	YRI	AFR	HapMap
NA18860	0.01	YRI	AFR	HapMap	NA19142	YRI	AFR	HapMap
NA18860	0.01	YRI	AFR	HapMap	NA18857	YRI	AFR	HapMap
NA18860	0.01	YRI	AFR	HapMap	NA18507	YRI	AFR	HapMap
NA18860	0.01	YRI	AFR	HapMap	NA18487	YRI	AFR	HapMap
NA18860	0.011	YRI	AFR	HapMap	NA19200	YRI	AFR	HapMap
NA18860	0.011	YRI	AFR	HapMap	NA19121	YRI	AFR	HapMap
NA18860	0.011	YRI	AFR	HapMap	NA19103	YRI	AFR	HapMap
NA18860	0.011	YRI	AFR	HapMap	NA19239	YRI	AFR	HapMap
NA18860	0.011	YRI	AFR	HapMap	NA19174	YRI	AFR	HapMap
NA18860	0.011	YRI	AFR	HapMap	NA19150	YRI	AFR	HapMap
NA18860	0.011	YRI	AFR	HapMap	NA19198	YRI	AFR	HapMap
NA18860	0.011	YRI	AFR	HapMap	NA19191	YRI	AFR	HapMap
NA18860	0.011	YRI	AFR	HapMap	NA19119	YRI	AFR	HapMap
NA18860	0.011	YRI	AFR	HapMap	NA18853	YRI	AFR	HapMap
NA18860	0.011	YRI	AFR	HapMap	NA18485	YRI	AFR	HapMap
NA18859	0	YRI	AFR	HapMap	NA18859	YRI	AFR	HapMap
NA18859	0.009	YRI	AFR	HapMap	NA18860	YRI	AFR	HapMap
NA18859	0.01	YRI	AFR	HapMap	NA18857	YRI	AFR	HapMap
NA18859	0.01	YRI	AFR	HapMap	NA19103	YRI	AFR	HapMap
NA18859	0.01	YRI	AFR	HapMap	NA19098	YRI	AFR	HapMap
NA18859	0.01	YRI	AFR	HapMap	NA19182	YRI	AFR	HapMap
NA18859	0.01	YRI	AFR	HapMap	NA18510	YRI	AFR	HapMap
NA18859	0.01	YRI	AFR	HapMap	NA19120	YRI	AFR	HapMap
NA18859	0.011	YRI	AFR	HapMap	NA19191	YRI	AFR	HapMap
NA18859	0.011	YRI	AFR	HapMap	NA19249	YRI	AFR	HapMap
NA18859	0.011	YRI	AFR	HapMap	NA19203	YRI	AFR	HapMap
NA18859	0.011	YRI	AFR	HapMap	NA19239	YRI	AFR	HapMap
NA18859	0.011	YRI	AFR	HapMap	NA18486	YRI	AFR	HapMap
NA18859	0.011	YRI	AFR	HapMap	NA19096	YRI	AFR	HapMap
NA18859	0.011	YRI	AFR	HapMap	NA18925	YRI	AFR	HapMap
NA18859	0.011	YRI	AFR	HapMap	NA18507	YRI	AFR	HapMap
NA18859	0.012	YRI	AFR	HapMap	NA19208	YRI	AFR	HapMap
NA18859	0.012	YRI	AFR	HapMap	NA19200	YRI	AFR	HapMap
NA18859	0.012	YRI	AFR	HapMap	NA19173	YRI	AFR	HapMap
NA18859	0.012	YRI	AFR	HapMap	NA18506	YRI	AFR	HapMap
NA18859	0.012	YRI	AFR	HapMap	HGDP00932	Yoruba	AFR	HGDP
NA18858	0	YRI	AFR	HapMap	NA18858	YRI	AFR	HapMap
NA18858	0.01	YRI	AFR	HapMap	NA18484	YRI	AFR	HapMap
NA18858	0.011	YRI	AFR	HapMap	NA19199	YRI	AFR	HapMap
NA18858	0.011	YRI	AFR	HapMap	NA19132	YRI	AFR	HapMap
NA18858	0.011	YRI	AFR	HapMap	NA19109	YRI	AFR	HapMap
NA18858	0.011	YRI	AFR	HapMap	NA19172	YRI	AFR	HapMap
NA18858	0.011	YRI	AFR	HapMap	NA19257	YRI	AFR	HapMap
NA18858	0.011	YRI	AFR	HapMap	NA19108	YRI	AFR	HapMap
NA18858	0.011	YRI	AFR	HapMap	NA19152	YRI	AFR	HapMap
NA18858	0.011	YRI	AFR	HapMap	NA18489	YRI	AFR	HapMap
NA18858	0.012	YRI	AFR	HapMap	NA19197	YRI	AFR	HapMap
NA18858	0.012	YRI	AFR	HapMap	NA19147	YRI	AFR	HapMap
NA18858	0.012	YRI	AFR	HapMap	NA19159	YRI	AFR	HapMap
NA18858	0.012	YRI	AFR	HapMap	HGDP00934	Yoruba	AFR	HGDP
NA18858	0.012	YRI	AFR	HapMap	NA19143	YRI	AFR	HapMap
NA18858	0.012	YRI	AFR	HapMap	HGDP00924	Yoruba	AFR	HGDP
NA18858	0.012	YRI	AFR	HapMap	NA19183	YRI	AFR	HapMap
NA18858	0.012	YRI	AFR	HapMap	NA19148	YRI	AFR	HapMap
NA18858	0.012	YRI	AFR	HapMap	NA19190	YRI	AFR	HapMap
NA18858	0.012	YRI	AFR	HapMap	NA18909	YRI	AFR	HapMap
NA18858	0.012	YRI	AFR	HapMap	HGDP00939	Yoruba	AFR	HGDP
NA18515	0	YRI	AFR	HapMap	NA18515	YRI	AFR	HapMap
NA18515	0.01	YRI	AFR	HapMap	NA19201	YRI	AFR	HapMap
NA18515	0.01	YRI	AFR	HapMap	NA19239	YRI	AFR	HapMap
NA18515	0.011	YRI	AFR	HapMap	NA18869	YRI	AFR	HapMap
NA18515	0.011	YRI	AFR	HapMap	NA18857	YRI	AFR	HapMap
NA18515	0.011	YRI	AFR	HapMap	NA18871	YRI	AFR	HapMap
NA18515	0.011	YRI	AFR	HapMap	NA19175	YRI	AFR	HapMap
NA18515	0.011	YRI	AFR	HapMap	NA18487	YRI	AFR	HapMap
NA18515	0.011	YRI	AFR	HapMap	NA19200	YRI	AFR	HapMap
NA18515	0.012	YRI	AFR	HapMap	NA19150	YRI	AFR	HapMap
NA18515	0.012	YRI	AFR	HapMap	NA19184	YRI	AFR	HapMap
NA18515	0.012	YRI	AFR	HapMap	NA19099	YRI	AFR	HapMap
NA18515	0.012	YRI	AFR	HapMap	NA19181	YRI	AFR	HapMap
NA18515	0.012	YRI	AFR	HapMap	NA19182	YRI	AFR	HapMap
NA18515	0.012	YRI	AFR	HapMap	NA18853	YRI	AFR	HapMap
NA18515	0.012	YRI	AFR	HapMap	NA19178	YRI	AFR	HapMap
NA18515	0.012	YRI	AFR	HapMap	NA19208	YRI	AFR	HapMap
NA18515	0.012	YRI	AFR	HapMap	NA19149	YRI	AFR	HapMap
NA18515	0.012	YRI	AFR	HapMap	NA18872	YRI	AFR	HapMap
NA18515	0.012	YRI	AFR	HapMap	NA19191	YRI	AFR	HapMap
NA18515	0.012	YRI	AFR	HapMap	NA18485	YRI	AFR	HapMap
NA18516	0	YRI	AFR	HapMap	NA18516	YRI	AFR	HapMap
NA18516	0.01	YRI	AFR	HapMap	HGDP00936	Yoruba	AFR	HGDP
NA18516	0.011	YRI	AFR	HapMap	HGDP00940	Yoruba	AFR	HGDP
NA18516	0.012	YRI	AFR	HapMap	NA19146	YRI	AFR	HapMap
NA18516	0.013	YRI	AFR	HapMap	HGDP00942	Yoruba	AFR	HGDP
NA18516	0.013	YRI	AFR	HapMap	NA19117	YRI	AFR	HapMap
NA18516	0.013	YRI	AFR	HapMap	NA19138	YRI	AFR	HapMap
NA18516	0.013	YRI	AFR	HapMap	NA19213	YRI	AFR	HapMap
NA18516	0.013	YRI	AFR	HapMap	NA19178	YRI	AFR	HapMap
NA18516	0.013	YRI	AFR	HapMap	NA18934	YRI	AFR	HapMap
NA18516	0.014	YRI	AFR	HapMap	HGDP00937	Yoruba	AFR	HGDP
NA18516	0.014	YRI	AFR	HapMap	HGDP00931	Yoruba	AFR	HGDP
NA18516	0.014	YRI	AFR	HapMap	NA18504	YRI	AFR	HapMap
NA18516	0.014	YRI	AFR	HapMap	NA19123	YRI	AFR	HapMap
NA18516	0.014	YRI	AFR	HapMap	NA19236	YRI	AFR	HapMap
NA18516	0.014	YRI	AFR	HapMap	NA19198	YRI	AFR	HapMap
NA18516	0.014	YRI	AFR	HapMap	NA19211	YRI	AFR	HapMap
NA18516	0.014	YRI	AFR	HapMap	NA19181	YRI	AFR	HapMap
NA18516	0.014	YRI	AFR	HapMap	NA19121	YRI	AFR	HapMap
NA18516	0.014	YRI	AFR	HapMap	NA18935	YRI	AFR	HapMap
NA18516	0.014	YRI	AFR	HapMap	NA19153	YRI	AFR	HapMap
NA18517	0	YRI	AFR	HapMap	NA18517	YRI	AFR	HapMap
NA18517	0.011	YRI	AFR	HapMap	NA19109	YRI	AFR	HapMap
NA18517	0.011	YRI	AFR	HapMap	NA19190	YRI	AFR	HapMap
NA18517	0.011	YRI	AFR	HapMap	NA19147	YRI	AFR	HapMap
NA18517	0.011	YRI	AFR	HapMap	NA19129	YRI	AFR	HapMap
NA18517	0.011	YRI	AFR	HapMap	HGDP00934	Yoruba	AFR	HGDP
NA18517	0.011	YRI	AFR	HapMap	NA19221	YRI	AFR	HapMap
NA18517	0.011	YRI	AFR	HapMap	NA19143	YRI	AFR	HapMap
NA18517	0.011	YRI	AFR	HapMap	NA19122	YRI	AFR	HapMap
NA18517	0.011	YRI	AFR	HapMap	NA18867	YRI	AFR	HapMap
NA18517	0.012	YRI	AFR	HapMap	NA19114	YRI	AFR	HapMap
NA18517	0.012	YRI	AFR	HapMap	HGDP00924	Yoruba	AFR	HGDP
NA18517	0.012	YRI	AFR	HapMap	NA18924	YRI	AFR	HapMap
NA18517	0.012	YRI	AFR	HapMap	NA19172	YRI	AFR	HapMap
NA18517	0.012	YRI	AFR	HapMap	NA19132	YRI	AFR	HapMap
NA18517	0.012	YRI	AFR	HapMap	NA18484	YRI	AFR	HapMap
NA18517	0.012	YRI	AFR	HapMap	NA19127	YRI	AFR	HapMap
NA18517	0.012	YRI	AFR	HapMap	NA19183	YRI	AFR	HapMap
NA18517	0.012	YRI	AFR	HapMap	NA19151	YRI	AFR	HapMap
NA18517	0.012	YRI	AFR	HapMap	NA18909	YRI	AFR	HapMap
NA18517	0.012	YRI	AFR	HapMap	HGDP00938	Yoruba	AFR	HGDP
NA18505	0	YRI	AFR	HapMap	NA18505	YRI	AFR	HapMap
NA18505	0.011	YRI	AFR	HapMap	NA19140	YRI	AFR	HapMap
NA18505	0.012	YRI	AFR	HapMap	NA19148	YRI	AFR	HapMap
NA18505	0.013	YRI	AFR	HapMap	NA19099	YRI	AFR	HapMap
NA18505	0.013	YRI	AFR	HapMap	NA18870	YRI	AFR	HapMap
NA18505	0.014	YRI	AFR	HapMap	NA19108	YRI	AFR	HapMap
NA18505	0.014	YRI	AFR	HapMap	NA19122	YRI	AFR	HapMap
NA18505	0.014	YRI	AFR	HapMap	NA18868	YRI	AFR	HapMap
NA18505	0.014	YRI	AFR	HapMap	HGDP00935	Yoruba	AFR	HGDP
NA18505	0.014	YRI	AFR	HapMap	NA19116	YRI	AFR	HapMap
NA18505	0.014	YRI	AFR	HapMap	NA18874	YRI	AFR	HapMap
NA18505	0.014	YRI	AFR	HapMap	NA18484	YRI	AFR	HapMap
NA18505	0.015	YRI	AFR	HapMap	NA19215	YRI	AFR	HapMap
NA18505	0.015	YRI	AFR	HapMap	NA19202	YRI	AFR	HapMap
NA18505	0.015	YRI	AFR	HapMap	HGDP00933	Yoruba	AFR	HGDP
NA18505	0.015	YRI	AFR	HapMap	NA19257	YRI	AFR	HapMap
NA18505	0.015	YRI	AFR	HapMap	NA19209	YRI	AFR	HapMap
NA18505	0.015	YRI	AFR	HapMap	NA19095	YRI	AFR	HapMap
NA18505	0.015	YRI	AFR	HapMap	NA19222	YRI	AFR	HapMap
NA18505	0.015	YRI	AFR	HapMap	NA19102	YRI	AFR	HapMap
NA18505	0.015	YRI	AFR	HapMap	NA19237	YRI	AFR	HapMap
NA18506	0	YRI	AFR	HapMap	NA18506	YRI	AFR	HapMap
NA18506	0.009	YRI	AFR	HapMap	NA18857	YRI	AFR	HapMap
NA18506	0.011	YRI	AFR	HapMap	NA19103	YRI	AFR	HapMap
NA18506	0.011	YRI	AFR	HapMap	NA19239	YRI	AFR	HapMap
NA18506	0.011	YRI	AFR	HapMap	NA19208	YRI	AFR	HapMap
NA18506	0.011	YRI	AFR	HapMap	NA19142	YRI	AFR	HapMap
NA18506	0.011	YRI	AFR	HapMap	NA18507	YRI	AFR	HapMap
NA18506	0.012	YRI	AFR	HapMap	NA18874	YRI	AFR	HapMap
NA18506	0.012	YRI	AFR	HapMap	NA19203	YRI	AFR	HapMap
NA18506	0.012	YRI	AFR	HapMap	NA18519	YRI	AFR	HapMap
NA18506	0.012	YRI	AFR	HapMap	HGDP00920	Yoruba	AFR	HGDP
NA18506	0.012	YRI	AFR	HapMap	NA19182	YRI	AFR	HapMap
NA18506	0.012	YRI	AFR	HapMap	NA18859	YRI	AFR	HapMap
NA18506	0.012	YRI	AFR	HapMap	NA19096	YRI	AFR	HapMap
NA18506	0.012	YRI	AFR	HapMap	NA18485	YRI	AFR	HapMap
NA18506	0.012	YRI	AFR	HapMap	NA19173	YRI	AFR	HapMap
NA18506	0.012	YRI	AFR	HapMap	NA18917	YRI	AFR	HapMap
NA18506	0.012	YRI	AFR	HapMap	NA19200	YRI	AFR	HapMap
NA18506	0.012	YRI	AFR	HapMap	NA19175	YRI	AFR	HapMap
NA18506	0.012	YRI	AFR	HapMap	HGDP00930	Yoruba	AFR	HGDP
NA18506	0.012	YRI	AFR	HapMap	NA19226	YRI	AFR	HapMap
NA18507	0	YRI	AFR	HapMap	NA18507	YRI	AFR	HapMap
NA18507	0.01	YRI	AFR	HapMap	NA18860	YRI	AFR	HapMap
NA18507	0.011	YRI	AFR	HapMap	NA19142	YRI	AFR	HapMap
NA18507	0.011	YRI	AFR	HapMap	NA19098	YRI	AFR	HapMap
NA18507	0.011	YRI	AFR	HapMap	NA18510	YRI	AFR	HapMap
NA18507	0.011	YRI	AFR	HapMap	NA19096	YRI	AFR	HapMap
NA18507	0.011	YRI	AFR	HapMap	NA18487	YRI	AFR	HapMap
NA18507	0.011	YRI	AFR	HapMap	NA19103	YRI	AFR	HapMap
NA18507	0.011	YRI	AFR	HapMap	NA18506	YRI	AFR	HapMap
NA18507	0.011	YRI	AFR	HapMap	NA19200	YRI	AFR	HapMap
NA18507	0.011	YRI	AFR	HapMap	NA18859	YRI	AFR	HapMap
NA18507	0.012	YRI	AFR	HapMap	NA18485	YRI	AFR	HapMap
NA18507	0.012	YRI	AFR	HapMap	NA19150	YRI	AFR	HapMap
NA18507	0.012	YRI	AFR	HapMap	NA19178	YRI	AFR	HapMap
NA18507	0.012	YRI	AFR	HapMap	NA18857	YRI	AFR	HapMap
NA18507	0.012	YRI	AFR	HapMap	NA19184	YRI	AFR	HapMap
NA18507	0.012	YRI	AFR	HapMap	NA19119	YRI	AFR	HapMap
NA18507	0.012	YRI	AFR	HapMap	NA19208	YRI	AFR	HapMap
NA18507	0.012	YRI	AFR	HapMap	NA19203	YRI	AFR	HapMap
NA18507	0.012	YRI	AFR	HapMap	NA19173	YRI	AFR	HapMap
NA18507	0.012	YRI	AFR	HapMap	NA19207	YRI	AFR	HapMap
NA18854	0	YRI	AFR	HapMap	NA18854	YRI	AFR	HapMap
NA18854	0.009	YRI	AFR	HapMap	NA18853	YRI	AFR	HapMap
NA18854	0.011	YRI	AFR	HapMap	NA19198	YRI	AFR	HapMap
NA18854	0.011	YRI	AFR	HapMap	NA19119	YRI	AFR	HapMap
NA18854	0.011	YRI	AFR	HapMap	NA18519	YRI	AFR	HapMap
NA18854	0.012	YRI	AFR	HapMap	NA19191	YRI	AFR	HapMap
NA18854	0.012	YRI	AFR	HapMap	NA19142	YRI	AFR	HapMap
NA18854	0.012	YRI	AFR	HapMap	NA18485	YRI	AFR	HapMap
NA18854	0.012	YRI	AFR	HapMap	NA19239	YRI	AFR	HapMap
NA18854	0.012	YRI	AFR	HapMap	HGDP00941	Yoruba	AFR	HGDP
NA18854	0.012	YRI	AFR	HapMap	NA19200	YRI	AFR	HapMap
NA18854	0.012	YRI	AFR	HapMap	NA18872	YRI	AFR	HapMap
NA18854	0.012	YRI	AFR	HapMap	NA19201	YRI	AFR	HapMap
NA18854	0.012	YRI	AFR	HapMap	NA19121	YRI	AFR	HapMap
NA18854	0.012	YRI	AFR	HapMap	NA18487	YRI	AFR	HapMap
NA18854	0.012	YRI	AFR	HapMap	NA19184	YRI	AFR	HapMap
NA18854	0.012	YRI	AFR	HapMap	NA18510	YRI	AFR	HapMap
NA18854	0.013	YRI	AFR	HapMap	NA19098	YRI	AFR	HapMap
NA18854	0.013	YRI	AFR	HapMap	NA18871	YRI	AFR	HapMap
NA18854	0.013	YRI	AFR	HapMap	NA18857	YRI	AFR	HapMap
NA18854	0.013	YRI	AFR	HapMap	NA18859	YRI	AFR	HapMap
NA18853	0	YRI	AFR	HapMap	NA18853	YRI	AFR	HapMap
NA18853	0.009	YRI	AFR	HapMap	NA18854	YRI	AFR	HapMap
NA18853	0.01	YRI	AFR	HapMap	NA18519	YRI	AFR	HapMap
NA18853	0.01	YRI	AFR	HapMap	NA19191	YRI	AFR	HapMap
NA18853	0.01	YRI	AFR	HapMap	NA19239	YRI	AFR	HapMap
NA18853	0.01	YRI	AFR	HapMap	NA19200	YRI	AFR	HapMap
NA18853	0.011	YRI	AFR	HapMap	NA18485	YRI	AFR	HapMap
NA18853	0.011	YRI	AFR	HapMap	NA19119	YRI	AFR	HapMap
NA18853	0.011	YRI	AFR	HapMap	NA19142	YRI	AFR	HapMap
NA18853	0.011	YRI	AFR	HapMap	NA19173	YRI	AFR	HapMap
NA18853	0.011	YRI	AFR	HapMap	NA19201	YRI	AFR	HapMap
NA18853	0.011	YRI	AFR	HapMap	NA18857	YRI	AFR	HapMap
NA18853	0.011	YRI	AFR	HapMap	HGDP00941	Yoruba	AFR	HGDP
NA18853	0.011	YRI	AFR	HapMap	NA18510	YRI	AFR	HapMap
NA18853	0.011	YRI	AFR	HapMap	NA19198	YRI	AFR	HapMap
NA18853	0.011	YRI	AFR	HapMap	NA18487	YRI	AFR	HapMap
NA18853	0.011	YRI	AFR	HapMap	NA18860	YRI	AFR	HapMap
NA18853	0.011	YRI	AFR	HapMap	NA18872	YRI	AFR	HapMap
NA18853	0.012	YRI	AFR	HapMap	NA19178	YRI	AFR	HapMap
NA18853	0.012	YRI	AFR	HapMap	NA18923	YRI	AFR	HapMap
NA18853	0.012	YRI	AFR	HapMap	NA19121	YRI	AFR	HapMap
NA18852	0	YRI	AFR	HapMap	NA18852	YRI	AFR	HapMap
NA18852	0.011	YRI	AFR	HapMap	NA18518	YRI	AFR	HapMap
NA18852	0.011	YRI	AFR	HapMap	NA19109	YRI	AFR	HapMap
NA18852	0.012	YRI	AFR	HapMap	NA18855	YRI	AFR	HapMap
NA18852	0.012	YRI	AFR	HapMap	NA18924	YRI	AFR	HapMap
NA18852	0.012	YRI	AFR	HapMap	NA18875	YRI	AFR	HapMap
NA18852	0.013	YRI	AFR	HapMap	HGDP00928	Yoruba	AFR	HGDP
NA18852	0.013	YRI	AFR	HapMap	NA19097	YRI	AFR	HapMap
NA18852	0.013	YRI	AFR	HapMap	NA18933	YRI	AFR	HapMap
NA18852	0.014	YRI	AFR	HapMap	NA19238	YRI	AFR	HapMap
NA18852	0.014	YRI	AFR	HapMap	NA18930	YRI	AFR	HapMap
NA18852	0.014	YRI	AFR	HapMap	NA18511	YRI	AFR	HapMap
NA18852	0.014	YRI	AFR	HapMap	NA19225	YRI	AFR	HapMap
NA18852	0.014	YRI	AFR	HapMap	NA19151	YRI	AFR	HapMap
NA18852	0.014	YRI	AFR	HapMap	NA19132	YRI	AFR	HapMap
NA18852	0.014	YRI	AFR	HapMap	NA19221	YRI	AFR	HapMap
NA18852	0.014	YRI	AFR	HapMap	HGDP00924	Yoruba	AFR	HGDP
NA18852	0.014	YRI	AFR	HapMap	NA19094	YRI	AFR	HapMap
NA18852	0.014	YRI	AFR	HapMap	NA18517	YRI	AFR	HapMap
NA18852	0.014	YRI	AFR	HapMap	NA19172	YRI	AFR	HapMap
NA18852	0.014	YRI	AFR	HapMap	HGDP00939	Yoruba	AFR	HGDP
NA18857	0	YRI	AFR	HapMap	NA18857	YRI	AFR	HapMap
NA18857	0.009	YRI	AFR	HapMap	NA19239	YRI	AFR	HapMap
NA18857	0.009	YRI	AFR	HapMap	NA18506	YRI	AFR	HapMap
NA18857	0.009	YRI	AFR	HapMap	NA19208	YRI	AFR	HapMap
NA18857	0.009	YRI	AFR	HapMap	NA19103	YRI	AFR	HapMap
NA18857	0.009	YRI	AFR	HapMap	NA19175	YRI	AFR	HapMap
NA18857	0.009	YRI	AFR	HapMap	NA19096	YRI	AFR	HapMap
NA18857	0.01	YRI	AFR	HapMap	NA18859	YRI	AFR	HapMap
NA18857	0.01	YRI	AFR	HapMap	NA19173	YRI	AFR	HapMap
NA18857	0.01	YRI	AFR	HapMap	NA19142	YRI	AFR	HapMap
NA18857	0.01	YRI	AFR	HapMap	NA19182	YRI	AFR	HapMap
NA18857	0.01	YRI	AFR	HapMap	NA18860	YRI	AFR	HapMap
NA18857	0.01	YRI	AFR	HapMap	NA19203	YRI	AFR	HapMap
NA18857	0.01	YRI	AFR	HapMap	NA19154	YRI	AFR	HapMap
NA18857	0.01	YRI	AFR	HapMap	NA19249	YRI	AFR	HapMap
NA18857	0.011	YRI	AFR	HapMap	NA18510	YRI	AFR	HapMap
NA18857	0.011	YRI	AFR	HapMap	NA19200	YRI	AFR	HapMap
NA18857	0.011	YRI	AFR	HapMap	HGDP00932	Yoruba	AFR	HGDP
NA18857	0.011	YRI	AFR	HapMap	NA19178	YRI	AFR	HapMap
NA18857	0.011	YRI	AFR	HapMap	NA18874	YRI	AFR	HapMap
NA18857	0.011	YRI	AFR	HapMap	NA18853	YRI	AFR	HapMap
NA18855	0	YRI	AFR	HapMap	NA18855	YRI	AFR	HapMap
NA18855	0.009	YRI	AFR	HapMap	NA18930	YRI	AFR	HapMap
NA18855	0.009	YRI	AFR	HapMap	NA19172	YRI	AFR	HapMap
NA18855	0.01	YRI	AFR	HapMap	NA19109	YRI	AFR	HapMap
NA18855	0.01	YRI	AFR	HapMap	NA18875	YRI	AFR	HapMap
NA18855	0.011	YRI	AFR	HapMap	HGDP00924	Yoruba	AFR	HGDP
NA18855	0.011	YRI	AFR	HapMap	NA18489	YRI	AFR	HapMap
NA18855	0.011	YRI	AFR	HapMap	NA19221	YRI	AFR	HapMap
NA18855	0.011	YRI	AFR	HapMap	NA19147	YRI	AFR	HapMap
NA18855	0.011	YRI	AFR	HapMap	NA19132	YRI	AFR	HapMap
NA18855	0.012	YRI	AFR	HapMap	NA19238	YRI	AFR	HapMap
NA18855	0.012	YRI	AFR	HapMap	NA18867	YRI	AFR	HapMap
NA18855	0.012	YRI	AFR	HapMap	HGDP00939	Yoruba	AFR	HGDP
NA18855	0.012	YRI	AFR	HapMap	NA18933	YRI	AFR	HapMap
NA18855	0.012	YRI	AFR	HapMap	NA19235	YRI	AFR	HapMap
NA18855	0.012	YRI	AFR	HapMap	NA18909	YRI	AFR	HapMap
NA18855	0.012	YRI	AFR	HapMap	NA18852	YRI	AFR	HapMap
NA18855	0.012	YRI	AFR	HapMap	NA19190	YRI	AFR	HapMap
NA18855	0.012	YRI	AFR	HapMap	NA19225	YRI	AFR	HapMap
NA18855	0.012	YRI	AFR	HapMap	HGDP00925	Yoruba	AFR	HGDP
NA18855	0.012	YRI	AFR	HapMap	NA19240	YRI	AFR	HapMap
NA18863	0	YRI	AFR	HapMap	NA18863	YRI	AFR	HapMap
NA18863	0.01	YRI	AFR	HapMap	NA18862	YRI	AFR	HapMap
NA18863	0.011	YRI	AFR	HapMap	NA19130	YRI	AFR	HapMap
NA18863	0.011	YRI	AFR	HapMap	NA19144	YRI	AFR	HapMap
NA18863	0.011	YRI	AFR	HapMap	NA19176	YRI	AFR	HapMap
NA18863	0.012	YRI	AFR	HapMap	NA19256	YRI	AFR	HapMap
NA18863	0.012	YRI	AFR	HapMap	NA18911	YRI	AFR	HapMap
NA18863	0.012	YRI	AFR	HapMap	NA19128	YRI	AFR	HapMap
NA18863	0.012	YRI	AFR	HapMap	NA19120	YRI	AFR	HapMap
NA18863	0.013	YRI	AFR	HapMap	HGDP00929	Yoruba	AFR	HGDP
NA18863	0.013	YRI	AFR	HapMap	NA19192	YRI	AFR	HapMap
NA18863	0.013	YRI	AFR	HapMap	NA19171	YRI	AFR	HapMap
NA18863	0.013	YRI	AFR	HapMap	NA19103	YRI	AFR	HapMap
NA18863	0.013	YRI	AFR	HapMap	NA19258	YRI	AFR	HapMap
NA18863	0.013	YRI	AFR	HapMap	NA18925	YRI	AFR	HapMap
NA18863	0.013	YRI	AFR	HapMap	NA18509	YRI	AFR	HapMap
NA18863	0.013	YRI	AFR	HapMap	NA19223	YRI	AFR	HapMap
NA18863	0.013	YRI	AFR	HapMap	NA19226	YRI	AFR	HapMap
NA18863	0.014	YRI	AFR	HapMap	NA19173	YRI	AFR	HapMap
NA18863	0.014	YRI	AFR	HapMap	NA19096	YRI	AFR	HapMap
NA18863	0.014	YRI	AFR	HapMap	NA19182	YRI	AFR	HapMap
NA18862	0	YRI	AFR	HapMap	NA18862	YRI	AFR	HapMap
NA18862	0.01	YRI	AFR	HapMap	NA18863	YRI	AFR	HapMap
NA18862	0.01	YRI	AFR	HapMap	NA19128	YRI	AFR	HapMap
NA18862	0.01	YRI	AFR	HapMap	NA19176	YRI	AFR	HapMap
[truncated: 41,261 more rows]
